# Supplementary material for: Genomic analysis of 1,25-dihydroxyvitamin D3 action in mouse intestine reveals compartment and segment-specific gene regulatory effects
Source: J Biol Chem. 2022 Jun 30;298(8):102213. doi: 10.1016/j.jbc.2022.102213 (PMC9358460; doi:10.1016/j.jbc.2022.102213)
Supplement: Supplemental Tables S1–S8 [file mmc1.xlsx]

## Sheet: S1 Cross compartment DEG
Table S1. Differential gene expression across the three intestinal compartments (Top 75% of expressed genes; 1% FDR)
	Villus vs Crypt								Colon vs Villus								Colon vs Crypt
Symbol	baseMean	V/C FC2	padj	1% FDR	2FC UP	2FC DN	1FDR 2FC UP	1FDR 2FC DN	baseMean	Co/V FC2	padj	1% FDR	2FC UP	2FC DN	1FDR 2FC UP	1FDR 2FC DN	baseMean	Co/Cr FC2	padj	1% FDR	2FC UP	2FC DN	1FDR 2FC UP	1FDR 2FC DN
MARCH2	54.2032	1.22805	0.290487	0	0	0	0	0	80.7686	1.59972	0.000292219	1	0	0	0	0	88.691	2.10141	8.58843e-08	1	1	0	1	0
MARCH5	1972.22	1.61802	2.38207e-07	1	0	0	0	0	1801.85	-2.36517	1.36609e-31	1	0	1	0	1	1530.82	-1.36944	0.00141352	1	0	0	0	0
MARCH6	4513	1.54503	0.00112905	1	0	0	0	0	4038.43	-2.38634	3.73654e-16	1	0	1	0	1	3533.71	-1.44819	0.00152657	1	0	0	0	0
MARCH8	618.238	1.59339	0.0347134	0	0	0	0	0	609.489	-1.85066	0.00282515	1	0	0	0	0	538.187	-1.08143	0.687301	0	0	0	0	0
MARCH9	55.3766	-2.03457	0.000105516	1	0	1	0	1	64.9765	2.43483	1.37166e-06	1	1	0	1	0	99.5281	1.27397	0.128147	0	0	0	0	0
SEPT5	5636.32	1.77777	2.02506e-07	1	0	0	0	0	5441.07	-2.21099	1.55756e-13	1	0	1	0	1	4444.33	-1.16675	0.136584	0	0	0	0	0
SEPT7	1246.25	-1.00059	0.996907	0	0	0	0	0	1119.64	-1.36064	0.00860711	1	0	0	0	0	1306.92	-1.27668	0.0751239	0	0	0	0	0
SEPT8	61.603	-5.2463	0.00848078	1	0	1	0	1	127.596	11.5879	2.26492e-06	1	1	0	1	0	203.156	2.32988	0.000624353	1	1	0	1	0
SEPT9	1954.92	1.10326	0.122492	0	0	0	0	0	1522.96	-2.35996	9.18748e-26	1	0	1	0	1	1636.93	-2.00148	9.23295e-15	1	0	1	0	1
SEPT10	118.483	-1.87989	6.47183e-06	1	0	0	0	0	106.695	1.50558	0.00177897	1	0	0	0	0	167.911	-1.16952	0.308264	0	0	0	0	0
SEPT11	504.557	-2.51513	4.09581e-08	1	0	1	0	1	393.18	1.65468	2.26836e-05	1	0	0	0	0	720.695	-1.42875	0.00387557	1	0	0	0	0
0610007L01Rik	785.997	-1.10433	0.416213	0	0	0	0	0	1017.14	1.6308	1.1185e-14	1	0	0	0	0	1248	1.57424	3.8348e-06	1	0	0	0	0
0610007P08Rik	255.016	-2.42812	1.1355e-10	1	0	1	0	1	243.229	2.13799	4.04344e-16	1	1	0	1	0	409.572	-1.06384	0.683204	0	0	0	0	0
0610007P22Rik	119.707	-1.36372	0.00674589	1	0	0	0	0	110.195	1.09633	0.483775	0	0	0	0	0	151.262	-1.16739	0.161605	0	0	0	0	0
0610008F07Rik	37.805	2.81089	8.50659e-07	1	1	0	1	0	30.2249	-24.7023	4.30435e-17	1	0	1	0	1	13.1498	-8.20375	6.47023e-06	1	0	1	0	1
0610009B22Rik	217.169	-1.10366	0.466046	0	0	0	0	0	186.041	-1.36422	0.00284784	1	0	0	0	0	229.874	-1.4155	0.000617191	1	0	0	0	0
0610009O20Rik	603.829	-1.76013	3.02642e-11	1	0	0	0	0	519.241	1.29046	0.000570497	1	0	0	0	0	806.758	-1.27755	0.00594468	1	0	0	0	0
0610010B08Rik	96.8645	-3.67886	1.13941e-21	1	0	1	0	1	84.503	2.94541	1.68719e-10	1	1	0	1	0	166.011	-1.17517	0.281995	0	0	0	0	0
0610010F05Rik	94.776	-2.05761	0.039512	0	0	1	0	0	137.344	3.28434	6.73676e-05	1	1	0	1	0	202.311	1.70195	0.00139395	1	0	0	0	0
0610010K14Rik	226.925	-1.78481	1.23355e-07	1	0	0	0	0	202.985	1.40636	0.00696704	1	0	0	0	0	312.486	-1.18994	0.144586	0	0	0	0	0
0610010O12Rik	2839.61	1.99968	5.8706e-05	1	0	0	0	0	2578.92	-3.26199	1.50571e-37	1	0	1	0	1	1853.68	-1.53712	0.0111802	0	0	0	0	0
0610011L14Rik	452.058	1.13007	0.0738085	0	0	0	0	0	437.274	-1.32048	0.000337906	1	0	0	0	0	478.396	-1.09604	0.361765	0	0	0	0	0
0610012G03Rik	683.386	1.24347	0.114388	0	0	0	0	0	673.196	-1.39479	0.00571138	1	0	0	0	0	699.463	-1.0553	0.699434	0	0	0	0	0
0610031J06Rik	2146.05	1.85873	1.04277e-08	1	0	0	0	0	2428.41	-1.47915	1.37879e-06	1	0	0	0	0	2071.64	1.33695	0.0165011	0	0	0	0	0
0610040J01Rik	1146.17	1.46308	3.75462e-07	1	0	0	0	0	1203.83	-1.41982	2.3815e-07	1	0	0	0	0	1150.88	1.09753	0.409797	0	0	0	0	0
1110001A16Rik	262.049	-1.11015	0.230444	0	0	0	0	0	230.774	-1.25377	0.0410243	0	0	0	0	0	286.839	-1.3019	0.00543146	1	0	0	0	0
1110002B05Rik	2025.21	1.11776	0.4468	0	0	0	0	0	1430.92	-3.45934	6.62784e-62	1	0	1	0	1	1519.55	-2.91276	3.43208e-18	1	0	1	0	1
1110002L01Rik	57.2869	-2.03459	0.000137646	1	0	1	0	1	64.6747	2.2995	3.93554e-09	1	1	0	1	0	99.6312	1.20957	0.300549	0	0	0	0	0
1110002N22Rik	74.9317	-2.15418	1.05624e-05	1	0	1	0	1	57.5203	1.33857	0.0975896	0	0	0	0	0	100.326	-1.51462	0.00142786	1	0	0	0	0
1110003E01Rik	957.121	1.29591	0.00198611	1	0	0	0	0	1751.41	2.12346	3.66897e-19	1	1	0	1	0	1932.51	2.93348	8.82653e-41	1	1	0	1	0
1110004E09Rik	159.945	-1.74339	0.003429	1	0	0	0	0	136.53	1.26313	0.190744	0	0	0	0	0	211.977	-1.29725	0.0721482	0	0	0	0	0
1110004F10Rik	633.458	-1.39175	1.82793e-05	1	0	0	0	0	571.711	1.08097	0.392377	0	0	0	0	0	793.765	-1.2083	0.069552	0	0	0	0	0
1110005A03Rik	151.758	-1.42447	0.00108071	1	0	0	0	0	142.634	1.19419	0.131825	0	0	0	0	0	199.155	-1.12003	0.329764	0	0	0	0	0
1110007C09Rik	718.599	2.73502	5.28007e-15	1	1	0	1	0	921.058	-1.46414	1.06753e-12	1	0	0	0	0	679.569	1.98482	1.71607e-07	1	0	0	0	0
1110008F13Rik	1324.41	-1.22582	0.0822637	0	0	0	0	0	1078.35	-1.33959	0.00267626	1	0	0	0	0	1418.14	-1.54334	1.92758e-05	1	0	0	0	0
1110008J03Rik	76.6573	-1.50235	0.0323782	0	0	0	0	0	108.591	2.41702	7.26176e-07	1	1	0	1	0	147.033	1.71185	3.99107e-05	1	0	0	0	0
1110008L16Rik	258.852	-2.40714	2.70192e-11	1	0	1	0	1	188.541	1.40275	0.00642216	1	0	0	0	0	348.482	-1.61379	1.21179e-06	1	0	0	0	0
1110008P14Rik	198.157	1.44143	0.00114533	1	0	0	0	0	218.468	-1.26082	0.0429628	0	0	0	0	0	212.664	1.21839	0.173368	0	0	0	0	0
1110017F19Rik	270.204	-1.24612	0.256844	0	0	0	0	0	651.434	4.22422	7.6927e-24	1	1	0	1	0	814.065	3.60134	2.62196e-31	1	1	0	1	0
1110018J18Rik	157.158	-1.07338	0.60663	0	0	0	0	0	183.647	1.32513	0.0151252	0	0	0	0	0	222.164	1.32108	0.00354734	1	0	0	0	0
1110020G09Rik	2313.74	-1.22164	0.0827031	0	0	0	0	0	1275.43	-5.60256	4.01304e-40	1	0	1	0	1	1729.21	-6.4011	1.40955e-83	1	0	1	0	1
1110021J02Rik	156.494	-1.70449	0.000515489	1	0	0	0	0	164.466	1.72691	6.49811e-05	1	0	0	0	0	246.85	1.07875	0.584992	0	0	0	0	0
1110021L09Rik	707.225	1.33845	0.0115134	0	0	0	0	0	598.51	-2.35525	9.49253e-15	1	0	1	0	1	571.854	-1.64915	9.20901e-11	1	0	0	0	0
1110028C15Rik	56.7208	-2.19601	0.0280984	0	0	1	0	0	63.4904	2.43666	0.00170207	1	1	0	1	0	100.139	1.19258	0.526825	0	0	0	0	0
1110031I02Rik	355.73	1.45294	0.00505193	1	0	0	0	0	352.899	-1.64117	6.12152e-08	1	0	0	0	0	332.876	-1.05895	0.710464	0	0	0	0	0
1110032A03Rik	330.176	1.49822	2.2e-05	1	0	0	0	0	390.367	-1.1101	0.12402	0	0	0	0	0	379.986	1.43627	0.000740635	1	0	0	0	0
1110032A04Rik	32.7275	1.63267	0.352967	0	0	0	0	0	819.003	37.8877	3.6211e-111	1	1	0	1	0	978.068	64.5636	1.1597e-19	1	1	0	1	0
1110034A24Rik	181.487	-1.73624	7.25128e-06	1	0	0	0	0	145.15	1.10937	0.389849	0	0	0	0	0	227.932	-1.46624	0.000218371	1	0	0	0	0
1110038B12Rik	283.941	-1.87397	3.60094e-06	1	0	0	0	0	419.676	3.07345	5.66445e-27	1	1	0	1	0	609.015	1.74819	8.88975e-06	1	0	0	0	0
1110049F12Rik	382.235	-1.19803	0.0366831	0	0	0	0	0	490.178	1.71439	8.10097e-20	1	0	0	0	0	619.95	1.52722	1.04646e-09	1	0	0	0	0
1110051M20Rik	29.2109	-3.29071	8.04327e-08	1	0	1	0	1	29.9381	3.24446	2.12948e-09	1	1	0	1	0	54.0085	1.05326	0.826931	0	0	0	0	0
1110054O05Rik	283.889	-1.5745	2.66265e-06	1	0	0	0	0	264.724	1.31547	0.00148258	1	0	0	0	0	386.366	-1.12176	0.215762	0	0	0	0	0
1110059E24Rik	474.047	1.08579	0.564771	0	0	0	0	0	539.862	1.11077	0.362585	0	0	0	0	0	611.852	1.28276	0.00893026	1	0	0	0	0
1110059G10Rik	284.572	1.29356	0.0217618	0	0	0	0	0	251.43	-1.95917	4.63625e-11	1	0	0	0	0	249.177	-1.42059	0.00176052	1	0	0	0	0
1110067D22Rik	643.948	1.4822	0.000558376	1	0	0	0	0	806.425	1.02793	0.86793	0	0	0	0	0	800.305	1.61921	0.000559301	1	0	0	0	0
1190002H23Rik	35.9722	-13.3585	4.00999e-14	1	0	1	0	1	42.0534	15.2174	4.58848e-15	1	1	0	1	0	87.0846	1.21478	0.520449	0	0	0	0	0
1190002N15Rik	336.736	1.89229	0.0171023	0	0	0	0	0	503.68	1.19649	0.472039	0	0	0	0	0	469.463	2.41722	1.37907e-07	1	1	0	1	0
1190005F20Rik	817.876	1.5436	1.75973e-07	1	0	0	0	0	790.259	-1.88091	2.6733e-12	1	0	0	0	0	709.961	-1.13916	0.178567	0	0	0	0	0
1190007I07Rik	141.255	-2.39171	8.426e-07	1	0	1	0	1	99.0755	1.33235	0.139272	0	0	0	0	0	186.819	-1.6893	2.91262e-05	1	0	0	0	0
1200009I06Rik	536.452	3.32576	8.76164e-07	1	1	0	1	0	432.602	-101.556	5.62345e-06	1	0	1	0	1	151.076	-28.6216	0.00219149	1	0	1	0	1
1200016B10Rik	642.228	1.60963	1.92648e-09	1	0	0	0	0	566.302	-2.6478	7.54585e-36	1	0	1	0	1	478.044	-1.54324	1.29911e-06	1	0	0	0	0
1300001I01Rik	4152.86	-3.39848	3.96931e-11	1	0	1	0	1	2444.54	1.50904	0.00539285	1	0	0	0	0	5545.52	-2.11424	3.2822e-08	1	0	1	0	1
1300002K09Rik	140.249	-4.28064	1.2431e-31	1	0	1	0	1	232.769	7.473	4.91856e-54	1	1	0	1	0	382.267	1.85809	5.13918e-08	1	0	0	0	0
1300010F03Rik	2132.46	1.23078	0.058363	0	0	0	0	0	2714.68	1.16386	0.176632	0	0	0	0	0	2898.76	1.53125	2.41063e-05	1	0	0	0	0
1300014I06Rik	1110.17	3.61353	1.4842e-09	1	1	0	1	0	935.951	-28.1622	3.57721e-86	1	0	1	0	1	323.398	-7.31436	2.43582e-14	1	0	1	0	1
1300018I17Rik	309.158	1.57706	6.46743e-06	1	0	0	0	0	342.4	-1.34983	0.00168941	1	0	0	0	0	317.538	1.24866	0.0237317	0	0	0	0	0
1300018J18Rik	408.305	1.07325	0.286342	0	0	0	0	0	528.718	1.41073	6.09569e-11	1	0	0	0	0	606.528	1.61462	3.37506e-15	1	0	0	0	0
1500001M20Rik	345.127	-1.82398	1.92666e-06	1	0	0	0	0	217.423	-1.3938	0.0140499	0	0	0	0	0	372.464	-2.38582	4.32879e-22	1	0	1	0	1
1500003O03Rik	5775.66	1.5689	1.70215e-05	1	0	0	0	0	8340.78	1.27862	0.019801	0	0	0	0	0	8319.32	2.1335	5.26709e-09	1	1	0	1	0
1500004A13Rik	54.6341	-1.54429	0.000894906	1	0	0	0	0	60.5511	1.71096	0.00317438	1	0	0	0	0	85.2002	1.18377	0.351355	0	0	0	0	0
1500009L16Rik	13.2025	-1.50951	0.170479	0	0	0	0	0	40.465	6.40524	1.3975e-18	1	1	0	1	0	51.7526	4.52642	1.4025e-19	1	1	0	1	0
1500010J02Rik	260.357	-3.25509	1.19414e-06	1	0	1	0	1	185.15	1.90696	0.00709023	1	0	0	0	0	380.908	-1.5894	0.00161101	1	0	0	0	0
1500011B03Rik	8.61183	-1.68427	0.120306	0	0	0	0	0	12.3841	2.6955	0.00042149	1	1	0	1	0	17.288	1.70805	0.0263278	0	0	0	0	0
1500011H22Rik	24.0868	-4.282	4.55581e-11	1	0	1	0	1	19.6121	3.15443	3.59162e-06	1	1	0	1	0	41.0975	-1.27293	0.154522	0	0	0	0	0
1500011K16Rik	126.939	-1.64033	0.000783554	1	0	0	0	0	108.848	1.18208	0.23706	0	0	0	0	0	164.401	-1.30334	0.0159725	0	0	0	0	0
1500015A07Rik	43.1057	-2.44235	4.8961e-06	1	0	1	0	1	41.4483	2.19904	0.00158383	1	1	0	1	0	70.5567	-1.0463	0.845836	0	0	0	0	0
1500031L02Rik	279.224	1.55524	0.00047704	1	0	0	0	0	318.236	-1.23498	0.0744345	0	0	0	0	0	301.346	1.3378	0.0166017	0	0	0	0	0
1500032L24Rik	2467.85	1.78285	0.000191332	1	0	0	0	0	2439.55	-2.08048	3.23389e-16	1	0	1	0	1	2008.59	-1.09962	0.621869	0	0	0	0	0
1520402A15Rik	7.02176	-2.60743	0.0614043	0	0	1	0	0	8.46813	3.195	0.00421162	1	1	0	1	0	13.7528	1.30975	0.497882	0	0	0	0	0
1600002H07Rik	101.129	-1.52971	0.00104313	1	0	0	0	0	75.0262	-1.24624	0.151916	0	0	0	0	0	112.225	-1.78142	7.17479e-08	1	0	0	0	0
1600002K03Rik	48.1316	-2.5182	0.000289558	1	0	1	0	1	48.8657	2.45718	0.00021861	1	1	0	1	0	82.6894	1.0325	0.865289	0	0	0	0	0
1600012F09Rik	294.494	-2.16873	1.44755e-10	1	0	1	0	1	254.206	1.64352	2.18004e-06	1	0	0	0	0	428.571	-1.23833	0.0154718	0	0	0	0	0
1600012H06Rik	601.735	1.31326	0.00182859	1	0	0	0	0	750.326	1.1154	0.144535	0	0	0	0	0	790.126	1.55911	2.08199e-09	1	0	0	0	0
1600014C10Rik	1201.11	1.8862	0.000127963	1	0	0	0	0	900.245	-9.52657	7.23746e-90	1	0	1	0	1	592.982	-4.73209	6.18523e-24	1	0	1	0	1
1600016N20Rik	85.1943	1.3743	0.129949	0	0	0	0	0	125.464	1.45448	0.0292681	0	0	0	0	0	132.17	2.13315	7.78318e-06	1	1	0	1	0
1600021P15Rik	341.062	2.2878	2.80666e-06	1	1	0	1	0	354.277	-2.27787	9.84002e-23	1	0	1	0	1	253.787	1.06603	0.791505	0	0	0	0	0
1600027N09Rik	60.6934	-1.50968	0.244711	0	0	0	0	0	81.1434	2.243	0.00943302	1	1	0	1	0	111.019	1.58012	0.000654754	1	0	0	0	0
1600029D21Rik	53.6104	6.9301	0.000418837	1	1	0	1	0	1691.59	34.4612	1.61096e-11	1	1	0	1	0	1997.8	249.599	3.99578e-94	1	1	0	1	0
1700001L05Rik	532.791	1.08678	0.771348	0	0	0	0	0	405.931	-2.50488	3.7998e-05	1	0	1	0	1	439.866	-2.13858	1.3042e-12	1	0	1	0	1
1700001O22Rik	7.30137	-8.9876	9.94208e-05	1	0	1	0	1	26.4377	34.8731	8.78979e-16	1	1	0	1	0	41.0332	4.07673	4.35176e-10	1	1	0	1	0
1700003E16Rik	63.3831	-2.19613	0.000708769	1	0	1	0	1	44.9193	1.19552	0.492116	0	0	0	0	0	80.9354	-1.73124	0.000317469	1	0	0	0	0
1700007E06Rik	15.9159	-1.10921	0.785549	0	0	0	0	0	10.0538	-3.55173	0.00390433	1	0	1	0	1	12.5614	-3.72512	0.000311067	1	0	1	0	1
1700008J07Rik	54.4753	-1.53971	0.00263069	1	0	0	0	0	56.4812	1.54107	0.00200603	1	0	0	0	0	80.4536	1.06733	0.654006	0	0	0	0	0
1700009P17Rik	28.8037	-1.04814	0.83099	0	0	0	0	0	22.4179	-1.86968	0.00185822	1	0	0	0	0	26.7088	-1.83384	0.00165416	1	0	0	0	0
1700011H14Rik	18.2603	-4.08779	8.74554e-08	1	0	1	0	1	52.1472	13.0333	1.75095e-14	1	1	0	1	0	75.9808	3.3932	4.44729e-07	1	1	0	1	0
1700012B15Rik	118.044	1.37277	0.00946549	1	0	0	0	0	116.138	-1.57565	4.41125e-06	1	0	0	0	0	113.293	-1.07761	0.632613	0	0	0	0	0
1700016C15Rik	26.4545	4.08128	0.00207466	1	1	0	1	0	24.028	-12.7814	4.61433e-12	1	0	1	0	1	8.3173	-2.90898	0.121794	0	0	1	0	0
1700016K19Rik	11.0357	-2.68124	0.00605163	1	0	1	0	1	19.0628	5.16197	3.14075e-07	1	1	0	1	0	28.8698	2.03803	0.00176979	1	1	0	1	0
1700017B05Rik	355.455	-2.1161	0.000829252	1	0	1	0	1	226.144	-1.07715	0.767187	0	0	0	0	0	415.47	-2.1483	1.17091e-05	1	0	1	0	1
1700018L02Rik	73.7541	1.39181	0.0387117	0	0	0	0	0	67.8651	-1.91683	0.000127437	1	0	0	0	0	64.3306	-1.28822	0.161153	0	0	0	0	0
1700019D03Rik	27.6675	-4.03317	1.02982e-05	1	0	1	0	1	41.127	6.20692	1.41533e-15	1	1	0	1	0	68.9147	1.64019	0.0198103	0	0	0	0	0
1700019E19Rik	152.573	1.18082	0.138626	0	0	0	0	0	186.462	1.17354	0.107585	0	0	0	0	0	204.39	1.47542	9.15128e-05	1	0	0	0	0
1700019G17Rik	4155.86	2.57461	3.6104e-05	1	1	0	1	0	3327.78	-13.9532	1.47077e-58	1	0	1	0	1	1639.37	-5.10602	1.40072e-10	1	0	1	0	1
1700019L03Rik	38.6985	4.02111	8.38375e-08	1	1	0	1	0	59.4721	-1.16936	0.566039	0	0	0	0	0	42.3439	3.64033	4.69223e-08	1	1	0	1	0
1700020I14Rik	716.755	1.2906	0.0142379	0	0	0	0	0	649.822	-1.79241	3.25685e-05	1	0	0	0	0	649.416	-1.30421	0.111973	0	0	0	0	0
1700021K19Rik	1019.41	1.31068	0.00951646	1	0	0	0	0	862.343	-2.2952	1.61449e-17	1	0	1	0	1	835.641	-1.63831	3.30331e-13	1	0	0	0	0
1700024P16Rik	17.659	2.39178	0.36743	0	1	0	0	0	45.2708	2.49192	0.09413	0	1	0	0	0	45.3016	6.33094	0.0030868	1	1	0	1	0
1700025G04Rik	133.537	1.14316	0.663477	0	0	0	0	0	224.394	2.04856	9.3772e-05	1	1	0	1	0	256.126	2.48645	4.27793e-05	1	1	0	1	0
1700026J04Rik	16.2963	2.42837	0.0021428	1	1	0	1	0	16.4241	-2.77514	0.000527496	1	0	1	0	1	10.8631	-1.06581	0.868799	0	0	0	0	0
1700028J19Rik	14.0741	-1.5849	0.0987696	0	0	0	0	0	21.525	2.80936	4.81788e-05	1	1	0	1	0	29.4398	1.8888	0.00565985	1	0	0	0	0
1700029G01Rik	507.229	1.55181	0.00373946	1	0	0	0	0	928.277	1.8872	1.98455e-10	1	0	0	0	0	974.758	3.12054	5.22071e-14	1	1	0	1	0
1700029I15Rik	24.1158	1.49287	0.108117	0	0	0	0	0	19.9299	-3.09943	3.47204e-05	1	0	1	0	1	17.3269	-1.95415	0.00545314	1	0	0	0	0
1700030C10Rik	73.1291	1.78198	0.00728519	1	0	0	0	0	78.3636	-1.6479	0.00484064	1	0	0	0	0	66.8645	1.15289	0.54613	0	0	0	0	0
1700030K09Rik	28.8837	-1.64446	0.01952	0	0	0	0	0	39.6431	2.50298	8.68178e-06	1	1	0	1	0	55.5461	1.61941	0.00118947	1	0	0	0	0
1700034H14Rik	286.656	-1.81746	7.35636e-10	1	0	0	0	0	220.247	1.08767	0.547054	0	0	0	0	0	356.676	-1.56852	5.38712e-07	1	0	0	0	0
1700034H15Rik	39.5802	-1.17936	0.382904	0	0	0	0	0	51.3264	1.72064	0.0028275	1	0	0	0	0	64.4577	1.55698	0.015587	0	0	0	0	0
1700040I03Rik	106.631	-1.87552	3.18425e-06	1	0	0	0	0	89.522	1.32628	0.040444	0	0	0	0	0	143.14	-1.32601	0.0622407	0	0	0	0	0
1700040L02Rik	43.1179	-3.64699	2.78054e-09	1	0	1	0	1	41.4457	3.32287	1.01249e-08	1	1	0	1	0	78.4106	-1.02982	0.895512	0	0	0	0	0
1700049G17Rik	86.6006	-1.4217	0.00528204	1	0	0	0	0	96.3962	1.5976	0.000369412	1	0	0	0	0	131.497	1.2006	0.229078	0	0	0	0	0
1700052N19Rik	425.959	-1.02832	0.782825	0	0	0	0	0	341.473	-1.76386	5.58934e-15	1	0	0	0	0	403.803	-1.70025	3.2653e-15	1	0	0	0	0
1700054N08Rik	86.9632	1.16271	0.463588	0	0	0	0	0	76.012	-1.77259	0.000201668	1	0	0	0	0	80.3171	-1.4229	0.0526357	0	0	0	0	0
1700066B19Rik	49.2422	-2.32973	9.97755e-06	1	0	1	0	1	101.972	5.67432	7.4266e-17	1	1	0	1	0	145.655	2.58226	4.58951e-06	1	1	0	1	0
1700066M21Rik	87.689	-2.32786	4.99824e-07	1	0	1	0	1	79.8743	1.92706	1.70123e-07	1	0	0	0	0	135.91	-1.1328	0.381144	0	0	0	0	0
1700086O06Rik	36.4572	-1.74109	0.00764328	1	0	0	0	0	36.8821	1.66995	0.00466394	1	0	0	0	0	53.6607	1.01891	0.921056	0	0	0	0	0
1700096K18Rik	49.755	1.18327	0.297897	0	0	0	0	0	76.1564	1.72177	0.00035766	1	0	0	0	0	85.1773	2.16679	2.68953e-07	1	1	0	1	0
1700109H08Rik	21.1673	2.93052	0.0571533	0	1	0	0	0	20.0603	-4.92803	0.00183569	1	0	1	0	1	10.3996	-1.55008	0.390445	0	0	0	0	0
1700123O20Rik	588.133	1.26697	0.00246122	1	0	0	0	0	583.011	-1.40985	6.87336e-06	1	0	0	0	0	598.926	-1.0448	0.703538	0	0	0	0	0
1810006K21Rik	547.375	-1.49839	0.011724	0	0	0	0	0	457.9	1.00634	0.972484	0	0	0	0	0	665.739	-1.4018	0.000224978	1	0	0	0	0
1810008A18Rik	693.885	1.15586	0.0933848	0	0	0	0	0	583.165	-1.95822	2.73242e-26	1	0	0	0	0	617.422	-1.5868	5.67452e-08	1	0	0	0	0
1810010D01Rik	8.41506	-4.44465	0.000301572	1	0	1	0	1	41.3487	24.6233	6.44941e-23	1	1	0	1	0	56.1534	5.9232	4.07666e-16	1	1	0	1	0
1810010H24Rik	49.8279	2.21481	1.29298e-05	1	1	0	1	0	56.5595	-1.70774	0.0012317	1	0	0	0	0	43.5825	1.38202	0.124038	0	0	0	0	0
1810011O10Rik	1061.66	1.77596	0.00269706	1	0	0	0	0	1388.72	-1.03543	0.828997	0	0	0	0	0	1277.77	1.82478	0.000522063	1	0	0	0	0
1810012P15Rik	170.41	-1.62567	0.000136029	1	0	0	0	0	165.572	1.46245	0.00389553	1	0	0	0	0	243.09	-1.04246	0.779548	0	0	0	0	0
1810013D10Rik	494.331	1.51314	0.00550919	1	0	0	0	0	501.968	-1.60774	8.2359e-07	1	0	0	0	0	465.622	1.00068	0.997862	0	0	0	0	0
1810013L24Rik	860.631	1.66425	3.35555e-11	1	0	0	0	0	1009.54	-1.23407	0.0165964	0	0	0	0	0	927.614	1.4376	1.75412e-06	1	0	0	0	0
1810014B01Rik	57.7349	-4.37629	2.15457e-12	1	0	1	0	1	34.1679	2.08377	0.0011158	1	1	0	1	0	83.2673	-1.97281	0.0002119	1	0	0	0	0
1810014F10Rik	1011.85	1.76252	0.000218534	1	0	0	0	0	896.433	-2.95116	9.13554e-34	1	0	1	0	1	708.333	-1.57839	0.00709099	1	0	0	0	0
1810019J16Rik	764.954	1.14019	0.0242312	0	0	0	0	0	718.211	-1.44008	0.000126843	1	0	0	0	0	777.717	-1.18245	0.08266	0	0	0	0	0
1810020D17Rik	1031.28	1.8636	0.000151993	1	0	0	0	0	861.421	-4.46731	2.64002e-52	1	0	1	0	1	618.648	-2.25248	7.86263e-07	1	0	1	0	1
1810022C23Rik	1435.52	2.67065	7.43205e-05	1	1	0	1	0	1184.74	-11.1612	6.99685e-121	1	0	1	0	1	581.781	-3.93239	3.36889e-08	1	0	1	0	1
1810026J23Rik	619.687	-1.31685	1.46198e-05	1	0	0	0	0	522.212	-1.13445	0.137647	0	0	0	0	0	710.452	-1.39849	2.5483e-05	1	0	0	0	0
1810029B16Rik	44.6129	-6.58155	4.60865e-09	1	0	1	0	1	36.6122	5.03016	9.2234e-07	1	1	0	1	0	82.5902	-1.23157	0.469297	0	0	0	0	0
1810030J14Rik	50.485	3.83599	0.0171687	0	1	0	0	0	11858.5	287.486	1.26897e-26	1	1	0	1	0	14306.2	1162.82	6.76322e-111	1	1	0	1	0
1810030O07Rik	490.879	-1.31578	2.94203e-05	1	0	0	0	0	438.166	-1.01017	0.915969	0	0	0	0	0	591.923	-1.24347	0.00128838	1	0	0	0	0
1810032O08Rik	73.9432	-2.66376	8.24635e-07	1	0	1	0	1	63.5532	2.04957	0.00242032	1	1	0	1	0	107.208	-1.21484	0.35996	0	0	0	0	0
1810035L17Rik	254.775	-1.22837	0.128585	0	0	0	0	0	220.926	-1.17542	0.225518	0	0	0	0	0	288.725	-1.35696	0.00112332	1	0	0	0	0
1810037I17Rik	690.831	1.30978	0.0233013	0	0	0	0	0	928.883	1.28143	0.0284505	0	0	0	0	0	984.37	1.78575	4.15646e-06	1	0	0	0	0
1810041L15Rik	6.70037	1.48396	0.371673	0	0	0	0	0	14.18	2.40904	0.0235856	0	1	0	0	0	15.327	3.82245	0.0012231	1	1	0	1	0
1810043G02Rik	24.6798	-1.41324	0.0999264	0	0	0	0	0	54.6147	4.13843	5.32872e-18	1	1	0	1	0	70.2462	3.12511	1.50707e-20	1	1	0	1	0
1810043H04Rik	277.057	1.22268	0.00429433	1	0	0	0	0	263.656	-1.51925	1.35861e-06	1	0	0	0	0	273.639	-1.16607	0.128245	0	0	0	0	0
1810046J19Rik	721.146	1.50493	6.78225e-05	1	0	0	0	0	915.635	1.03261	0.681731	0	0	0	0	0	902.641	1.65267	1.1204e-07	1	0	0	0	0
1810046K07Rik	145.156	1.4825	0.136535	0	0	0	0	0	105.126	-6.2504	1.15729e-17	1	0	1	0	1	86.5539	-3.93391	2.19005e-10	1	0	1	0	1
1810048J11Rik	20.3352	-3.89386	1.51589e-05	1	0	1	0	1	37.4654	7.72444	1.15616e-16	1	1	0	1	0	59.2635	2.10736	5.69316e-09	1	1	0	1	0
1810055G02Rik	1985.41	2.73948	8.1448e-05	1	1	0	1	0	1613.15	-15.7399	4.00468e-56	1	0	1	0	1	745.806	-5.39409	2.77024e-12	1	0	1	0	1
1810058I24Rik	747.779	1.81818	4.12297e-06	1	0	0	0	0	678.646	-2.83585	1.40753e-20	1	0	1	0	1	527.591	-1.46161	0.0021867	1	0	0	0	0
1810063B07Rik	123.305	-1.34893	0.00985079	1	0	0	0	0	148.674	1.72928	7.25886e-06	1	0	0	0	0	197.597	1.36676	0.00249961	1	0	0	0	0
1810064F22Rik	33.933	1.03634	0.883957	0	0	0	0	0	27.0062	-2.00183	0.00179129	1	0	1	0	1	30.4865	-1.80564	0.00193224	1	0	0	0	0
1810065E05Rik	96.0687	1.95282	0.270725	0	0	0	0	0	10749.1	162.255	5.65032e-20	1	1	0	1	0	12952.9	336.652	0	1	1	0	1	0
2010001E11Rik	1089.95	1.89306	7.21961e-07	1	0	0	0	0	761.508	-36.2866	2.96523e-25	1	0	1	0	1	469.198	-17.9899	8.51989e-16	1	0	1	0	1
2010001M06Rik	1132.76	1.92534	1.6104e-06	1	0	0	0	0	1185.08	-1.90835	1.06989e-06	1	0	0	0	0	950.326	1.0723	0.650893	0	0	0	0	0
2010002N04Rik	152.923	-2.23032	2.69409e-09	1	0	1	0	1	99.5144	1.03292	0.912229	0	0	0	0	0	185.795	-2.03187	0.000628344	1	0	1	0	1
2010003K11Rik	2651.04	3.84804	1.09872e-08	1	1	0	1	0	2414.93	-9.75134	8.40929e-43	1	0	1	0	1	919.343	-2.38362	0.00160268	1	0	1	0	1
2010003K15Rik	329.676	1.85943	1.55812e-05	1	0	0	0	0	226.21	-70.9764	7.78965e-22	1	0	1	0	1	140.326	-35.9505	4.52896e-15	1	0	1	0	1
2010005H15Rik	23.2889	5.69918	1.69417e-07	1	1	0	1	0	36.7025	-1.27982	0.367898	0	0	0	0	0	23.6144	4.71796	6.19291e-07	1	1	0	1	0
2010007H12Rik	183.274	1.43046	0.00333681	1	0	0	0	0	180.241	-1.64416	2.46018e-06	1	0	0	0	0	171.485	-1.07904	0.542874	0	0	0	0	0
2010011I20Rik	623.656	1.27576	6.10465e-05	1	0	0	0	0	722.833	-1.00961	0.911146	0	0	0	0	0	757.971	1.35003	2.27266e-08	1	0	0	0	0
2010016I18Rik	53.3152	1.16453	0.525046	0	0	0	0	0	80.4855	1.72023	0.0687018	0	0	0	0	0	90.5581	2.11757	0.00207577	1	1	0	1	0
2010106E10Rik	10086.3	2.86481	0.00176181	1	1	0	1	0	7901.08	-80.0947	3.07349e-50	1	0	1	0	1	3221.21	-26.3518	2.69882e-12	1	0	1	0	1
2010106G01Rik	3398.84	1.70139	8.94168e-07	1	0	0	0	0	5217.32	1.35294	0.0385159	0	0	0	0	0	5111.94	2.44683	2.53558e-13	1	1	0	1	0
2010107E04Rik	1904.61	1.29068	0.0249625	0	0	0	0	0	1875.15	-1.49202	2.13124e-05	1	0	0	0	0	1893.08	-1.08698	0.50634	0	0	0	0	0
2010107G12Rik	1369.93	2.96843	7.82258e-07	1	1	0	1	0	1107.46	-22.9832	4.82912e-35	1	0	1	0	1	465.194	-7.32166	2.8187e-13	1	0	1	0	1
2010109I03Rik	1028.68	6.1817	6.46692e-07	1	1	0	1	0	1627.81	-1.28879	0.516495	0	0	0	0	0	1031.66	5.04879	3.48303e-06	1	1	0	1	0
2010109K11Rik	1116.5	1.59905	3.41898e-06	1	0	0	0	0	1393.72	-1.04361	0.759773	0	0	0	0	0	1330.68	1.6342	4.71001e-05	1	0	0	0	0
2010110P09Rik	3674.07	2.33046	1.66935e-12	1	1	0	1	0	3446.65	-3.45221	1.6817e-45	1	0	1	0	1	2240.16	-1.39326	0.0231727	0	0	0	0	0
2010305A19Rik	353.872	1.1245	0.129471	0	0	0	0	0	271.422	-2.51096	4.57058e-42	1	0	1	0	1	289.845	-2.09578	6.81584e-23	1	0	1	0	1
2010317E24Rik	81.9739	-2.9786	0.00622761	1	0	1	0	1	37.8239	-1.28318	0.610445	0	0	0	0	0	92.1885	-3.58705	9.04177e-13	1	0	1	0	1
2010320M18Rik	70.8194	-1.09043	0.594498	0	0	0	0	0	87.9708	1.4991	0.00149929	1	0	0	0	0	107.403	1.46533	0.0016192	1	0	0	0	0
2010321M09Rik	555.53	-1.17077	0.00298673	1	0	0	0	0	517.433	-1.0513	0.568359	0	0	0	0	0	657.734	-1.15329	0.0643172	0	0	0	0	0
2200002D01Rik	3284.82	2.41435	4.5876e-06	1	1	0	1	0	4282.52	-1.3038	0.0314953	0	0	0	0	0	3387.54	1.96043	0.000916176	1	0	0	0	0
2200002K05Rik	334.505	-1.15759	0.573203	0	0	0	0	0	274.051	-1.40976	0.169208	0	0	0	0	0	349.063	-1.53776	0.00828477	1	0	0	0	0
2210010C17Rik	4253.37	3.04081	5.98381e-08	1	1	0	1	0	3470.32	-22.6832	4.87851e-93	1	0	1	0	1	1423.86	-7.02909	1.53266e-16	1	0	1	0	1
2210016F16Rik	2449.91	1.81589	8.10843e-07	1	0	0	0	0	2206.47	-2.8967	1.60879e-27	1	0	1	0	1	1713.41	-1.49902	0.00225288	1	0	0	0	0
2210016L21Rik	286.171	-1.22046	0.000999415	1	0	0	0	0	326.318	1.43923	1.44105e-05	1	0	0	0	0	418.388	1.25744	0.00517398	1	0	0	0	0
2210020M01Rik	15.1638	1.32015	0.366282	0	0	0	0	0	39.785	3.43054	2.93156e-07	1	1	0	1	0	44.9479	4.83948	6.70734e-12	1	1	0	1	0
2210021J22Rik	131.661	-1.18079	0.119362	0	0	0	0	0	154.395	1.452	0.00087062	1	0	0	0	0	194.482	1.31228	0.0215107	0	0	0	0	0
2210403K04Rik	701.194	3.35663	8.50335e-06	1	1	0	1	0	874.494	-1.79146	7.25099e-05	1	0	0	0	0	570.177	1.98143	0.0120631	0	0	0	0	0
2210404O07Rik	37929.5	1.96107	4.23787e-05	1	0	0	0	0	28296	-12.5012	4.39243e-128	1	0	1	0	1	17726.6	-6.00376	1.81654e-23	1	0	1	0	1
2210407C18Rik	9885.23	1.04732	0.832723	0	0	0	0	0	5931.95	-7.44408	3.26133e-23	1	0	1	0	1	6551.59	-6.71431	1.87523e-24	1	0	1	0	1
2210408I21Rik	16.3167	-2.11678	0.0212465	0	0	1	0	0	21.155	2.59393	0.000370308	1	1	0	1	0	36.3559	1.30657	0.37244	0	0	0	0	0
2210411K11Rik	581.934	1.47484	0.00330453	1	0	0	0	0	634.381	-1.307	0.0507032	0	0	0	0	0	610.21	1.19884	0.163935	0	0	0	0	0
2210415F13Rik	47321.7	1.05333	0.791724	0	0	0	0	0	109757	3.37146	1.48978e-16	1	1	0	1	0	129431	3.76229	8.63764e-48	1	1	0	1	0
2310001A20Rik	467.31	-1.52323	4.71931e-08	1	0	0	0	0	439.867	1.29458	0.00414114	1	0	0	0	0	632.725	-1.10586	0.241683	0	0	0	0	0
2310003H01Rik	254.345	-1.44928	0.00259896	1	0	0	0	0	243.979	1.26692	0.0206312	0	0	0	0	0	342.437	-1.07382	0.586093	0	0	0	0	0
2310003L22Rik	143.802	-1.54375	0.000784429	1	0	0	0	0	120.181	1.05645	0.727039	0	0	0	0	0	177.656	-1.37363	0.00646287	1	0	0	0	0
2310004I24Rik	652.446	2.87275	7.87604e-05	1	1	0	1	0	642.164	-3.69869	1.00774e-11	1	0	1	0	1	364.845	-1.20721	0.487501	0	0	0	0	0
2310004N24Rik	215.273	-1.87185	1.92204e-07	1	0	0	0	0	182.966	1.35287	0.0378916	0	0	0	0	0	292.749	-1.29976	0.0253381	0	0	0	0	0
2310007B03Rik	130.413	1.29904	0.117267	0	0	0	0	0	190.303	1.48956	3.99648e-05	1	0	0	0	0	204.784	2.06236	5.8749e-07	1	1	0	1	0
2310008H04Rik	110.11	-2.2799	9.10902e-11	1	0	1	0	1	96.9021	1.78217	1.14154e-06	1	0	0	0	0	164.964	-1.19769	0.181043	0	0	0	0	0
2310008H09Rik	427.721	-3.18416	9.47417e-10	1	0	1	0	1	372.452	2.54647	8.06738e-09	1	1	0	1	0	705.363	-1.17791	0.24295	0	0	0	0	0
2310009B15Rik	32.2086	-1.24142	0.292858	0	0	0	0	0	50.821	2.39433	8.25165e-08	1	1	0	1	0	64.3185	2.05931	1.01392e-05	1	1	0	1	0
2310011J03Rik	637.991	1.42063	0.00234167	1	0	0	0	0	603.991	-1.79821	9.69567e-09	1	0	0	0	0	572.185	-1.18924	0.191718	0	0	0	0	0
2310014H01Rik	115.903	2.75605	2.86338e-06	1	1	0	1	0	113.889	-3.7334	2.94119e-05	1	0	1	0	1	64.627	-1.26927	0.56969	0	0	0	0	0
2310015A10Rik	86.3864	-1.2066	0.395606	0	0	0	0	0	129.953	2.19214	0.000101914	1	1	0	1	0	163.368	1.94444	0.00197984	1	0	0	0	0
2310016C08Rik	19.8648	-3.97214	5.60477e-07	1	0	1	0	1	44.5949	9.85329	4.07043e-14	1	1	0	1	0	69.2492	2.62235	1.96741e-07	1	1	0	1	0
2310022A10Rik	168.504	-1.43953	0.00182219	1	0	0	0	0	162.407	1.27629	0.0344494	0	0	0	0	0	226.644	-1.05807	0.710464	0	0	0	0	0
2310022B05Rik	479.394	1.59499	0.00315352	1	0	0	0	0	516.658	-1.45698	0.00179603	1	0	0	0	0	472.792	1.16735	0.353897	0	0	0	0	0
2310028H24Rik	36.5808	1.91475	4.62057e-05	1	0	0	0	0	58.6889	1.35437	0.0337824	0	0	0	0	0	55.6082	2.76851	8.0929e-13	1	1	0	1	0
2310028O11Rik	1782.4	1.27886	0.0309134	0	0	0	0	0	1595.38	-1.85545	9.55192e-09	1	0	0	0	0	1597.48	-1.36206	4.47186e-05	1	0	0	0	0
2310030G06Rik	512.025	1.52511	0.00102047	1	0	0	0	0	437.182	-2.77797	8.77964e-26	1	0	1	0	1	379.668	-1.71196	8.14956e-05	1	0	0	0	0
2310030N02Rik	92.4663	-2.24428	8.59347e-05	1	0	1	0	1	66.6412	1.26496	0.26297	0	0	0	0	0	120.488	-1.67153	0.000588342	1	0	0	0	0
2310035C23Rik	828.069	1.22913	0.000301569	1	0	0	0	0	1133.34	1.39374	0.00228478	1	0	0	0	0	1236.78	1.82663	1.47491e-09	1	0	0	0	0
2310039H08Rik	151.106	-1.49748	0.00260103	1	0	0	0	0	161.773	1.57809	0.000830527	1	0	0	0	0	226.577	1.12206	0.322476	0	0	0	0	0
2310044G17Rik	513.52	-2.10796	0.00114845	1	0	1	0	1	881.921	4.13363	2.67805e-11	1	1	0	1	0	1268.58	2.1057	3.78545e-06	1	1	0	1	0
2310046K01Rik	1395	2.67061	2.37851e-09	1	1	0	1	0	1475.15	-2.46206	4.53579e-14	1	0	1	0	1	973.956	1.15059	0.316794	0	0	0	0	0
2310047B19Rik	124.127	-1.46149	0.00857603	1	0	0	0	0	119.13	1.28606	0.117924	0	0	0	0	0	167.914	-1.0677	0.661525	0	0	0	0	0
2310047M10Rik	285.538	2.0769	4.56995e-10	1	1	0	1	0	369.792	-1.17869	0.0812621	0	0	0	0	0	315.23	1.87284	2.77915e-06	1	0	0	0	0
2310057M21Rik	88.423	-1.49678	0.00373694	1	0	0	0	0	67.5283	-1.17958	0.322288	0	0	0	0	0	100.038	-1.66125	0.000119537	1	0	0	0	0
2310061C15Rik	158.579	-1.73697	0.000836923	1	0	0	0	0	136.27	1.27416	0.124186	0	0	0	0	0	210.888	-1.28145	0.0222506	0	0	0	0	0
2310061I04Rik	1754.37	1.29009	8.20935e-06	1	0	0	0	0	1638.64	-1.67682	4.77708e-18	1	0	0	0	0	1644.05	-1.21902	0.00498546	1	0	0	0	0
2310061J03Rik	30.6862	-1.08412	0.739993	0	0	0	0	0	23.9637	-1.75928	0.00771349	1	0	0	0	0	29.3469	-1.7892	0.0025741	1	0	0	0	0
2310067B10Rik	2326.06	1.15887	0.0266308	0	0	0	0	0	2742.39	1.11595	0.225934	0	0	0	0	0	3017.9	1.38185	0.000106414	1	0	0	0	0
2310079F23Rik	98.7815	-1.33394	0.0154167	0	0	0	0	0	83.4841	-1.11131	0.383291	0	0	0	0	0	114.231	-1.38805	0.00909586	1	0	0	0	0
2400001E08Rik	1000.69	1.28121	0.00335457	1	0	0	0	0	1133.41	-1.05991	0.554622	0	0	0	0	0	1183.55	1.28625	0.0154912	0	0	0	0	0
2400003C14Rik	1771.94	1.88437	1.85143e-12	1	0	0	0	0	2126.04	-1.29632	0.00148506	1	0	0	0	0	1845.37	1.54567	1.14526e-05	1	0	0	0	0
2410001C21Rik	900.623	1.42152	1.17022e-05	1	0	0	0	0	942.388	-1.39392	1.59171e-09	1	0	0	0	0	915.456	1.08579	0.398045	0	0	0	0	0
2410002F23Rik	437.395	-4.34132	4.43417e-13	1	0	1	0	1	473.191	4.59905	3.49193e-15	1	1	0	1	0	888.825	1.12471	0.466357	0	0	0	0	0
2410002I01Rik	959.372	1.83882	1.06161e-14	1	0	0	0	0	897.977	-2.55828	6.03955e-26	1	0	1	0	1	703.701	-1.3037	0.013461	0	0	0	0	0
2410003K15Rik	192.424	-1.08798	0.464762	0	0	0	0	0	165.493	-1.37523	0.00148015	1	0	0	0	0	202.6	-1.4037	0.000443091	1	0	0	0	0
2410004B18Rik	141.06	1.69291	0.0135838	0	0	0	0	0	128.423	-2.55754	0.000337037	1	0	1	0	1	105.59	-1.41497	0.291011	0	0	0	0	0
2410004P03Rik	32.1641	1.69176	0.00617632	1	0	0	0	0	43.7079	1.07628	0.757197	0	0	0	0	0	41.4286	1.94259	0.0045046	1	0	0	0	0
2410006H16Rik	191.201	-3.13397	1.85498e-13	1	0	1	0	1	134.611	1.78476	0.000967094	1	0	0	0	0	275.345	-1.64452	0.00251644	1	0	0	0	0
2410016O06Rik	255.731	-3.70873	1.52872e-15	1	0	1	0	1	153.835	1.74143	0.00224251	1	0	0	0	0	355.359	-1.99948	6.31329e-10	1	0	0	0	0
2410017I17Rik	155.854	3.13922	9.48653e-08	1	1	0	1	0	129.626	-18.6636	2.26428e-23	1	0	1	0	1	52.4233	-5.5626	3.41501e-06	1	0	1	0	1
2410018L13Rik	12.4487	1.27195	0.454977	0	0	0	0	0	27.0905	2.7478	5.75351e-06	1	1	0	1	0	30.4527	3.71843	1.58235e-12	1	1	0	1	0
2410042D21Rik	264.665	-2.08171	5.47192e-08	1	0	1	0	1	208.09	1.34328	0.00422249	1	0	0	0	0	354.859	-1.45614	0.00260261	1	0	0	0	0
2410075B13Rik	58.9378	-2.89996	3.20258e-14	1	0	1	0	1	78.9954	4.05097	3.11041e-26	1	1	0	1	0	128.89	1.49081	6.87709e-05	1	0	0	0	0
2410076I21Rik	12.7782	1.98792	0.00835525	1	0	0	0	0	13.862	-1.76292	0.0297281	0	0	0	0	0	11.1024	1.20363	0.574039	0	0	0	0	0
2410089E03Rik	32.1256	-2.48127	0.000742148	1	0	1	0	1	58.7799	5.14465	1.55501e-15	1	1	0	1	0	86.4762	2.21194	6.1976e-06	1	1	0	1	0
2410091C18Rik	246.111	-1.55477	6.09838e-05	1	0	0	0	0	243.615	1.43919	6.99547e-06	1	0	0	0	0	350.459	-1.01312	0.914862	0	0	0	0	0
2410127L17Rik	386.693	-1.86869	3.26757e-09	1	0	0	0	0	373.496	1.66959	1.04873e-05	1	0	0	0	0	579.198	-1.04779	0.73844	0	0	0	0	0
2510002D24Rik	226.895	-1.43775	0.00111567	1	0	0	0	0	230.902	1.39116	0.00146305	1	0	0	0	0	320.406	1.03058	0.765196	0	0	0	0	0
2510006D16Rik	505.309	-1.02264	0.791107	0	0	0	0	0	567.7	1.18504	0.0162437	0	0	0	0	0	673.525	1.23509	0.00112005	1	0	0	0	0
2510009E07Rik	42.0737	-2.49075	2.04389e-05	1	0	1	0	1	284.173	21.7031	6.09819e-81	1	1	0	1	0	364.19	9.30246	1.02894e-84	1	1	0	1	0
2510039O18Rik	1568.24	1.40581	6.84675e-06	1	0	0	0	0	1787.41	-1.13276	0.0514436	0	0	0	0	0	1783.16	1.32035	0.000347899	1	0	0	0	0
2510049J12Rik	1570.43	2.4318	1.29907e-10	1	1	0	1	0	1496.26	-3.35938	3.88451e-48	1	0	1	0	1	956.341	-1.30137	0.0762372	0	0	0	0	0
2610002D18Rik	41.0187	-11.5875	1.35781e-10	1	0	1	0	1	13.3181	3.01075	0.018298	0	1	0	0	0	56.6373	-3.65869	8.84301e-11	1	0	1	0	1
2610015P09Rik	55.0172	-2.8709	5.49589e-06	1	0	1	0	1	60.5654	3.12407	2.27353e-07	1	1	0	1	0	103.614	1.15613	0.355764	0	0	0	0	0
2610018G03Rik	14.1432	1.36235	0.517797	0	0	0	0	0	47.5564	4.62377	5.20891e-08	1	1	0	1	0	54.4078	6.72138	2.94383e-11	1	1	0	1	0
2610021K21Rik	23.0411	-6.9379	3.29028e-11	1	0	1	0	1	8.58849	1.88137	0.100504	0	0	0	0	0	30.4938	-3.48461	1.10447e-08	1	0	1	0	1
2610024G14Rik	356.138	-3.5276	1.05946e-16	1	0	1	0	1	210.367	1.5886	0.00434644	1	0	0	0	0	482.551	-2.08508	5.66322e-08	1	0	1	0	1
2610027L16Rik	512.004	-1.39908	0.0025847	1	0	0	0	0	406.738	-1.18911	0.0985498	0	0	0	0	0	576.338	-1.56075	1.54123e-06	1	0	0	0	0
2610029G23Rik	173.478	-2.69395	2.79087e-09	1	0	1	0	1	128.127	1.64041	0.00338213	1	0	0	0	0	245.391	-1.54355	0.0182314	0	0	0	0	0
2610029I01Rik	768.567	2.66978	1.30997e-08	1	1	0	1	0	678.1	-5.9281	4.38491e-71	1	0	1	0	1	366.525	-2.09141	0.000158459	1	0	1	0	1
2610034B18Rik	1032.98	1.44894	0.00293674	1	0	0	0	0	963.631	-1.90532	2.46378e-12	1	0	0	0	0	898.942	-1.23877	0.0182759	0	0	0	0	0
2610035D17Rik	94.9684	1.00848	0.959101	0	0	0	0	0	167.36	2.37796	3.60087e-12	1	1	0	1	0	198.293	2.55724	3.46497e-16	1	1	0	1	0
2610039C10Rik	163.404	-3.07151	5.78861e-08	1	0	1	0	1	102.376	1.47379	0.071262	0	0	0	0	0	219.248	-1.96622	5.49459e-07	1	0	0	0	0
2610042L04Rik	88.2201	-3.00566	1.45298e-08	1	0	1	0	1	74.9294	2.25036	1.42848e-05	1	1	0	1	0	139.345	-1.24904	0.256522	0	0	0	0	0
2610044O15Rik	99.6743	-1.83158	5.01878e-06	1	0	0	0	0	95.9961	1.63044	0.00017973	1	0	0	0	0	147.963	-1.05425	0.68687	0	0	0	0	0
2610301B20Rik	42.1928	-3.19583	8.56589e-07	1	0	1	0	1	52.6311	4.04339	2.16054e-16	1	1	0	1	0	88.9956	1.34935	0.0793252	0	0	0	0	0
2610301G19Rik	841.037	-1.40693	3.77884e-05	1	0	0	0	0	796.5	1.20141	0.00259716	1	0	0	0	0	1104.24	-1.09824	0.220981	0	0	0	0	0
2610318N02Rik	20.632	-8.2868	0.00762377	1	0	1	0	1	15.9797	6.01088	0.0221792	0	1	0	0	0	38.2136	-1.30781	0.389624	0	0	0	0	0
2610507B11Rik	6324.36	1.41762	0.000573516	1	0	0	0	0	6288.25	-1.57646	5.40645e-05	1	0	0	0	0	6029.98	-1.04165	0.686296	0	0	0	0	0
2610524H06Rik	108.299	-1.67183	9.48653e-08	1	0	0	0	0	91.3563	1.06762	0.609012	0	0	0	0	0	141.817	-1.46674	6.86026e-05	1	0	0	0	0
2610528E23Rik	57.0307	-5.4859	1.10076e-08	1	0	1	0	1	29.9182	2.31749	0.0157508	0	1	0	0	0	82.1341	-2.23635	1.0016e-05	1	0	1	0	1
2610528J11Rik	1097.32	1.36616	0.00560395	1	0	0	0	0	1134.94	-1.37843	1.00718e-05	1	0	0	0	0	1124.63	1.05428	0.667547	0	0	0	0	0
2700029M09Rik	155.611	-3.13514	2.39088e-10	1	0	1	0	1	112.183	1.88447	0.000238485	1	0	0	0	0	227.363	-1.56306	0.00401355	1	0	0	0	0
2700049A03Rik	141.889	-2.00847	2.85952e-05	1	0	1	0	1	110.099	1.25503	0.0775471	0	0	0	0	0	184.677	-1.49944	0.00481325	1	0	0	0	0
2700078E11Rik	1404.19	1.45733	1.65363e-09	1	0	0	0	0	1363.78	-1.72857	7.97497e-15	1	0	0	0	0	1277.05	-1.11092	0.114641	0	0	0	0	0
2700078K21Rik	339.29	-1.26145	0.0593845	0	0	0	0	0	387.792	1.49265	0.000203256	1	0	0	0	0	504.307	1.25988	0.00654703	1	0	0	0	0
2700081O15Rik	78.4036	-4.08401	7.30936e-09	1	0	1	0	1	51.6601	2.24619	0.000135687	1	1	0	1	0	117.38	-1.70676	0.00319754	1	0	0	0	0
2700089E24Rik	708.264	-1.42997	5.41895e-06	1	0	0	0	0	976.928	2.23664	8.15246e-14	1	1	0	1	0	1308.29	1.66659	1.94943e-06	1	0	0	0	0
2700094K13Rik	121.095	-3.98609	7.59351e-08	1	0	1	0	1	76.3415	2.05171	0.00584094	1	1	0	1	0	175.959	-1.8367	4.96192e-05	1	0	0	0	0
2700099C18Rik	39.7785	-5.61145	3.34182e-05	1	0	1	0	1	21.3172	2.47252	0.0552169	0	1	0	0	0	58.1434	-2.16302	1.00667e-05	1	0	1	0	1
2810001G20Rik	47.5338	-1.67277	0.0091806	1	0	0	0	0	55.984	2.03575	1.29319e-05	1	1	0	1	0	80.5001	1.29547	0.0612249	0	0	0	0	0
2810002N01Rik	257.157	-1.35617	0.00102015	1	0	0	0	0	244.465	1.17889	0.0414146	0	0	0	0	0	337.163	-1.07759	0.505384	0	0	0	0	0
2810004N23Rik	176.983	-3.54268	6.29031e-12	1	0	1	0	1	139.042	2.45202	2.72471e-08	1	1	0	1	0	281.999	-1.35748	0.034188	0	0	0	0	0
2810008D09Rik	112.253	-1.75355	0.0099037	1	0	0	0	0	110.22	1.6011	0.0633537	0	0	0	0	0	166.217	-1.02872	0.898777	0	0	0	0	0
2810008M24Rik	957.66	1.10687	0.193492	0	0	0	0	0	1206.53	1.31121	0.000148476	1	0	0	0	0	1364.38	1.54556	2.75812e-09	1	0	0	0	0
2810021B07Rik	255.494	-1.42347	0.00190699	1	0	0	0	0	250.145	1.29142	0.0210704	0	0	0	0	0	347.255	-1.03499	0.772806	0	0	0	0	0
2810025M15Rik	55.2751	-2.26687	1.11288e-08	1	0	1	0	1	44.5712	1.5447	0.00233172	1	0	0	0	0	78.0026	-1.37831	0.015587	0	0	0	0	0
2810046L04Rik	451.514	-1.29873	0.0357911	0	0	0	0	0	464.156	1.27968	0.00130754	1	0	0	0	0	614.845	1.05272	0.659674	0	0	0	0	0
2810055F11Rik	6.882	-4.09494	0.00222587	1	0	1	0	1	10.0115	6.12811	2.66965e-06	1	1	0	1	0	16.9501	1.6004	0.106237	0	0	0	0	0
2810405K02Rik	1074.59	1.9417	0.00126837	1	0	0	0	0	802.594	-11.4919	5.15564e-75	1	0	1	0	1	511.507	-5.58153	2.92332e-15	1	0	1	0	1
2810407C02Rik	3574.5	1.2982	0.00206102	1	0	0	0	0	3216.01	-1.85757	3.42856e-21	1	0	0	0	0	3196.36	-1.34617	0.000202651	1	0	0	0	0
2810408M09Rik	116.571	-2.85994	3.13611e-09	1	0	1	0	1	116.057	2.71711	3.55166e-12	1	1	0	1	0	204.383	1.01172	0.94977	0	0	0	0	0
2810417H13Rik	651.15	-6.10301	5.59755e-06	1	0	1	0	1	297.715	2.18586	0.0517243	0	1	0	0	0	905.064	-2.65741	1.77829e-07	1	0	1	0	1
2810453I06Rik	88.7107	-1.38358	0.0819211	0	0	0	0	0	108.39	1.80222	1.29652e-06	1	0	0	0	0	144.279	1.39053	0.0618351	0	0	0	0	0
2810459M11Rik	382.481	-1.57434	2.92963e-06	1	0	0	0	0	412.966	1.68567	9.88582e-09	1	0	0	0	0	589.676	1.13872	0.112166	0	0	0	0	0
2900005J15Rik	22.3641	-2.2185	0.00321005	1	0	1	0	1	25.31	2.52192	0.0031601	1	1	0	1	0	40.1184	1.20463	0.494689	0	0	0	0	0
2900010J23Rik	1043.42	-1.35225	0.00468255	1	0	0	0	0	858.891	-1.15612	0.257837	0	0	0	0	0	1189.56	-1.46921	0.000737454	1	0	0	0	0
2900026A02Rik	4076.06	2.11325	6.67112e-08	1	1	0	1	0	4306.83	-2.0126	5.54175e-13	1	0	1	0	1	3274.98	1.12074	0.428314	0	0	0	0	0
2900053A13Rik	294.734	1.62096	1.95631e-05	1	0	0	0	0	347.541	-1.1954	0.137367	0	0	0	0	0	324.245	1.44471	9.45788e-05	1	0	0	0	0
2900073G15Rik	1797.54	1.23938	0.00486927	1	0	0	0	0	1902.73	-1.18474	0.0150494	0	0	0	0	0	2000.66	1.11348	0.296061	0	0	0	0	0
2900092E17Rik	416.684	1.21773	0.0187337	0	0	0	0	0	382.91	-1.63749	6.93073e-08	1	0	0	0	0	397.285	-1.26047	0.0126942	0	0	0	0	0
2900097C17Rik	1993.75	-1.30841	0.000410969	1	0	0	0	0	1980.06	1.21094	0.0233828	0	0	0	0	0	2641.81	-1.01227	0.914167	0	0	0	0	0
3010026O09Rik	34.9716	-1.88058	0.000242754	1	0	0	0	0	27.4256	1.17845	0.428386	0	0	0	0	0	44.8784	-1.49794	0.0136738	0	0	0	0	0
3110001D03Rik	240.45	-1.52405	8.37692e-05	1	0	0	0	0	204.779	1.07032	0.687168	0	0	0	0	0	299.226	-1.33664	0.0228814	0	0	0	0	0
3110001I22Rik	49.3499	1.16855	0.344563	0	0	0	0	0	66.1326	1.39083	0.0274891	0	0	0	0	0	73.1589	1.73899	7.50732e-06	1	0	0	0	0
3110003A17Rik	325.54	-1.91039	3.14657e-06	1	0	0	0	0	312.201	1.6896	1.18396e-05	1	0	0	0	0	488.97	-1.0617	0.602805	0	0	0	0	0
3110057O12Rik	284.859	1.42176	6.12728e-05	1	0	0	0	0	227.051	-3.23074	7.0343e-37	1	0	1	0	1	203.45	-2.13107	4.96189e-15	1	0	1	0	1
3110062M04Rik	171.145	3.99597	0.00168253	1	1	0	1	0	232.929	-1.51028	0.311834	0	0	0	0	0	156.328	2.80138	0.000171768	1	1	0	1	0
3110082I17Rik	49.1889	-6.02534	3.94772e-08	1	0	1	0	1	35.125	3.89704	7.24933e-05	1	1	0	1	0	83.5485	-1.46248	0.0297528	0	0	0	0	0
3110099E03Rik	251.088	1.79718	2.97788e-10	1	0	0	0	0	303.44	-1.22624	0.0889902	0	0	0	0	0	270.771	1.56119	0.000836753	1	0	0	0	0
3200002M19Rik	59.8567	-2.93072	0.23266	0	0	1	0	0	35.9691	1.31397	0.785198	0	0	0	0	0	77.3168	-2.12568	0.00804743	1	0	1	0	1
3230401D17Rik	667.064	1.36139	0.00310249	1	0	0	0	0	714.427	-1.26781	0.00789506	1	0	0	0	0	714.616	1.14354	0.168049	0	0	0	0	0
3632451O06Rik	22.7009	-3.37737	0.00550471	1	0	1	0	1	40.1299	6.4808	5.84652e-05	1	1	0	1	0	62.7617	2.04533	0.00467454	1	1	0	1	0
3830406C13Rik	199.804	-1.09904	0.683496	0	0	0	0	0	284.323	1.86818	0.00196394	1	0	0	0	0	346.589	1.82082	6.26414e-05	1	0	0	0	0
3830431G21Rik	10.71	-1.10828	0.784261	0	0	0	0	0	41.4536	6.85644	8.60898e-16	1	1	0	1	0	50.373	6.60125	6.36728e-17	1	1	0	1	0
4430402I18Rik	55.3041	1.53968	0.0784235	0	0	0	0	0	44.1977	-3.7517	8.24063e-11	1	0	1	0	1	36.9797	-2.28123	0.000370723	1	0	1	0	1
4632415K11Rik	224.055	1.3641	1.02478e-05	1	0	0	0	0	235.076	-1.32908	0.000165865	1	0	0	0	0	233.695	1.0949	0.266509	0	0	0	0	0
4632428C04Rik	19.1546	-1.14911	0.729203	0	0	0	0	0	36.9186	2.99667	0.000113355	1	1	0	1	0	45.5587	2.77444	0.00020605	1	1	0	1	0
4732418C07Rik	2106	1.70792	1.72037e-07	1	0	0	0	0	1861.68	-2.85474	2.4509e-39	1	0	1	0	1	1501.6	-1.56843	4.9501e-06	1	0	0	0	0
4732471D19Rik	90.2625	-2.3134	6.20025e-07	1	0	1	0	1	65.8888	1.33603	0.0182058	0	0	0	0	0	119.582	-1.62071	0.00117218	1	0	0	0	0
4831440E17Rik	35.3455	-1.30967	0.228747	0	0	0	0	0	52.153	2.29015	0.000308688	1	1	0	1	0	67.5087	1.8615	0.00914705	1	0	0	0	0
4833418N02Rik	81.8177	1.32793	0.013394	0	0	0	0	0	73.0902	-1.97096	5.72561e-05	1	0	0	0	0	71.1567	-1.39246	0.0510249	0	0	0	0	0
4833439L19Rik	2821.28	1.71526	0.00206793	1	0	0	0	0	3048.73	-1.55456	0.00449971	1	0	0	0	0	2669.8	1.17933	0.139138	0	0	0	0	0
4833442J19Rik	85.8746	-3.77495	0.000282593	1	0	1	0	1	62.0584	2.30525	0.0120173	0	1	0	0	0	132.183	-1.52371	0.116252	0	0	0	0	0
4921507P07Rik	9.35161	-4.34381	0.000137367	1	0	1	0	1	10.4945	4.79099	2.47135e-06	1	1	0	1	0	19.4463	1.17669	0.588539	0	0	0	0	0
4921531C22Rik	29.835	1.00584	0.982503	0	0	0	0	0	60.414	2.88974	1.98591e-10	1	1	0	1	0	71.8324	3.0969	3.32363e-12	1	1	0	1	0
4921536K21Rik	7.84787	-2.51918	0.0182988	0	0	1	0	0	24.1396	9.40226	7.43445e-16	1	1	0	1	0	33.0173	3.98578	7.8579e-11	1	1	0	1	0
4922501C03Rik	141.136	-1.21118	0.242746	0	0	0	0	0	168.128	1.53703	0.00204432	1	0	0	0	0	213.948	1.35687	0.0587996	0	0	0	0	0
4930402H24Rik	1074.87	2.39386	6.77496e-11	1	1	0	1	0	893.529	-7.0549	1.80157e-32	1	0	1	0	1	507.566	-2.77983	5.88684e-10	1	0	1	0	1
4930420K17Rik	1033.76	2.35928	5.33439e-06	1	1	0	1	0	1056.93	-2.50467	1.20897e-15	1	0	1	0	1	729.307	1.00074	0.998138	0	0	0	0	0
4930422G04Rik	53.6196	-5.29295	6.02883e-12	1	0	1	0	1	37.154	3.22778	1.33174e-07	1	1	0	1	0	87.3235	-1.53988	0.0324504	0	0	0	0	0
4930427A07Rik	189.244	-2.84569	3.78393e-11	1	0	1	0	1	137.96	1.71439	4.4021e-05	1	0	0	0	0	270.226	-1.56029	0.000170623	1	0	0	0	0
4930429B21Rik	5.74987	-1.26133	0.594784	0	0	0	0	0	9.05603	2.44068	0.00662833	1	1	0	1	0	11.5479	2.06476	0.00809949	1	1	0	1	0
4930430F08Rik	55.1132	-1.6563	0.00256968	1	0	0	0	0	51.0725	1.37092	0.0462424	0	0	0	0	0	76.3855	-1.13433	0.468292	0	0	0	0	0
4930444A02Rik	171.102	-1.52102	0.00016349	1	0	0	0	0	194.871	1.76116	5.83963e-08	1	0	0	0	0	271.64	1.23911	0.0178871	0	0	0	0	0
4930451C15Rik	26.5359	1.55751	0.0400174	0	0	0	0	0	36.9709	1.18609	0.467788	0	0	0	0	0	36.7066	1.97498	0.00551528	1	0	0	0	0
4930471M23Rik	715.394	1.68281	6.71898e-12	1	0	0	0	0	882.123	-1.11655	0.20698	0	0	0	0	0	819.072	1.6047	4.95231e-06	1	0	0	0	0
4930481A15Rik	81.2816	1.46818	0.110806	0	0	0	0	0	110.155	1.22792	0.381107	0	0	0	0	0	116.248	1.93345	0.000256246	1	0	0	0	0
4930503L19Rik	17.3697	-2.2485	0.00249199	1	0	1	0	1	9.07401	-1.56727	0.231557	0	0	0	0	0	18.3836	-3.29399	0.000103147	1	0	1	0	1
4930506M07Rik	578.642	-1.892	2.22976e-09	1	0	0	0	0	589.095	1.84727	7.03582e-10	1	0	0	0	0	907.405	1.04118	0.691484	0	0	0	0	0
4930523C07Rik	112.975	-2.47179	3.38033e-09	1	0	1	0	1	100.762	1.97181	2.43409e-05	1	0	0	0	0	176.204	-1.1752	0.237953	0	0	0	0	0
4930526I15Rik	93.9715	1.43068	0.0203249	0	0	0	0	0	156.634	1.71431	6.27573e-05	1	0	0	0	0	165.948	2.62084	1.49562e-12	1	1	0	1	0
4930529M08Rik	24.2492	2.00032	0.00369834	1	1	0	1	0	27.8613	-1.52451	0.236067	0	0	0	0	0	22.8958	1.39591	0.35913	0	0	0	0	0
4930534B04Rik	94.8946	-2.6799	8.72435e-06	1	0	1	0	1	58.732	1.20555	0.342635	0	0	0	0	0	120.024	-2.08513	7.04026e-06	1	0	1	0	1
4930539E08Rik	1352.68	4.81666	5.81191e-08	1	1	0	1	0	2029.51	-1.34315	0.356702	0	0	0	0	0	1322.7	3.80253	7.81916e-06	1	1	0	1	0
4930547N16Rik	118.348	-7.28943	3.06768e-06	1	0	1	0	1	44.7148	2.0727	0.110541	0	1	0	0	0	158.687	-3.34533	7.3836e-15	1	0	1	0	1
4930572J05Rik	178.3	1.45406	0.499185	0	0	0	0	0	137.965	-4.1851	0.00285048	1	0	1	0	1	117.71	-2.65058	2.91937e-06	1	0	1	0	1
4930579G24Rik	42.6255	-1.71467	0.00325148	1	0	0	0	0	34.4222	1.12056	0.60928	0	0	0	0	0	53.7982	-1.43838	0.0518454	0	0	0	0	0
4931406C07Rik	4669.44	1.73491	0.00118079	1	0	0	0	0	4299.29	-2.53011	1.25083e-13	1	0	1	0	1	3496.07	-1.37109	0.108692	0	0	0	0	0
4931406H21Rik	11.6399	1.93816	0.0338327	0	0	0	0	0	19.6648	1.4712	0.350636	0	0	0	0	0	18.8252	3.03346	0.00439266	1	1	0	1	0
4931406P16Rik	312.076	-1.39987	0.0261525	0	0	0	0	0	326.362	1.41712	0.0065562	1	0	0	0	0	445.588	1.08203	0.540233	0	0	0	0	0
4931428F04Rik	32.6087	-3.43256	1.97657e-10	1	0	1	0	1	45.1497	4.93157	2.08523e-14	1	1	0	1	0	76.4664	1.53263	0.0094142	1	0	0	0	0
4932414N04Rik	5.56269	-1.48432	0.386613	0	0	0	0	0	9.91193	3.24738	0.00140597	1	1	0	1	0	13.0815	2.33726	0.0116094	0	1	0	0	0
4932415G12Rik	82.4811	-2.23364	1.28538e-06	1	0	1	0	1	87.115	2.30121	1.25169e-10	1	1	0	1	0	140.396	1.09917	0.590262	0	0	0	0	0
4932416H05Rik	40.4144	-1.54026	0.00656855	1	0	0	0	0	42.3869	1.56348	0.00504663	1	0	0	0	0	60.1252	1.08402	0.586093	0	0	0	0	0
4932438A13Rik	1715.47	1.52782	0.00139934	1	0	0	0	0	1693.98	-1.72955	0.00223907	1	0	0	0	0	1546.97	-1.06167	0.803465	0	0	0	0	0
4933403F05Rik	1285.09	-1.96609	1.82667e-06	1	0	0	0	0	824.272	-1.18935	0.172644	0	0	0	0	0	1456.34	-2.19472	7.26819e-15	1	0	1	0	1
4933404O12Rik	965.143	2.53344	5.84608e-10	1	1	0	1	0	763.93	-16.497	1.78112e-87	1	0	1	0	1	374.692	-6.09076	1.52682e-35	1	0	1	0	1
4933407C03Rik	4581.91	1.47492	7.61525e-10	1	0	0	0	0	4598.22	-1.6109	4.74644e-11	1	0	0	0	0	4318.23	-1.02282	0.751768	0	0	0	0	0
4933421E11Rik	260.276	1.73665	2.13726e-08	1	0	0	0	0	290.466	-1.53339	5.04418e-06	1	0	0	0	0	269.871	1.20612	0.125603	0	0	0	0	0
4933421O10Rik	102.073	-1.04077	0.777409	0	0	0	0	0	149.18	1.87514	6.83752e-06	1	0	0	0	0	178.939	1.92142	5.19202e-08	1	0	0	0	0
4933422H20Rik	51.3762	1.51699	0.00410588	1	0	0	0	0	34.1494	-16.0157	8.88417e-24	1	0	1	0	1	26.5651	-9.89769	1.23527e-13	1	0	1	0	1
4933424B01Rik	120.16	-2.07214	8.04466e-07	1	0	1	0	1	105.576	1.60345	0.00268153	1	0	0	0	0	173.832	-1.21061	0.332382	0	0	0	0	0
4933426M11Rik	1128.11	1.71543	0.00159756	1	0	0	0	0	1474.47	-1.01203	0.945321	0	0	0	0	0	1377.15	1.80978	0.000327494	1	0	0	0	0
4933431E20Rik	929.631	1.56617	0.00929298	1	0	0	0	0	997.714	-1.45476	0.0436614	0	0	0	0	0	918.39	1.15289	0.458075	0	0	0	0	0
4933433P14Rik	1162.88	2.62709	5.02802e-05	1	1	0	1	0	1056.74	-4.9136	3.03909e-22	1	0	1	0	1	595.609	-1.75345	0.00740033	1	0	0	0	0
4933439C10Rik	63.5088	-2.61077	2.98644e-06	1	0	1	0	1	66.5323	2.63958	2.24099e-05	1	1	0	1	0	112.421	1.08078	0.77804	0	0	0	0	0
4933439F18Rik	744.474	-1.58561	1.02304e-05	1	0	0	0	0	539.932	-1.24355	0.0400124	0	0	0	0	0	828.29	-1.84218	1.30991e-10	1	0	0	0	0
5031439G07Rik	683.782	1.68218	6.83203e-08	1	0	0	0	0	697.408	-1.75858	2.51309e-09	1	0	0	0	0	605.801	1.02104	0.818729	0	0	0	0	0
5033406O09Rik	150.377	2.33454	1.92779e-09	1	1	0	1	0	207.43	-1.10984	0.328183	0	0	0	0	0	172.368	2.23588	2.86693e-10	1	1	0	1	0
5033411D12Rik	26.0812	2.43835	0.00103655	1	1	0	1	0	27.8049	-2.24544	0.000113754	1	0	1	0	1	19.3966	1.15442	0.702739	0	0	0	0	0
5033414D02Rik	833.662	1.42272	0.0126577	0	0	0	0	0	1150.83	1.26067	0.183019	0	0	0	0	0	1182.33	1.90721	1.10525e-05	1	0	0	0	0
5133401N09Rik	541.1	1.80165	7.46998e-10	1	0	0	0	0	560.194	-1.82121	1.07384e-08	1	0	0	0	0	467.836	1.05487	0.582311	0	0	0	0	0
5330417C22Rik	46.9626	1.23747	0.935458	0	0	0	0	0	393.649	14.0146	0.0501771	0	1	0	0	0	469.88	17.9599	0.00307684	1	1	0	1	0
5430407P10Rik	101.417	-5.45312	1.5211e-19	1	0	1	0	1	105.923	5.52132	1.3288e-20	1	1	0	1	0	208.426	1.07563	0.62394	0	0	0	0	0
5430411K18Rik	908.644	1.65213	3.42681e-06	1	0	0	0	0	844.788	-2.26958	1.86619e-15	1	0	1	0	1	715.262	-1.28749	0.00762576	1	0	0	0	0
5430416N02Rik	47.5691	-2.26109	6.87585e-08	1	0	1	0	1	34.8615	1.28556	0.180938	0	0	0	0	0	62.5493	-1.64551	0.000160928	1	0	0	0	0
5430427O19Rik	7.80411	-1.35322	0.392261	0	0	0	0	0	12.1309	2.53295	0.00189768	1	1	0	1	0	15.8382	1.99515	0.00861636	1	0	0	0	0
5430437P03Rik	1122.51	1.10548	0.0973702	0	0	0	0	0	1080.16	-1.30866	0.00384565	1	0	0	0	0	1194.54	-1.10908	0.332382	0	0	0	0	0
5730403B10Rik	1757.05	1.32185	0.0200682	0	0	0	0	0	1283.77	-4.28644	2.24537e-41	1	0	1	0	1	1185.26	-3.03172	6.07919e-28	1	0	1	0	1
5730409E04Rik	7.31722	-1.0378	0.94014	0	0	0	0	0	14.5015	2.88698	0.000523917	1	1	0	1	0	17.4113	2.97688	0.000266357	1	1	0	1	0
5730419I09Rik	572.269	-1.15132	0.401745	0	0	0	0	0	440.015	-1.6749	6.28771e-07	1	0	0	0	0	558.722	-1.80691	2.00604e-05	1	0	0	0	0
5730469M10Rik	2381.43	2.35324	0.00657951	1	1	0	1	0	1775.93	-52.5069	4.75315e-72	1	0	1	0	1	882.408	-20.9469	4.11646e-20	1	0	1	0	1
5730494M16Rik	78.0928	-1.47038	0.0100228	0	0	0	0	0	95.4318	1.94512	2.58126e-08	1	0	0	0	0	132.022	1.41222	0.00221008	1	0	0	0	0
5730494N06Rik	503.239	1.22647	0.0164327	0	0	0	0	0	473.798	-1.55419	1.78808e-09	1	0	0	0	0	490.99	-1.18738	0.0509515	0	0	0	0	0
5730507C01Rik	78.2359	-1.64734	0.00081536	1	0	0	0	0	115.608	2.77388	6.31479e-15	1	1	0	1	0	160.294	1.79435	1.45664e-07	1	0	0	0	0
5730528L13Rik	21.7319	-7.34919	2.32637e-08	1	0	1	0	1	19.8111	6.3857	2.20455e-06	1	1	0	1	0	43.6215	-1.08739	0.740557	0	0	0	0	0
5730559C18Rik	797.738	-2.08486	1.79058e-10	1	0	1	0	1	1563.74	4.84988	8.76064e-69	1	1	0	1	0	2203.29	2.47491	3.70434e-45	1	1	0	1	0
5730590G19Rik	191.893	-9.65494	9.50177e-10	1	0	1	0	1	75.917	3.13146	0.00138973	1	1	0	1	0	273.707	-2.92523	5.46169e-11	1	0	1	0	1
5830416P10Rik	9.16581	1.82801	0.0601486	0	0	0	0	0	13.7672	1.23021	0.572719	0	0	0	0	0	13.0026	2.4005	0.00870923	1	1	0	1	0
5830418K08Rik	286.552	-2.56034	7.08252e-08	1	0	1	0	1	220.997	1.65385	0.00043373	1	0	0	0	0	408.4	-1.45075	0.0261503	0	0	0	0	0
6030422M02Rik	65.0823	1.39969	0.0282418	0	0	0	0	0	83.7965	1.12489	0.600328	0	0	0	0	0	85.6629	1.6772	0.00205951	1	0	0	0	0
6030458C11Rik	317.325	-1.82707	5.87239e-09	1	0	0	0	0	327.433	1.84344	3.42091e-09	1	0	0	0	0	496.703	1.07455	0.53083	0	0	0	0	0
6330408A02Rik	31.4538	-1.68685	0.0315429	0	0	0	0	0	37.536	2.09332	3.11401e-05	1	1	0	1	0	53.9977	1.32395	0.114843	0	0	0	0	0
6330409N04Rik	543.042	1.62483	0.000119024	1	0	0	0	0	607.673	-1.34409	0.017158	0	0	0	0	0	558.211	1.28479	0.0853501	0	0	0	0	0
6330577E15Rik	724.961	-1.4529	0.000219159	1	0	0	0	0	639.894	1.09071	0.535608	0	0	0	0	0	910.204	-1.2518	0.0677162	0	0	0	0	0
6330578E17Rik	2982.05	1.14454	0.0705693	0	0	0	0	0	2632.87	-1.67073	2.49121e-12	1	0	0	0	0	2830.38	-1.37111	8.49302e-08	1	0	0	0	0
6430527G18Rik	448.764	-1.66181	0.00115702	1	0	0	0	0	710.944	3.05462	2.11091e-13	1	1	0	1	0	977.442	1.97032	7.68219e-07	1	0	0	0	0
6430548M08Rik	235.047	1.28294	0.17461	0	0	0	0	0	530.095	2.84892	9.78418e-16	1	1	0	1	0	602.024	3.90408	4.92842e-32	1	1	0	1	0
6530401N04Rik	169.579	-1.01951	0.906174	0	0	0	0	0	143.925	-1.52594	0.000161823	1	0	0	0	0	170.111	-1.46317	0.0020611	1	0	0	0	0
6720401G13Rik	795.169	-1.30151	0.0255871	0	0	0	0	0	1100	2.06222	2.68537e-07	1	1	0	1	0	1424.17	1.69744	0.000389345	1	0	0	0	0
6720456H20Rik	310.793	-1.28123	0.0239032	0	0	0	0	0	337.719	1.38902	0.00268092	1	0	0	0	0	442.896	1.1575	0.098985	0	0	0	0	0
6720463M24Rik	98.5832	-30.1759	8.50984e-13	1	0	1	0	1	21.5431	5.72259	0.00112219	1	1	0	1	0	134.303	-5.03412	2.48432e-10	1	0	1	0	1
6720489N17Rik	12.5419	-5.38256	0.00102355	1	0	1	0	1	9.8114	3.79321	0.0822431	0	1	0	0	0	21.8655	-1.31998	0.598928	0	0	0	0	0
6820431F20Rik	6343.73	1.4884	0.000962665	1	0	0	0	0	5936.23	-1.97094	4.03807e-06	1	0	0	0	0	5407.3	-1.23739	0.0953283	0	0	0	0	0
8430410K20Rik	643.046	1.26906	0.00188557	1	0	0	0	0	607.499	-1.58632	1.7384e-12	1	0	0	0	0	618.286	-1.1737	0.0377295	0	0	0	0	0
8430419L09Rik	1695.08	-1.41691	0.0684758	0	0	0	0	0	744.833	-54.3824	0.0031122	1	0	1	0	1	1185.84	-71.784	0.00170206	1	0	1	0	1
8430427H17Rik	1021.2	1.0635	0.62495	0	0	0	0	0	1252.52	1.30023	0.0105328	0	0	0	0	0	1439.22	1.47185	7.4285e-05	1	0	0	0	0
9030025P20Rik	207.111	-2.50908	1.45298e-08	1	0	1	0	1	168.796	1.75457	0.000210742	1	0	0	0	0	304.426	-1.33998	0.0740932	0	0	0	0	0
9030409G11Rik	164.169	1.23455	0.120179	0	0	0	0	0	244.519	1.59535	1.677e-05	1	0	0	0	0	267.151	2.09939	1.1575e-15	1	1	0	1	0
9030425E11Rik	15.4978	1.70041	0.048071	0	0	0	0	0	84.4563	7.33007	1.29103e-22	1	1	0	1	0	96.83	13.3006	1.18336e-41	1	1	0	1	0
9030617O03Rik	1554.44	1.57515	0.00821639	1	0	0	0	0	1180.26	-5.17464	8.00878e-20	1	0	1	0	1	943.057	-3.07865	3.93099e-11	1	0	1	0	1
9030624J02Rik	925.252	1.51294	1.2057e-11	1	0	0	0	0	892.326	-1.83731	3.9165e-28	1	0	0	0	0	814.718	-1.13937	0.0623654	0	0	0	0	0
9030625A04Rik	38.2895	-2.00805	0.00112221	1	0	1	0	1	93.2466	6.09034	2.34115e-19	1	1	0	1	0	127.044	3.22755	6.69353e-17	1	1	0	1	0
9130008F23Rik	284.249	1.34397	0.029711	0	0	0	0	0	282.944	-1.47419	0.00168002	1	0	0	0	0	281.495	-1.03231	0.756204	0	0	0	0	0
9130011E15Rik	411.365	1.13408	0.143534	0	0	0	0	0	387.592	-1.41026	0.000114779	1	0	0	0	0	421.439	-1.16441	0.0281693	0	0	0	0	0
9130011J15Rik	1350.72	1.42231	0.00114945	1	0	0	0	0	1386.83	-1.4566	5.08158e-06	1	0	0	0	0	1341.49	1.03892	0.764588	0	0	0	0	0
9130017N09Rik	7262.87	1.7209	8.24635e-07	1	0	0	0	0	8985.31	-1.12127	0.367458	0	0	0	0	0	8271.85	1.62989	4.54921e-07	1	0	0	0	0
9130019O22Rik	300.065	1.96383	3.48269e-06	1	0	0	0	0	263.944	-3.55908	3.08221e-33	1	0	1	0	1	189.779	-1.70384	0.00099255	1	0	0	0	0
9130019P16Rik	27.1922	2.7949	1.95921e-06	1	1	0	1	0	25.3457	-4.54139	1.59899e-08	1	0	1	0	1	14.0379	-1.52459	0.280381	0	0	0	0	0
9130023H24Rik	94.1864	-1.23311	0.10756	0	0	0	0	0	104.081	1.38162	0.000874062	1	0	0	0	0	134.566	1.19234	0.174861	0	0	0	0	0
9130206I24Rik	22.7312	-5.02841	1.60259e-09	1	0	1	0	1	317.083	79.7569	3.67951e-104	1	1	0	1	0	401.29	16.9313	6.3306e-113	1	1	0	1	0
9130230L23Rik	141.149	1.65166	0.0137509	0	0	0	0	0	106.646	-5.80224	1.36572e-12	1	0	1	0	1	81.9521	-3.32119	1.47001e-06	1	0	1	0	1
9130401M01Rik	85.2604	-2.45687	9.48897e-10	1	0	1	0	1	80.6772	2.14955	1.25746e-07	1	1	0	1	0	137.926	-1.07066	0.691006	0	0	0	0	0
9130404H23Rik	1307.65	3.15345	1.04964e-08	1	1	0	1	0	1352.32	-3.20394	1.33355e-25	1	0	1	0	1	761.928	1.04424	0.870245	0	0	0	0	0
9230105E10Rik	694.714	2.65649	9.9579e-08	1	1	0	1	0	805.421	-1.86536	3.19549e-06	1	0	0	0	0	564.478	1.51302	0.0334408	0	0	0	0	0
9330129D05Rik	149.991	1.78807	3.97786e-08	1	0	0	0	0	166.217	-1.51022	0.00178391	1	0	0	0	0	143.547	1.26386	0.121851	0	0	0	0	0
9330151L19Rik	79.8167	-1.37267	0.0780487	0	0	0	0	0	117.632	2.36998	1.01039e-05	1	1	0	1	0	154.472	1.8391	0.00044116	1	0	0	0	0
9330159F19Rik	17.5769	1.45336	0.217976	0	0	0	0	0	27.9422	1.59	0.0244164	0	0	0	0	0	29.2241	2.46533	2.90763e-05	1	1	0	1	0
9330176C04Rik	372.133	2.25539	0.0287776	0	1	0	0	0	280.625	-26.3051	8.14766e-17	1	0	1	0	1	147.078	-10.834	1.78951e-09	1	0	1	0	1
9430008C03Rik	190.315	-2.57346	1.93276e-11	1	0	1	0	1	173.36	2.16031	2.17298e-06	1	1	0	1	0	303.679	-1.11948	0.446566	0	0	0	0	0
9430015G10Rik	138.549	-2.75464	1.91965e-07	1	0	1	0	1	103.473	1.70926	0.00631868	1	0	0	0	0	198.351	-1.51511	0.00488842	1	0	0	0	0
9430016H08Rik	344.289	-1.17222	0.129382	0	0	0	0	0	291.294	-1.2941	0.00737335	1	0	0	0	0	372.75	-1.42466	4.36553e-06	1	0	0	0	0
9430023L20Rik	219.5	1.13704	0.3687	0	0	0	0	0	289.874	1.39008	0.00312397	1	0	0	0	0	325.257	1.68325	2.43083e-07	1	0	0	0	0
9430038I01Rik	295.69	2.34852	3.12298e-07	1	1	0	1	0	276.794	-3.50336	4.80706e-27	1	0	1	0	1	178.942	-1.40433	0.0534216	0	0	0	0	0
9430083A17Rik	23.4955	-1.46385	0.0728681	0	0	0	0	0	28.2245	1.85946	0.00606471	1	0	0	0	0	38.7516	1.34828	0.135417	0	0	0	0	0
9530008L14Rik	2291.9	1.37468	0.0193925	0	0	0	0	0	2021.6	-2.13933	5.97221e-13	1	0	1	0	1	1911.67	-1.45775	0.00313649	1	0	0	0	0
9530036O11Rik	6.0603	-2.12516	0.157512	0	0	1	0	0	13.2856	5.63868	1.647e-05	1	1	0	1	0	18.5459	2.82342	3.26207e-05	1	1	0	1	0
9530068E07Rik	970.757	-1.20626	0.00597428	1	0	0	0	0	1287.48	1.82381	1.96303e-30	1	0	0	0	0	1631.21	1.6112	6.10552e-33	1	0	0	0	0
9530082P21Rik	79.1562	1.36209	0.264954	0	0	0	0	0	193.812	3.11372	3.46304e-05	1	1	0	1	0	217.057	4.48602	1.75178e-14	1	1	0	1	0
9630033F20Rik	222.879	-1.40319	0.00817946	1	0	0	0	0	238.461	1.47991	0.000223743	1	0	0	0	0	325.305	1.12578	0.315412	0	0	0	0	0
9830001H06Rik	72.9679	-1.86521	0.00347858	1	0	0	0	0	80.2361	2.04114	3.02807e-07	1	1	0	1	0	121.028	1.16847	0.429118	0	0	0	0	0
9930013L23Rik	50.1881	-1.84437	0.140834	0	0	0	0	0	22.9504	-4.05608	5.70547e-07	1	0	1	0	1	43.6722	-6.97224	2.602e-07	1	0	1	0	1
9930014A18Rik	54.9018	-2.7535	3.35157e-09	1	0	1	0	1	40.8869	1.71034	0.0126863	0	0	0	0	0	78.539	-1.51041	0.0129096	0	0	0	0	0
9930021J03Rik	1127.79	1.19458	0.111996	0	0	0	0	0	1111.23	-1.34492	0.00762211	1	0	0	0	0	1177.96	-1.05357	0.602657	0	0	0	0	0
9930023K05Rik	17.2159	2.37227	0.00430938	1	1	0	1	0	20.8667	-1.51567	0.156426	0	0	0	0	0	16.1175	1.65938	0.187008	0	0	0	0	0
9930111J21Rik2	54.6319	5.63593	0.000179737	1	1	0	1	0	61.739	-3.73416	0.012801	0	0	1	0	0	25.5067	1.63363	0.373596	0	0	0	0	0
A030009H04Rik	8.03958	-3.33602	0.000896388	1	0	1	0	1	12.7128	5.60688	3.26885e-07	1	1	0	1	0	20.3041	1.80017	0.0135308	0	0	0	0	0
A130022J15Rik	372.855	-1.11033	0.432676	0	0	0	0	0	323.6	-1.31172	0.0435724	0	0	0	0	0	400.199	-1.36275	7.58043e-05	1	0	0	0	0
A130049A11Rik	12.4508	-7.09817	0.00034167	1	0	1	0	1	11.5842	6.27186	0.00073994	1	1	0	1	0	25.0612	-1.0682	0.865948	0	0	0	0	0
A1cf	1583.97	1.37724	0.164884	0	0	0	0	0	1259.19	-3.13493	1.1618e-07	1	0	1	0	1	1150.59	-2.12462	2.43644e-05	1	0	1	0	1
A230050P20Rik	51.9281	-3.18515	5.07072e-06	1	0	1	0	1	42.745	2.33821	0.00293237	1	1	0	1	0	82.7799	-1.2815	0.242538	0	0	0	0	0
A230051G13Rik	267.648	-1.50754	0.000204322	1	0	0	0	0	235.363	1.12685	0.293687	0	0	0	0	0	340.171	-1.25286	0.0683279	0	0	0	0	0
A230056P14Rik	12.2482	-1.17453	0.620477	0	0	0	0	0	19.5604	2.33065	0.00109402	1	1	0	1	0	24.3234	2.1221	0.0042796	1	1	0	1	0
A230072C01Rik	77.911	-1.00058	0.99773	0	0	0	0	0	103.77	1.57479	0.00930634	1	0	0	0	0	124.267	1.68073	0.0019149	1	0	0	0	0
A2ld1	972.258	-1.17486	0.122713	0	0	0	0	0	840.773	-1.23537	0.0539117	0	0	0	0	0	1073.94	-1.36038	1.76876e-07	1	0	0	0	0
A330023F24Rik	70.1968	2.0139	0.00136434	1	1	0	1	0	181.183	2.73109	0.000102177	1	1	0	1	0	187.916	5.82905	2.65616e-15	1	1	0	1	0
A330035P11Rik	86.881	1.30228	0.0281792	0	0	0	0	0	100.355	-1.03348	0.816168	0	0	0	0	0	104.18	1.34374	0.00566078	1	0	0	0	0
A430005L14Rik	302.464	-1.1705	0.221209	0	0	0	0	0	262.506	-1.22778	0.099229	0	0	0	0	0	334.25	-1.34845	0.00130118	1	0	0	0	0
A430033K04Rik	101.334	-1.43063	0.0646322	0	0	0	0	0	130.792	2.0253	1.61974e-06	1	1	0	1	0	176.026	1.51179	0.00351479	1	0	0	0	0
A430078G23Rik	48.4664	-1.71581	0.0495879	0	0	0	0	0	100.532	4.42432	2.48545e-17	1	1	0	1	0	135.143	2.75889	2.59241e-05	1	1	0	1	0
A430105I19Rik	26.8121	-1.30132	0.188744	0	0	0	0	0	192.894	14.9567	1.37562e-65	1	1	0	1	0	236.656	12.2303	2.51373e-72	1	1	0	1	0
A430107O13Rik	19.6328	-4.05696	1.03143e-05	1	0	1	0	1	19.5873	3.88003	0.000639703	1	1	0	1	0	37.3487	1.02502	0.956218	0	0	0	0	0
A4galt	19.7823	-1.23117	0.416834	0	0	0	0	0	85.0786	8.23102	1.49822e-25	1	1	0	1	0	104.684	7.12765	1.27884e-26	1	1	0	1	0
A4gnt	19.1709	-6.24175	0.00235348	1	0	1	0	1	273.828	99.0051	1.32322e-27	1	1	0	1	0	347.549	16.8602	1.00356e-32	1	1	0	1	0
A530023O14Rik	12.8075	2.28524	0.00517717	1	1	0	1	0	23.2872	1.50513	0.19391	0	0	0	0	0	21.4848	3.67982	5.17212e-06	1	1	0	1	0
A630007B06Rik	500.623	2.17559	0.00372356	1	1	0	1	0	585.929	-1.56436	0.113819	0	0	0	0	0	461.369	1.4917	0.0624272	0	0	0	0	0
A630055G03Rik	96.9941	-1.68248	0.000686633	1	0	0	0	0	96.3778	1.57888	0.00650286	1	0	0	0	0	143.099	-1.003	0.98452	0	0	0	0	0
A630075F10Rik	19.8694	1.22431	0.487331	0	0	0	0	0	31.1443	1.73544	0.0149247	0	0	0	0	0	34.2907	2.27468	0.000108438	1	1	0	1	0
A730008H23Rik	204.637	-1.51616	0.0469991	0	0	0	0	0	161.557	-1.1003	0.653775	0	0	0	0	0	237.709	-1.5565	0.00474679	1	0	0	0	0
A830007P12Rik	399.513	-1.03491	0.683199	0	0	0	0	0	549.516	1.70068	1.79822e-09	1	0	0	0	0	658.143	1.75089	3.85749e-10	1	0	0	0	0
A830010M20Rik	74.6377	1.42593	0.0169537	0	0	0	0	0	176.049	2.87287	3.02028e-15	1	1	0	1	0	194.407	4.36071	7.46504e-27	1	1	0	1	0
A930005I04Rik	10.3855	1.29567	0.608241	0	0	0	0	0	16.4023	1.69506	0.195244	0	0	0	0	0	17.8061	2.3355	0.00151788	1	1	0	1	0
AA388235	25.8563	-1.03885	0.900805	0	0	0	0	0	41.2761	2.14151	2.13866e-05	1	1	0	1	0	49.5113	2.20168	1.01764e-05	1	1	0	1	0
AA408296	97.4317	-4.35688	1.70826e-13	1	0	1	0	1	62.7244	2.35428	0.000105629	1	1	0	1	0	146.464	-1.7416	0.000895467	1	0	0	0	0
AA467197	1584.5	3.43388	1.33839e-05	1	1	0	1	0	3296.74	1.58913	0.0110627	0	0	0	0	0	2869.87	5.7376	1.54507e-11	1	1	0	1	0
AA543186	8.92659	-2.55534	0.024388	0	0	1	0	0	10.0762	2.86082	0.00119445	1	1	0	1	0	16.6073	1.19695	0.605506	0	0	0	0	0
AA960436	242.18	1.04991	0.722048	0	0	0	0	0	295.433	1.30127	0.0188222	0	0	0	0	0	341.451	1.45358	0.00055123	1	0	0	0	0
AA986860	2066.28	1.59529	0.122713	0	0	0	0	0	1652.83	-4.06546	2.80508e-09	1	0	1	0	1	1332.76	-2.37324	1.75449e-06	1	0	1	0	1
Aaas	245.166	-2.0691	5.09478e-07	1	0	1	0	1	191.685	1.31713	0.0310107	0	0	0	0	0	326.403	-1.47357	0.000254796	1	0	0	0	0
Aacs	426.391	-1.66779	0.0569758	0	0	0	0	0	701.584	3.26947	1.94263e-09	1	1	0	1	0	964.067	2.07439	0.000232043	1	1	0	1	0
Aadac	2784.02	1.17829	0.555355	0	0	0	0	0	1885.14	-5.07964	4.9234e-14	1	0	1	0	1	1885.81	-4.02748	6.40206e-16	1	0	1	0	1
Aak1	1187.73	1.62981	0.000436894	1	0	0	0	0	1323.31	-1.37082	0.0217019	0	0	0	0	0	1206.42	1.27267	0.0265289	0	0	0	0	0
Aars2	159.023	-2.12278	1.21011e-06	1	0	1	0	1	150.594	1.85822	6.71989e-05	1	0	0	0	0	245.686	-1.07279	0.615991	0	0	0	0	0
Aarsd1	228.48	-2.21809	1.48084e-10	1	0	1	0	1	156.781	1.13137	0.358449	0	0	0	0	0	286.352	-1.84193	3.14791e-09	1	0	0	0	0
Aasdh	79.9824	-2.25654	5.46218e-07	1	0	1	0	1	86.8684	2.41286	4.34077e-09	1	1	0	1	0	139.444	1.14192	0.441831	0	0	0	0	0
Aasdhppt	198.697	-2.20336	1.0524e-07	1	0	1	0	1	151.326	1.35523	0.0372414	0	0	0	0	0	266.455	-1.52579	0.0109678	0	0	0	0	0
Aatf	241.025	-3.614	2.73902e-21	1	0	1	0	1	169.453	2.13652	1.81988e-08	1	1	0	1	0	362.122	-1.58916	7.13344e-06	1	0	0	0	0
Abat	1257.26	1.02187	0.898504	0	0	0	0	0	3224.45	3.87449	8.23533e-34	1	1	0	1	0	3836.54	4.23345	2.15646e-66	1	1	0	1	0
Abca1	572.48	4.81663	3.03551e-05	1	1	0	1	0	558.511	-7.91391	5.85968e-13	1	0	1	0	1	192.084	-1.53213	0.179511	0	0	0	0	0
Abca14	27.2261	3.14123	3.32596e-06	1	1	0	1	0	25.6572	-5.1782	4.3175e-08	1	0	1	0	1	12.77	-1.54072	0.259555	0	0	0	0	0
Abca2	362.987	1.1848	0.425272	0	0	0	0	0	283.965	-2.61224	9.45833e-07	1	0	1	0	1	290.571	-2.05161	3.47087e-07	1	0	1	0	1
Abca3	1275.88	1.56998	0.00857995	1	0	0	0	0	1661.09	1.04497	0.821924	0	0	0	0	0	1612.46	1.75871	3.33026e-10	1	0	0	0	0
Abca5	22.7368	1.34429	0.26004	0	0	0	0	0	42.266	2.11992	0.000919044	1	1	0	1	0	46.078	3.05077	3.63085e-09	1	1	0	1	0
Abcb10	1072.89	1.88231	3.85706e-09	1	0	0	0	0	989.718	-2.76005	2.65967e-30	1	0	1	0	1	757.426	-1.37681	0.0126313	0	0	0	0	0
Abcb1a	4506.01	2.11769	0.0116367	0	1	0	0	0	9338.97	1.93354	0.00182638	1	0	0	0	0	9160.76	4.35117	7.52097e-09	1	1	0	1	0
Abcb6	397.426	-1.14696	0.214285	0	0	0	0	0	716.157	2.71892	1.07336e-17	1	1	0	1	0	883.539	2.53433	4.54247e-25	1	1	0	1	0
Abcb7	1490.13	1.10452	0.0590772	0	0	0	0	0	1301.42	-1.65514	2.76615e-11	1	0	0	0	0	1426.73	-1.40505	1.32695e-06	1	0	0	0	0
Abcb8	1087.03	-1.02424	0.782182	0	0	0	0	0	933.043	-1.47684	3.12523e-09	1	0	0	0	0	1103.55	-1.41936	2.77206e-09	1	0	0	0	0
Abcb9	482.33	1.67894	3.6374e-05	1	0	0	0	0	393.876	-3.92526	3.36579e-55	1	0	1	0	1	308.966	-2.18996	2.23595e-11	1	0	1	0	1
Abcc1	114.869	-6.01119	4.74048e-13	1	0	1	0	1	303.61	16.9713	3.74416e-48	1	1	0	1	0	462.806	2.99971	1.00589e-17	1	1	0	1	0
Abcc10	525.256	1.46665	0.00701789	1	0	0	0	0	631.613	-1.05394	0.73858	0	0	0	0	0	623.984	1.48796	0.012044	0	0	0	0	0
Abcc2	6242.91	2.8265	3.4666e-05	1	1	0	1	0	4931.25	-35.8449	3.79696e-08	1	0	1	0	1	2088.12	-11.8967	0.000370928	1	0	1	0	1
Abcc3	976.887	2.56648	2.28296e-10	1	1	0	1	0	1791.45	1.46006	0.0165177	0	0	0	0	0	1609.88	3.98397	5.00374e-30	1	1	0	1	0
Abcc4	23.3994	-3.74244	9.47719e-08	1	0	1	0	1	109.314	20.4067	5.41083e-37	1	1	0	1	0	147.662	5.80906	3.26278e-22	1	1	0	1	0
Abcc5	352.981	1.90989	0.00558102	1	0	0	0	0	406.327	-1.44108	0.0916078	0	0	0	0	0	341.295	1.41494	0.165573	0	0	0	0	0
Abcc6	560.99	1.64843	0.0366005	0	0	0	0	0	431.577	-5.3949	1.41085e-17	1	0	1	0	1	330.699	-3.04936	6.19881e-09	1	0	1	0	1
Abcc8	6.51438	-60.4162	0.0175665	0	0	1	0	0	19.2841	172.489	5.31948e-08	1	1	0	1	0	30.9267	3.0684	0.383048	0	1	0	0	0
Abcd1	3405.36	2.72102	9.88376e-06	1	1	0	1	0	2896.61	-8.23383	4.81646e-117	1	0	1	0	1	1462.27	-2.84854	5.07689e-06	1	0	1	0	1
Abcd3	4891.75	1.32144	0.00850909	1	0	0	0	0	4493.44	-1.80503	3.04798e-08	1	0	0	0	0	4417.96	-1.2793	0.0257847	0	0	0	0	0
Abcd4	369.904	1.57193	0.000189288	1	0	0	0	0	349.646	-2.03972	7.57407e-09	1	0	1	0	1	308.967	-1.21866	0.166006	0	0	0	0	0
Abce1	1281.53	-3.46117	3.44346e-13	1	0	1	0	1	921.18	2.10863	4.35539e-06	1	1	0	1	0	1925.42	-1.5442	0.00843201	1	0	0	0	0
Abcf1	2299.74	1.12645	0.0249022	0	0	0	0	0	2029.26	-1.64886	5.57901e-20	1	0	0	0	0	2200.57	-1.37226	8.04125e-06	1	0	0	0	0
Abcf2	713.493	-1.58926	3.38341e-05	1	0	0	0	0	579.364	1.03168	0.827543	0	0	0	0	0	871.662	-1.44679	0.00318722	1	0	0	0	0
Abcf3	740.267	1.19455	0.0072574	1	0	0	0	0	701.751	-1.46977	3.779e-11	1	0	0	0	0	741.457	-1.15429	0.00869806	1	0	0	0	0
Abcg1	10.817	1.31891	0.467878	0	0	0	0	0	35.1302	4.48407	5.14648e-09	1	1	0	1	0	40.2194	6.31915	2.90683e-21	1	1	0	1	0
Abcg2	298.543	1.90082	1.42357e-07	1	0	0	0	0	285.018	-2.49689	1.59985e-09	1	0	1	0	1	219.637	-1.22742	0.139138	0	0	0	0	0
Abcg5	7601.98	2.47629	7.50173e-08	1	1	0	1	0	5773.96	-40.8229	2.05564e-42	1	0	1	0	1	2750.64	-15.4846	2.11815e-21	1	0	1	0	1
Abcg8	2240.91	2.1661	0.00306806	1	1	0	1	0	1612.46	-101.414	7.1072e-15	1	0	1	0	1	857.637	-44.1231	1.178e-09	1	0	1	0	1
Abhd10	51.1949	-2.45335	0.00763464	1	0	1	0	1	30.9392	1.02484	0.972236	0	0	0	0	0	61.8079	-2.25421	0.0793245	0	0	1	0	0
Abhd12	1506.15	2.18416	8.4773e-06	1	1	0	1	0	1343.11	-4.01876	1.7388e-29	1	0	1	0	1	883.139	-1.72672	0.00210964	1	0	0	0	0
Abhd13	1001.37	1.1994	0.00452695	1	0	0	0	0	1105.7	-1.05012	0.61146	0	0	0	0	0	1188.89	1.21822	0.00888444	1	0	0	0	0
Abhd14a	179.654	-3.57435	2.08049e-10	1	0	1	0	1	92.8561	1.29115	0.223077	0	0	0	0	0	228.405	-2.60157	4.72367e-11	1	0	1	0	1
Abhd16a	1062.73	1.64089	5.40781e-07	1	0	0	0	0	1143.55	-1.49605	6.6948e-09	1	0	0	0	0	1029.28	1.16771	0.145366	0	0	0	0	0
Abhd2	6898.48	3.12354	0.000301045	1	1	0	1	0	7203.06	-3.12423	0.000129089	1	0	1	0	1	4080.46	1.0724	0.795416	0	0	0	0	0
Abhd3	2417.66	1.98203	1.25624e-05	1	0	0	0	0	1754.53	-18.8536	1.17001e-51	1	0	1	0	1	1066.28	-8.97385	2.87074e-22	1	0	1	0	1
Abhd4	1597.34	3.08105	4.90791e-09	1	1	0	1	0	1725.13	-2.65641	4.09804e-26	1	0	1	0	1	1034.88	1.23195	0.35471	0	0	0	0	0
Abhd5	452.521	2.20026	2.25636e-08	1	1	0	1	0	589.443	-1.21473	0.0198332	0	0	0	0	0	489.186	1.92938	2.37866e-06	1	0	0	0	0
Abhd6	1510.64	2.02894	6.71425e-05	1	1	0	1	0	1648.27	-1.75677	9.416e-07	1	0	0	0	0	1312.74	1.22811	0.302462	0	0	0	0	0
Abhd8	19.3048	-1.43054	0.19782	0	0	0	0	0	80.9711	8.80622	2.96339e-31	1	1	0	1	0	101.442	6.5674	6.78107e-24	1	1	0	1	0
Abi1	1768.14	1.22052	0.0493957	0	0	0	0	0	2005.56	-1.01487	0.907537	0	0	0	0	0	2144.85	1.2836	0.00430444	1	0	0	0	0
Abi2	174.606	2.53899	4.57491e-06	1	1	0	1	0	199.852	-1.87794	0.000692174	1	0	0	0	0	142.17	1.44527	0.0256723	0	0	0	0	0
Abi3	853.106	2.0257	3.67727e-05	1	1	0	1	0	818.322	-2.75039	1.6901e-24	1	0	1	0	1	602.747	-1.27496	0.198301	0	0	0	0	0
Abi3bp	8.27796	3.09213	0.00113513	1	1	0	1	0	17.9943	1.59735	0.409729	0	0	0	0	0	16.1641	5.32487	0.00194693	1	1	0	1	0
Ablim2	9.33293	2.23035	0.0655235	0	1	0	0	0	93.0422	12.8217	2.92854e-30	1	1	0	1	0	107.73	30.3902	4.25061e-58	1	1	0	1	0
Abp1	10517.8	2.5508	6.5892e-05	1	1	0	1	0	11044.6	-2.49143	1.74021e-08	1	0	1	0	1	7330.71	1.09303	0.72741	0	0	0	0	0
Abtb1	319.984	1.55595	0.00105569	1	0	0	0	0	347.426	-1.39765	0.0134728	0	0	0	0	0	323.284	1.18629	0.283238	0	0	0	0	0
Abtb2	39.3264	1.16524	0.743298	0	0	0	0	0	67.0441	2.0304	0.024655	0	1	0	0	0	75.7308	2.54268	0.000528623	1	1	0	1	0
Acaa1a	3190.36	1.87723	0.00128194	1	0	0	0	0	2782.68	-3.503	1.03725e-21	1	0	1	0	1	2060.67	-1.75468	0.00620131	1	0	0	0	0
Acaa1b	519.554	2.20183	0.0114925	0	1	0	0	0	477.657	-3.56403	9.54269e-09	1	0	1	0	1	318.885	-1.51709	0.22364	0	0	0	0	0
Acaa2	4472.04	1.04232	0.844224	0	0	0	0	0	3211.25	-2.86914	1.18494e-16	1	0	1	0	1	3589.87	-2.57435	1.865e-13	1	0	1	0	1
Acaca	431.016	-2.56964	7.82575e-07	1	0	1	0	1	614.474	3.93546	7.15402e-19	1	1	0	1	0	957.697	1.62858	4.00123e-05	1	0	0	0	0
Acacb	207.18	-5.64771	1.70138e-07	1	0	1	0	1	212.497	5.60133	1.31223e-13	1	1	0	1	0	424.336	1.0603	0.843443	0	0	0	0	0
Acad11	3430.02	1.96589	1.20701e-05	1	0	0	0	0	3534.25	-2.02516	9.59897e-09	1	0	1	0	1	2778.85	1.03572	0.866371	0	0	0	0	0
Acad9	568.099	-1.45999	0.000246806	1	0	0	0	0	582.711	1.43653	0.0001333	1	0	0	0	0	812.329	1.04847	0.672241	0	0	0	0	0
Acadm	2736.71	1.36051	0.000794574	1	0	0	0	0	2729.99	-1.49917	1.04299e-07	1	0	0	0	0	2689.35	-1.0344	0.77441	0	0	0	0	0
Acads	887.481	1.08646	0.359653	0	0	0	0	0	1647.96	2.43689	3.0107e-26	1	1	0	1	0	1915.7	2.82363	1.46686e-43	1	1	0	1	0
Acadsb	215.094	-1.8447	4.92415e-07	1	0	0	0	0	237.353	2.02708	1.90277e-21	1	1	0	1	0	356.401	1.17206	0.198683	0	0	0	0	0
Acadvl	3238.37	1.15876	0.156619	0	0	0	0	0	2965.53	-1.55232	3.3618e-10	1	0	0	0	0	3175.85	-1.25834	0.00796591	1	0	0	0	0
Acap1	37.6657	2.96192	1.19034e-06	1	1	0	1	0	43.3496	-2.07709	0.000377812	1	0	1	0	1	28.1907	1.52744	0.129502	0	0	0	0	0
Acap2	1162.67	1.39493	9.16865e-06	1	0	0	0	0	1582.91	1.25563	0.152244	0	0	0	0	0	1636.73	1.86721	3.17231e-05	1	0	0	0	0
Acap3	138.078	1.34292	0.0327069	0	0	0	0	0	163.969	-1.0012	0.992725	0	0	0	0	0	168.618	1.43071	0.00433127	1	0	0	0	0
Acat1	3718.7	-1.02904	0.822124	0	0	0	0	0	2978.25	-1.77751	3.58112e-07	1	0	0	0	0	3520.18	-1.71068	4.74981e-14	1	0	0	0	0
Acat2	600.241	-1.46995	0.000706469	1	0	0	0	0	458.815	-1.21475	0.0788636	0	0	0	0	0	671.794	-1.67796	4.78762e-06	1	0	0	0	0
Acat3	34.0117	1.29194	0.539544	0	0	0	0	0	22.3847	-8.7078	5.27737e-08	1	0	1	0	1	20.4549	-6.31549	5.38409e-05	1	0	1	0	1
Acbd3	833.691	1.08943	0.378463	0	0	0	0	0	1146.08	1.54576	3.08211e-14	1	0	0	0	0	1311.58	1.79547	3.33381e-15	1	0	0	0	0
Acbd4	2378.89	2.44434	1.0082e-09	1	1	0	1	0	1857.25	-16.4504	6.54321e-60	1	0	1	0	1	945.314	-6.33743	1.07685e-18	1	0	1	0	1
Acbd5	1501.25	1.56345	0.000212959	1	0	0	0	0	1407.08	-2.09903	2.33042e-08	1	0	1	0	1	1240.75	-1.25808	0.0943677	0	0	0	0	0
Acbd6	262.975	-2.20474	1.71009e-11	1	0	1	0	1	231.254	1.70692	7.9282e-05	1	0	0	0	0	402.046	-1.21139	0.228263	0	0	0	0	0
Accn5	31.3319	2.1567	0.00135232	1	1	0	1	0	23.6878	-16.7133	1.21868e-10	1	0	1	0	1	13.328	-7.21047	0.000178381	1	0	1	0	1
Ace	26012.6	3.18581	0.0071035	1	1	0	1	0	21139.2	-64.025	8.17011e-36	1	0	1	0	1	7874.67	-18.9017	1.31485e-07	1	0	1	0	1
Ace2	32973.7	3.22168	0.00030215	1	1	0	1	0	26622.8	-58.9339	7.19153e-53	1	0	1	0	1	9812.22	-17.2591	2.13162e-11	1	0	1	0	1
Acer1	235.487	1.50721	0.000954061	1	0	0	0	0	740.687	4.03857	7.01977e-31	1	1	0	1	0	829.274	6.49328	1.05466e-86	1	1	0	1	0
Acer3	216.325	-1.19966	0.221996	0	0	0	0	0	265.974	1.61318	0.00296879	1	0	0	0	0	337.769	1.43109	0.00177974	1	0	0	0	0
Acin1	2109.59	-1.35822	2.68337e-07	1	0	0	0	0	1971.6	1.14616	0.052754	0	0	0	0	0	2676.89	-1.10975	0.173462	0	0	0	0	0
Acly	1250.27	-2.04827	4.47143e-06	1	0	1	0	1	2566.47	5.05349	2.88193e-44	1	1	0	1	0	3581.12	2.62966	3.13072e-13	1	1	0	1	0
Acmsd	31.8479	1.98404	0.00198633	1	0	0	0	0	34.4038	-1.7812	0.0175726	0	0	0	0	0	27.5564	1.19024	0.547722	0	0	0	0	0
Acn9	89.4921	-1.22527	0.137748	0	0	0	0	0	57.3333	-2.7247	5.6164e-11	1	0	1	0	1	76.9708	-3.13589	4.34264e-14	1	0	1	0	1
Acnat1	1825.24	1.27157	0.159989	0	0	0	0	0	1689.59	-1.70564	0.000248131	1	0	0	0	0	1703.41	-1.25355	0.0653654	0	0	0	0	0
Aco1	4104.35	1.5305	4.26691e-05	1	0	0	0	0	3354.93	-3.33605	4.71226e-49	1	0	1	0	1	2848.61	-2.04068	4.4342e-16	1	0	1	0	1
Aco2	20969.2	1.62515	6.31086e-09	1	0	0	0	0	18971	-2.44744	3.88763e-81	1	0	1	0	1	16080.3	-1.41417	4.71058e-05	1	0	0	0	0
Acot1	238.088	-13.6088	1.1122e-10	1	0	1	0	1	63.1056	2.76429	0.0130877	0	1	0	0	0	317.053	-4.64258	3.92326e-10	1	0	1	0	1
Acot11	810.593	1.88894	0.000749911	1	0	0	0	0	687.756	-4.0124	9.80993e-24	1	0	1	0	1	496.337	-1.98818	0.000823125	1	0	0	0	0
Acot12	753.562	3.908	0.00119497	1	1	0	1	0	634.958	-56.696	2.72088e-09	1	0	1	0	1	196.348	-13.7487	0.00136179	1	0	1	0	1
Acot13	1095.84	1.16363	0.183222	0	0	0	0	0	858.099	-2.51784	1.66251e-24	1	0	1	0	1	893.577	-2.0306	5.85032e-11	1	0	1	0	1
Acot2	298.273	-4.26621	3.3713e-08	1	0	1	0	1	135.121	1.29374	0.0894771	0	0	0	0	0	375.949	-3.07465	2.68751e-06	1	0	1	0	1
Acot4	392.926	1.37993	0.14836	0	0	0	0	0	323.96	-2.76277	1.99185e-09	1	0	1	0	1	298.768	-1.86732	0.000196797	1	0	0	0	0
Acot6	53.6932	-1.17834	0.793713	0	0	0	0	0	36.4187	-2.48845	0.0574898	0	0	1	0	0	46.6527	-2.69716	0.000882159	1	0	1	0	1
Acot8	461.651	1.21014	0.0293743	0	0	0	0	0	461.491	-1.31739	0.00151533	1	0	0	0	0	487.57	-1.02268	0.853734	0	0	0	0	0
Acot9	811.851	2.30057	1.2661e-05	1	1	0	1	0	718.369	-4.46714	4.74397e-59	1	0	1	0	1	450.566	-1.83359	0.00198125	1	0	0	0	0
Acox1	8660.6	2.40925	5.154e-06	1	1	0	1	0	8190.4	-3.47365	7.83543e-25	1	0	1	0	1	5218.76	-1.35558	0.165128	0	0	0	0	0
Acox2	282.311	2.83796	0.0106091	0	1	0	0	0	241.636	-9.07608	1.47289e-11	1	0	1	0	1	116.498	-2.98166	0.00030443	1	0	1	0	1
Acox3	682.647	2.66226	3.89601e-13	1	1	0	1	0	744.608	-2.24512	3.70309e-11	1	0	1	0	1	497.169	1.26598	0.0871306	0	0	0	0	0
Acp1	1166.07	-1.06624	0.454559	0	0	0	0	0	1010.22	-1.37632	1.44985e-05	1	0	0	0	0	1223.98	-1.37763	0.000297761	1	0	0	0	0
Acp2	548.195	1.55589	5.91804e-09	1	0	0	0	0	527.813	-1.90238	8.57095e-42	1	0	0	0	0	473.115	-1.14755	0.134122	0	0	0	0	0
Acp5	2609.63	1.6024	3.83102e-07	1	0	0	0	0	3446.54	1.06575	0.242602	0	0	0	0	0	3336.67	1.8176	9.71289e-10	1	0	0	0	0
Acp6	1452.15	1.29337	0.0114759	0	0	0	0	0	1231.97	-2.24233	1.98188e-21	1	0	1	0	1	1206.53	-1.62408	1.00774e-08	1	0	0	0	0
Acpp	498.135	-2.16107	5.91994e-07	1	0	1	0	1	373.801	1.2866	0.0593476	0	0	0	0	0	658.533	-1.57077	0.00223859	1	0	0	0	0
Acrbp	105.849	1.75558	0.00659215	1	0	0	0	0	134.407	-1.10667	0.705517	0	0	0	0	0	120.541	1.7008	0.017281	0	0	0	0	0
Acsf2	2201.01	2.20485	0.000185317	1	1	0	1	0	3879.98	1.46234	0.000784473	1	0	0	0	0	3602.19	3.43426	2.8163e-11	1	1	0	1	0
Acsf3	749.216	1.42558	0.000202836	1	0	0	0	0	640.611	-2.49842	9.43662e-40	1	0	1	0	1	585.81	-1.64274	1.68023e-06	1	0	0	0	0
Acsl1	2894.49	1.15371	0.352066	0	0	0	0	0	1961.65	-4.62767	2.8909e-42	1	0	1	0	1	2005.63	-3.75111	2.81365e-37	1	0	1	0	1
Acsl3	569.795	-1.63326	7.08976e-09	1	0	0	0	0	2001.76	7.91907	2.16892e-121	1	1	0	1	0	2571.82	5.16437	4.71308e-63	1	1	0	1	0
Acsl4	112.89	-1.53958	0.0261104	0	0	0	0	0	161.271	2.50668	1.10002e-09	1	1	0	1	0	220.222	1.73216	1.81642e-06	1	0	0	0	0
Acsl5	33979.5	2.34233	0.000103078	1	1	0	1	0	25848.8	-21.1021	4.79046e-73	1	0	1	0	1	13454.5	-8.50732	3.74762e-18	1	0	1	0	1
Acsl6	203.713	1.41309	0.54715	0	0	0	0	0	127.469	-43.8005	1.60804e-15	1	0	1	0	1	102.341	-28.7511	1.3814e-17	1	0	1	0	1
Acsm3	133.862	-5.97583	2.4597e-12	1	0	1	0	1	921.867	45.5724	6.3165e-61	1	1	0	1	0	1224.39	8.09122	4.67796e-47	1	1	0	1	0
Acsm5	296.778	2.3558	0.00233299	1	1	0	1	0	220.001	-99.7346	2.81554e-11	1	0	1	0	1	106.888	-39.4611	3.62487e-07	1	0	1	0	1
Acss1	649.567	-1.39046	7.03625e-06	1	0	0	0	0	940.646	2.33662	1.47791e-26	1	1	0	1	0	1242.89	1.79174	2.30905e-17	1	0	0	0	0
Acss2	742.885	-1.30747	0.00110324	1	0	0	0	0	1129.44	2.38613	2.78402e-26	1	1	0	1	0	1459	1.94611	1.1964e-14	1	0	0	0	0
Acta2	6.29995	4.0536	0.0712575	0	1	0	0	0	384.409	71.7169	3.10815e-10	1	1	0	1	0	462.435	314.409	6.53455e-12	1	1	0	1	0
Actb	72584.3	2.09197	2.73123e-10	1	1	0	1	0	68835.2	-2.84587	3.57301e-29	1	0	1	0	1	49392.5	-1.27997	0.104981	0	0	0	0	0
Actg1	28661.9	-1.04193	0.861744	0	0	0	0	0	34355.2	1.37259	0.0680095	0	0	0	0	0	41284.4	1.39767	0.0070485	1	0	0	0	0
Actl6a	544.958	-2.43846	1.1907e-10	1	0	1	0	1	383.102	1.34175	0.025971	0	0	0	0	0	720.722	-1.7111	1.14176e-08	1	0	0	0	0
Actn1	976.642	-2.89891	3.59955e-08	1	0	1	0	1	1006.28	2.90204	5.34942e-11	1	1	0	1	0	1759.45	1.06307	0.724156	0	0	0	0	0
Actn4	18435.6	2.01951	1.43725e-17	1	1	0	1	0	18934.1	-2.07525	2.09755e-22	1	0	1	0	1	14650.6	1.03534	0.74404	0	0	0	0	0
Actr10	834.266	1.18399	0.0872127	0	0	0	0	0	825.36	-1.31146	0.000157596	1	0	0	0	0	883.061	-1.04179	0.711896	0	0	0	0	0
Actr1a	3637.77	1.61947	3.852e-10	1	0	0	0	0	3699.61	-1.70065	9.68807e-26	1	0	0	0	0	3296.06	1.01284	0.904022	0	0	0	0	0
Actr1b	1272.89	1.15402	0.0531756	0	0	0	0	0	1554.17	1.19488	0.0159061	0	0	0	0	0	1720.74	1.46952	1.9359e-07	1	0	0	0	0
Actr3	2470.05	1.16765	0.259607	0	0	0	0	0	2184.51	-1.71225	3.92788e-05	1	0	0	0	0	2313.09	-1.374	0.012044	0	0	0	0	0
Actr5	96.6219	-1.85609	6.5891e-05	1	0	0	0	0	94.6864	1.70561	0.000389192	1	0	0	0	0	146.244	-1.02322	0.861291	0	0	0	0	0
Actr6	41.7705	-1.85865	3.19273e-05	1	0	0	0	0	33.2118	1.19115	0.346356	0	0	0	0	0	53.8807	-1.46312	0.00997189	1	0	0	0	0
Actr8	320.097	-1.39871	3.24381e-05	1	0	0	0	0	302.139	1.18203	0.0300269	0	0	0	0	0	417.725	-1.10914	0.135577	0	0	0	0	0
Acvr1b	1878.74	1.2252	0.0531756	0	0	0	0	0	2233.08	1.07892	0.441147	0	0	0	0	0	2397.8	1.41019	0.000126221	1	0	0	0	0
Acvr1c	126.785	-3.21807	7.72582e-08	1	0	1	0	1	163.36	4.2279	2.54813e-17	1	1	0	1	0	274.265	1.40999	0.0615759	0	0	0	0	0
Acvr2a	954.483	1.39606	0.00355347	1	0	0	0	0	908.593	-1.74588	7.81058e-08	1	0	0	0	0	869.807	-1.17209	0.221343	0	0	0	0	0
Acy1	2451.74	1.54218	0.000306137	1	0	0	0	0	1794.72	-6.26852	4.75727e-100	1	0	1	0	1	1436.49	-3.80686	4.19318e-33	1	0	1	0	1
Ada	12484.5	5.13162	1.92135e-05	1	1	0	1	0	10914.4	-72.4483	1.18028e-14	1	0	1	0	1	2614.22	-13.5418	3.4351e-05	1	0	1	0	1
Adam15	540.318	1.35317	0.000278705	1	0	0	0	0	1061.25	2.28699	2.13823e-19	1	1	0	1	0	1163.45	3.3082	2.02628e-42	1	1	0	1	0
Adam1a	90.3965	1.86403	5.54134e-05	1	0	0	0	0	84.9681	-2.59389	2.36009e-05	1	0	1	0	1	65.661	-1.29704	0.316012	0	0	0	0	0
Adam4	45.2771	1.94235	0.00219245	1	0	0	0	0	37.5569	-4.75354	7.55519e-12	1	0	1	0	1	26.047	-2.29596	0.000168769	1	0	1	0	1
Adamts15	98.0385	-9.00372	2.71078e-06	1	0	1	0	1	67.3918	5.76136	1.58262e-05	1	1	0	1	0	172.949	-1.48667	0.253287	0	0	0	0	0
Adamts17	13.2347	-2.07093	0.0140704	0	0	1	0	0	23.8552	4.32293	1.26633e-06	1	1	0	1	0	33.9118	2.23624	0.00194922	1	1	0	1	0
Adamts2	26.2	1.1807	0.466129	0	0	0	0	0	41.5431	1.81198	0.00703554	1	0	0	0	0	46.5375	2.28691	8.16961e-06	1	1	0	1	0
Adamtsl4	20.4109	2.2338	0.374227	0	1	0	0	0	52.9468	2.63435	0.0525309	0	1	0	0	0	53.9826	6.24721	0.00215312	1	1	0	1	0
Adap1	2900.65	2.46954	1.72636e-10	1	1	0	1	0	2614.24	-4.52566	6.79073e-62	1	0	1	0	1	1560.68	-1.72492	0.00103839	1	0	0	0	0
Adap2	346.286	2.77004	1.37158e-05	1	1	0	1	0	292.008	-9.94031	1.81217e-38	1	0	1	0	1	140.786	-3.35591	7.59649e-07	1	0	1	0	1
Adar	1222.06	1.44064	0.000564095	1	0	0	0	0	1336.45	-1.27849	0.0249184	0	0	0	0	0	1299.93	1.20686	0.00252256	1	0	0	0	0
Adat1	33.7981	-313.414	1.40547e-09	1	0	1	0	1	27.2587	243.751	1.2583e-15	1	1	0	1	0	72.4342	-1.19913	0.76794	0	0	0	0	0
Adat2	52.1844	-2.80413	3.84597e-09	1	0	1	0	1	38.7687	1.72592	0.000520845	1	0	0	0	0	74.9702	-1.5233	0.00451585	1	0	0	0	0
Adc	23.7296	2.63107	0.00720825	1	1	0	1	0	26.554	-2.05487	0.0235276	0	0	1	0	0	18.313	1.35723	0.525727	0	0	0	0	0
Adck1	107.991	1.56452	0.0501164	0	0	0	0	0	97.7846	-2.32787	0.00879414	1	0	1	0	1	85.3492	-1.39919	0.401587	0	0	0	0	0
Adck3	221.417	-5.69425	7.16696e-13	1	0	1	0	1	110.796	2.23755	0.00158021	1	1	0	1	0	313.616	-2.38285	6.10522e-06	1	0	1	0	1
Adck4	395.998	1.82806	3.11126e-08	1	0	0	0	0	414.239	-1.78115	8.23723e-11	1	0	0	0	0	345.715	1.09148	0.538302	0	0	0	0	0
Adck5	778.311	1.44266	0.0022327	1	0	0	0	0	892.755	-1.15156	0.345257	0	0	0	0	0	878.391	1.33532	0.0565278	0	0	0	0	0
Adcy1	22.4885	-1.92284	0.0424014	0	0	0	0	0	14.6465	-1.19363	0.634236	0	0	0	0	0	25.4202	-2.15232	0.00342748	1	0	1	0	1
Adcy2	14.4911	1.84065	0.0819211	0	0	0	0	0	24.7933	1.53054	0.123013	0	0	0	0	0	24.1418	3.01004	6.48436e-06	1	1	0	1	0
Adcy4	16.9531	4.49319	1.73385e-05	1	1	0	1	0	18.2566	-3.59581	0.000587111	1	0	1	0	1	8.48207	1.3181	0.600297	0	0	0	0	0
Adcy5	20.8461	1.05944	0.837253	0	0	0	0	0	47.306	3.26837	1.4718e-06	1	1	0	1	0	55.8863	3.68238	4.06063e-08	1	1	0	1	0
Adcy6	3039.49	-1.29685	0.0388685	0	0	0	0	0	3888.95	1.82705	2.80585e-08	1	0	0	0	0	5057.67	1.50903	0.00106	1	0	0	0	0
Adcy8	21.9189	1.15904	0.847981	0	0	0	0	0	12.1393	-160.511	8.8605e-09	1	0	1	0	1	11.9719	-130.626	9.30575e-08	1	0	1	0	1
Adcy9	439.893	-1.01802	0.955093	0	0	0	0	0	365.557	-1.61142	0.0563744	0	0	0	0	0	429.841	-1.53909	0.00472361	1	0	0	0	0
Add1	1930.8	-1.09417	0.354245	0	0	0	0	0	2254.15	1.36144	0.00819325	1	0	0	0	0	2761.33	1.32612	0.014956	0	0	0	0	0
Add3	1039.76	-2.92651	2.36034e-07	1	0	1	0	1	601.383	1.1993	0.448342	0	0	0	0	0	1310.54	-2.30227	1.1414e-13	1	0	1	0	1
Adh1	16915.4	1.4094	0.0386777	0	0	0	0	0	14650.7	-2.37724	3.64901e-08	1	0	1	0	1	13531.2	-1.57755	0.00939556	1	0	0	0	0
Adh4	342.313	1.73934	0.00905481	1	0	0	0	0	234.826	-26.7059	0.00182173	1	0	1	0	1	157.858	-14.3982	0.0156443	0	0	1	0	0
Adh5	1273.62	-1.22283	0.000176418	1	0	0	0	0	1159.06	-1.05526	0.502212	0	0	0	0	0	1508.69	-1.21006	0.0133736	0	0	0	0	0
Adh6a	21016.4	1.97665	5.48481e-05	1	0	0	0	0	14618.4	-168.827	5.5225e-13	1	0	1	0	1	8451.6	-80.3119	1.11362e-10	1	0	1	0	1
Adh7	33.9403	1.13858	0.647153	0	0	0	0	0	23.1265	-4.39192	4.23482e-07	1	0	1	0	1	23.9002	-3.60354	1.506e-05	1	0	1	0	1
Adi1	552.215	-2.65718	2.77652e-27	1	0	1	0	1	465.471	1.9729	1.00207e-11	1	0	0	0	0	846.04	-1.26189	0.0343217	0	0	0	0	0
Adipor1	3247.81	1.42646	6.56851e-07	1	0	0	0	0	3710.51	-1.14667	0.0655279	0	0	0	0	0	3671.52	1.32592	0.0013686	1	0	0	0	0
Adipor2	9377.52	1.65147	0.0149353	0	0	0	0	0	6619.51	-11.357	7.84933e-30	1	0	1	0	1	4822.34	-6.43371	1.26699e-14	1	0	1	0	1
Adk	818.833	-1.35732	5.83744e-08	1	0	0	0	0	866.803	1.40518	2.14591e-05	1	0	0	0	0	1168.87	1.10237	0.346813	0	0	0	0	0
Adm	30.9583	3.02335	2.20094e-06	1	1	0	1	0	64.6751	1.68023	0.0412425	0	0	0	0	0	58.1836	5.375	1.79417e-09	1	1	0	1	0
Adnp2	287.793	-1.26027	0.141608	0	0	0	0	0	290.533	1.20148	0.00392049	1	0	0	0	0	380.249	1.01918	0.911332	0	0	0	0	0
Ado	322.66	-2.79204	8.82326e-18	1	0	1	0	1	253.492	1.87592	7.00119e-09	1	0	0	0	0	479.503	-1.39403	0.0023912	1	0	0	0	0
Adora1	27.5934	-7.02918	0.00535562	1	0	1	0	1	13.3627	2.78033	0.216928	0	1	0	0	0	40.3651	-2.44607	0.0140633	0	0	1	0	0
Adora2b	189.537	3.23516	0.00243716	1	1	0	1	0	160.781	-15.097	2.72574e-32	1	0	1	0	1	65.341	-4.3907	0.000769567	1	0	1	0	1
Adpgk	90.8666	-6.16967	2.04395e-06	1	0	1	0	1	62.2113	3.74564	0.00606236	1	1	0	1	0	151.571	-1.54684	0.115813	0	0	0	0	0
Adprhl2	123.939	-1.81788	1.8224e-06	1	0	0	0	0	119.146	1.61455	6.77141e-05	1	0	0	0	0	183.471	-1.05739	0.607265	0	0	0	0	0
Adra2a	347.779	-7.06133	6.56715e-15	1	0	1	0	1	860.289	18.3842	4.74445e-36	1	1	0	1	0	1345.83	2.76136	5.89988e-10	1	1	0	1	0
Adrb2	11.8772	-1.71784	0.051683	0	0	0	0	0	16.3834	2.62419	0.000681017	1	1	0	1	0	23.2501	1.62365	0.0468536	0	0	0	0	0
Adrbk2	94.4161	-3.41419	0.0045387	1	0	1	0	1	99.2503	3.51523	0.00265905	1	1	0	1	0	179.428	1.09097	0.722316	0	0	0	0	0
Adrm1	1302.98	1.17113	0.0140921	0	0	0	0	0	1231.8	-1.45636	7.06497e-07	1	0	0	0	0	1314.24	-1.1657	0.0948095	0	0	0	0	0
Adsl	593.131	-2.45894	6.00743e-16	1	0	1	0	1	449.775	1.53598	1.01574e-06	1	0	0	0	0	825.496	-1.50163	7.86245e-06	1	0	0	0	0
Adss	2429.16	1.45522	1.02883e-05	1	0	0	0	0	2123.72	-2.36386	2.83331e-45	1	0	1	0	1	1931.99	-1.52763	1.55256e-05	1	0	0	0	0
Aen	138.22	-4.49306	1.82372e-09	1	0	1	0	1	124.551	3.81536	5.83963e-08	1	1	0	1	0	253.415	-1.11213	0.661519	0	0	0	0	0
Aes	11488.4	1.49864	3.31666e-07	1	0	0	0	0	11680.7	-1.58131	1.20453e-11	1	0	0	0	0	10903.3	1.00942	0.94256	0	0	0	0	0
Afap1	28.3613	-3.63256	5.22745e-07	1	0	1	0	1	107.92	15.9744	1.60785e-63	1	1	0	1	0	149.168	4.69292	9.04033e-23	1	1	0	1	0
Afap1l1	172.305	-2.26676	8.8775e-05	1	0	1	0	1	150.751	1.74368	0.0106416	0	0	0	0	0	256.403	-1.21081	0.138518	0	0	0	0	0
Aff1	1464.18	1.39918	0.0460127	0	0	0	0	0	1808.63	1.037	0.844939	0	0	0	0	0	1831.94	1.55332	0.000110157	1	0	0	0	0
Afg3l1	689.033	1.09308	0.130772	0	0	0	0	0	666.376	-1.26892	1.33256e-05	1	0	0	0	0	743.233	-1.08957	0.181808	0	0	0	0	0
Afg3l2	2715.5	1.27458	8.68606e-08	1	0	0	0	0	2878.1	-1.21337	0.000996325	1	0	0	0	0	2979.3	1.11955	0.055664	0	0	0	0	0
Afm	12.5524	1.42406	0.206546	0	0	0	0	0	22.1613	1.89218	0.0186406	0	0	0	0	0	23.678	2.86587	2.90097e-05	1	1	0	1	0
Afmid	330.813	1.55197	0.00149242	1	0	0	0	0	391.588	-1.15201	0.337457	0	0	0	0	0	373.068	1.4413	0.00122584	1	0	0	0	0
Afp	405.178	1.033	0.897518	0	0	0	0	0	218.495	-48.1508	1.22427e-08	1	0	1	0	1	239.971	-43.6106	5.59962e-08	1	0	1	0	1
Aftph	1118.92	1.58212	2.24288e-06	1	0	0	0	0	1263.6	-1.28886	0.0056431	1	0	0	0	0	1179.07	1.30844	0.00469704	1	0	0	0	0
Aga	208.189	-1.11869	0.30235	0	0	0	0	0	243.874	1.38965	5.65236e-05	1	0	0	0	0	301.139	1.32374	0.000702593	1	0	0	0	0
Agap1	953.945	1.47629	3.49763e-07	1	0	0	0	0	1046.63	-1.29728	0.00311895	1	0	0	0	0	1004.74	1.2178	0.00105921	1	0	0	0	0
Agap3	115.172	-1.23706	0.0489566	0	0	0	0	0	158.577	1.96704	2.42552e-07	1	0	0	0	0	202.13	1.6987	9.64532e-06	1	0	0	0	0
Agfg1	1395.35	1.71115	2.07548e-18	1	0	0	0	0	1170.74	-3.55528	4.63446e-51	1	0	1	0	1	916.655	-1.94718	8.55916e-19	1	0	0	0	0
Agfg2	129.917	1.04007	0.881784	0	0	0	0	0	265.677	2.85091	8.12825e-08	1	1	0	1	0	313.121	3.1735	1.11947e-17	1	1	0	1	0
Agk	145.89	-2.83022	2.85529e-16	1	0	1	0	1	103.949	1.63851	0.000182846	1	0	0	0	0	204.971	-1.62067	2.81077e-06	1	0	0	0	0
Agl	380.676	1.25687	0.0199676	0	0	0	0	0	483.252	1.20271	0.0516846	0	0	0	0	0	518.058	1.61013	1.09819e-15	1	0	0	0	0
Agmat	479.014	-1.7818	7.20431e-06	1	0	0	0	0	187.349	-21.3722	1.55479e-10	1	0	1	0	1	371.301	-35.6226	2.86395e-11	1	0	1	0	1
Agpat1	3933.74	2.06874	5.4816e-08	1	1	0	1	0	4065.82	-2.10848	6.68452e-24	1	0	1	0	1	3121.76	1.04311	0.820132	0	0	0	0	0
Agpat2	3914.27	1.87965	6.89939e-05	1	0	0	0	0	3555.7	-2.91839	2.55023e-37	1	0	1	0	1	2706.57	-1.46466	0.0195851	0	0	0	0	0
Agpat3	5329.83	1.53683	0.0188209	0	0	0	0	0	3802.93	-7.69556	1.47166e-42	1	0	1	0	1	3004.18	-4.67295	6.85804e-46	1	0	1	0	1
Agpat4	60.7467	-4.95972	2.83376e-08	1	0	1	0	1	590.835	54.9649	1.7869e-72	1	1	0	1	0	761.785	11.7758	1.41829e-56	1	1	0	1	0
Agpat5	412.593	-2.28168	1.23587e-07	1	0	1	0	1	466.16	2.5918	2.75014e-16	1	1	0	1	0	744.832	1.20682	0.120051	0	0	0	0	0
Agpat6	615.33	-1.26035	0.00332061	1	0	0	0	0	765.107	1.71399	2.14829e-15	1	0	0	0	0	988.614	1.4491	1.41693e-08	1	0	0	0	0
Agpat9	2227.21	3.06297	1.23257e-06	1	1	0	1	0	1877.05	-12.5473	6.87597e-53	1	0	1	0	1	817.347	-3.87305	1.56725e-07	1	0	1	0	1
Agphd1	53.366	1.22868	0.356161	0	0	0	0	0	108.542	2.55019	2.66931e-11	1	1	0	1	0	122.575	3.3508	1.36713e-16	1	1	0	1	0
Agps	758.066	1.15558	0.278592	0	0	0	0	0	910.084	1.16254	0.212262	0	0	0	0	0	1005.96	1.43184	8.82707e-05	1	0	0	0	0
Agr2	3231.63	-1.77582	0.00734342	1	0	0	0	0	9342.88	6.76675	2.65505e-27	1	1	0	1	0	12280.4	4.02842	1.28131e-26	1	1	0	1	0
Agr3	28.6285	-2.76538	1.86188e-06	1	0	1	0	1	13.0032	-1.56051	0.141187	0	0	0	0	0	30.9649	-4.05058	9.12088e-09	1	0	1	0	1
Agrn	2216.33	2.28022	3.37963e-22	1	1	0	1	0	2240.65	-2.47892	8.21804e-22	1	0	1	0	1	1575.91	-1.02147	0.887727	0	0	0	0	0
Agt	57.2231	-1.43442	0.0309758	0	0	0	0	0	142.011	4.80241	2.82781e-14	1	1	0	1	0	181.946	3.584	1.70418e-14	1	1	0	1	0
Agtpbp1	55.6276	1.8086	0.00661614	1	0	0	0	0	59.443	-1.66602	0.0255551	0	0	0	0	0	50.6615	1.15977	0.613367	0	0	0	0	0
Agtrap	188.949	-1.98798	0.167589	0	0	0	0	0	283.554	3.35155	0.00538013	1	1	0	1	0	412.13	1.7893	3.55214e-09	1	0	0	0	0
Agxt2l1	12.2965	1.71023	0.069855	0	0	0	0	0	33.7888	3.17846	1.34659e-07	1	1	0	1	0	36.387	5.77983	3.34588e-15	1	1	0	1	0
Agxt2l2	283.042	1.37562	0.000566338	1	0	0	0	0	283.143	-1.50062	1.71343e-06	1	0	0	0	0	277.637	-1.02569	0.844394	0	0	0	0	0
Ahctf1	870.061	-1.54205	0.000301096	1	0	0	0	0	760.813	1.141	0.318109	0	0	0	0	0	1110.74	-1.26358	0.0350168	0	0	0	0	0
Ahcy	3870.09	-2.12252	8.21051e-20	1	0	1	0	1	3019.73	1.34757	0.00639355	1	0	0	0	0	5194.32	-1.47476	6.9866e-05	1	0	0	0	0
Ahcyl1	9231.57	1.45619	0.0414808	0	0	0	0	0	6717.24	-5.53228	3.0115e-35	1	0	1	0	1	5680.81	-3.56291	9.39427e-29	1	0	1	0	1
Ahcyl2	3165.48	1.22909	0.31929	0	0	0	0	0	2482.5	-2.65734	6.69893e-16	1	0	1	0	1	2487.02	-2.02349	2.09688e-06	1	0	1	0	1
Ahnak	4500.71	3.88437	3.18009e-16	1	1	0	1	0	9464.27	1.49639	0.0642119	0	0	0	0	0	8050.92	6.18854	2.50494e-17	1	1	0	1	0
Ahr	316.54	-1.061	0.880784	0	0	0	0	0	247.2	-1.81259	0.0558443	0	0	0	0	0	297.79	-1.79996	9.68191e-05	1	0	0	0	0
Ahsa1	889.833	-1.83243	2.61053e-10	1	0	0	0	0	711.546	1.18561	0.0938429	0	0	0	0	0	1145.3	-1.45127	0.00011062	1	0	0	0	0
Ahsa2	584.417	1.59813	0.00449287	1	0	0	0	0	526.566	-2.43839	9.34767e-18	1	0	1	0	1	451.299	-1.43344	0.0244053	0	0	0	0	0
AI314976	96.5246	1.50033	0.108485	0	0	0	0	0	90.7235	-1.95757	0.000152239	1	0	0	0	0	82.8677	-1.23101	0.443211	0	0	0	0	0
AI414108	33.9222	-2.66694	0.0412232	0	0	1	0	0	59.8299	5.25861	8.21831e-05	1	1	0	1	0	89.9231	2.09789	0.00318012	1	1	0	1	0
AI427809	223.923	1.90138	1.97826e-05	1	0	0	0	0	184.047	-4.8496	2.65383e-25	1	0	1	0	1	129.484	-2.39919	3.38043e-07	1	0	1	0	1
AI464131	597.6	-1.50732	0.00968894	1	0	0	0	0	420.815	-1.41363	0.00717275	1	0	0	0	0	632.841	-1.99758	1.09766e-11	1	0	0	0	0
AI480653	325.667	-1.07873	0.508488	0	0	0	0	0	250.846	-1.85531	2.0622e-07	1	0	0	0	0	305.183	-1.87006	3.47778e-14	1	0	0	0	0
AI507597	118.234	1.35403	0.0569758	0	0	0	0	0	111.606	-1.72776	0.00108923	1	0	0	0	0	108.703	-1.19732	0.315794	0	0	0	0	0
AI597468	747.197	2.18814	1.06643e-06	1	1	0	1	0	688.757	-3.37997	1.72991e-33	1	0	1	0	1	467.294	-1.45389	0.0276784	0	0	0	0	0
AI597479	207.65	-1.52466	2.95369e-06	1	0	0	0	0	194.805	1.28694	0.0105792	0	0	0	0	0	280.137	-1.11116	0.327463	0	0	0	0	0
AI646023	39.284	3.56081	0.000216802	1	1	0	1	0	43.7085	-2.68161	5.12752e-07	1	0	1	0	1	24.5952	1.41332	0.421717	0	0	0	0	0
AI661453	1770.76	1.36014	0.0400426	0	0	0	0	0	1665.44	-1.75547	5.73428e-05	1	0	0	0	0	1614.08	-1.20555	0.0447991	0	0	0	0	0
AI747448	47253.4	4.28204	1.04628e-09	1	1	0	1	0	40034	-121.347	1.12388e-23	1	0	1	0	1	11010.4	-26.8608	9.85577e-10	1	0	1	0	1
AI837181	382.552	1.36452	0.00139675	1	0	0	0	0	444.254	-1.06634	0.593212	0	0	0	0	0	450.899	1.36555	0.01134	0	0	0	0	0
AI846148	189.252	1.29713	0.0139967	0	0	0	0	0	252.448	1.23916	0.0131851	0	0	0	0	0	264.258	1.71018	1.25361e-09	1	0	0	0	0
AI848100	788.119	2.04709	0.00514247	1	1	0	1	0	735.685	-3.01618	2.36677e-06	1	0	1	0	1	526.868	-1.3748	0.0436022	0	0	0	0	0
AI987944	242.711	1.55272	2.06282e-07	1	0	0	0	0	255.435	-1.48237	3.64151e-07	1	0	0	0	0	237.133	1.11623	0.312519	0	0	0	0	0
Aida	444.642	1.23031	0.00159726	1	0	0	0	0	445.877	-1.33184	0.000392582	1	0	0	0	0	466.09	-1.01356	0.901515	0	0	0	0	0
Aifm1	1717.6	1.05607	0.462555	0	0	0	0	0	1373.4	-1.9965	1.03593e-30	1	0	0	0	0	1539.32	-1.77447	1.05141e-27	1	0	0	0	0
Aifm2	191.678	1.12181	0.249159	0	0	0	0	0	184.498	-1.40284	0.000527579	1	0	0	0	0	199.865	-1.17024	0.0616951	0	0	0	0	0
Aifm3	19.7398	-3.30562	0.0267127	0	0	1	0	0	10.9473	1.27974	0.729298	0	0	0	0	0	25.303	-2.40109	0.000539914	1	0	1	0	1
Aim1	1135.13	1.23327	0.169776	0	0	0	0	0	1518.6	1.33589	0.0449545	0	0	0	0	0	1648.67	1.7588	1.89377e-08	1	0	0	0	0
Aim1l	2138.07	1.79216	3.71951e-08	1	0	0	0	0	1916.95	-2.90056	2.36852e-21	1	0	1	0	1	1496.32	-1.51585	2.4204e-05	1	0	0	0	0
Aim2	28.7979	1.09554	0.765859	0	0	0	0	0	446.285	27.4877	2.73713e-88	1	1	0	1	0	537.158	32.1059	4.78658e-163	1	1	0	1	0
Aimp1	719.937	-1.36961	0.00755642	1	0	0	0	0	537.383	-1.41593	0.00325929	1	0	0	0	0	760.278	-1.82354	1.1903e-10	1	0	0	0	0
Aimp2	518.029	-1.59735	4.14839e-05	1	0	0	0	0	377.293	-1.21042	0.113194	0	0	0	0	0	581.761	-1.81645	7.10809e-08	1	0	0	0	0
Airn	33.5989	-1.97834	0.000153514	1	0	0	0	0	65.4102	4.97619	1.85335e-20	1	1	0	1	0	82.1477	2.68878	5.53405e-12	1	1	0	1	0
Ak2	6984.53	1.32761	0.000300512	1	0	0	0	0	5770.1	-2.52904	6.64988e-34	1	0	1	0	1	5518.33	-1.78809	7.10344e-13	1	0	0	0	0
Ak3	7572.55	1.69756	1.52447e-08	1	0	0	0	0	7179.51	-2.2148	1.18384e-40	1	0	1	0	1	6015.88	-1.22527	0.0599157	0	0	0	0	0
Ak4	40.7087	-1.1464	0.692593	0	0	0	0	0	215.187	10.0323	1.46386e-13	1	1	0	1	0	261.503	9.22671	4.40417e-18	1	1	0	1	0
Ak7	28.6125	-4.08323	1.61433e-07	1	0	1	0	1	15.1481	1.57863	0.180253	0	0	0	0	0	38.1887	-2.4112	0.000136033	1	0	1	0	1
Akap1	958.588	-2.35921	4.05428e-10	1	0	1	0	1	967.721	2.27865	9.54468e-13	1	1	0	1	0	1606.46	1.02898	0.798214	0	0	0	0	0
Akap13	1559.76	1.57143	0.0218856	0	0	0	0	0	2414.39	1.43214	0.0585285	0	0	0	0	0	2433.41	2.41168	6.71008e-10	1	1	0	1	0
Akap17b	57.3483	1.10432	0.556851	0	0	0	0	0	45.1849	-2.24716	2.06013e-08	1	0	1	0	1	48.8887	-1.90382	0.000110304	1	0	0	0	0
Akap2	37.4785	1.57743	0.172718	0	0	0	0	0	427.865	16.9022	5.66856e-34	1	1	0	1	0	504.953	28.5786	1.49959e-118	1	1	0	1	0
Akap9	2515.3	1.58736	0.000571484	1	0	0	0	0	3304.81	1.05794	0.75063	0	0	0	0	0	3198.97	1.79798	1.717e-05	1	0	0	0	0
Akirin1	1264.36	1.65908	6.42475e-14	1	0	0	0	0	1361.89	-1.50442	2.30559e-08	1	0	0	0	0	1218.44	1.17467	0.10589	0	0	0	0	0
Akirin2	792.435	1.13953	0.0795319	0	0	0	0	0	677.09	-1.8357	4.68579e-23	1	0	0	0	0	725.754	-1.51181	8.27787e-08	1	0	0	0	0
Akp3	45391.7	2.26564	0.0230408	0	1	0	0	0	33368.1	-59.3138	3.99178e-06	1	0	1	0	1	17202.7	-24.699	0.000204816	1	0	1	0	1
Akr1a4	11765.6	1.53118	2.79192e-05	1	0	0	0	0	10269.7	-2.56855	9.93622e-36	1	0	1	0	1	8972.57	-1.57625	4.69128e-05	1	0	0	0	0
Akr1b10	272.634	1.60071	6.52154e-05	1	0	0	0	0	207.422	-5.24557	3.13718e-18	1	0	1	0	1	163.783	-3.07356	2.91978e-08	1	0	1	0	1
Akr1b3	365.5	-2.94034	1.78938e-13	1	0	1	0	1	509.507	4.31216	4.75342e-31	1	1	0	1	0	821.622	1.55975	0.00020457	1	0	0	0	0
Akr1b7	7001.34	2.53488	0.00958782	1	1	0	1	0	5299.6	-124.883	4.48906e-25	1	0	1	0	1	2399	-46.2412	7.88474e-14	1	0	1	0	1
Akr1b8	89.6859	1.55497	0.502091	0	0	0	0	0	469.156	7.42413	0.000626524	1	1	0	1	0	541.745	12.0978	5.48027e-44	1	1	0	1	0
Akr1c12	2582.1	1.22253	0.109562	0	0	0	0	0	2521.28	-1.41011	0.000158431	1	0	0	0	0	2639.08	-1.08504	0.55842	0	0	0	0	0
Akr1c19	961.416	1.14917	0.734742	0	0	0	0	0	1734.29	2.2336	2.52063e-05	1	1	0	1	0	1979.9	2.73055	0.000643015	1	1	0	1	0
Akr1e1	680.76	1.46654	5.43733e-05	1	0	0	0	0	692.271	-1.5524	4.33338e-07	1	0	0	0	0	653.573	1.00906	0.936807	0	0	0	0	0
Akr7a5	1820.06	1.17076	0.124162	0	0	0	0	0	1342.44	-3.16531	6.81475e-35	1	0	1	0	1	1378.97	-2.53429	1.00655e-24	1	0	1	0	1
Akt3	11.3494	1.20773	0.605446	0	0	0	0	0	24.1961	2.75762	0.000931811	1	1	0	1	0	27.5432	3.55777	4.03361e-07	1	1	0	1	0
Alad	1218.02	1.3371	0.000176889	1	0	0	0	0	1040.31	-2.27037	7.05301e-17	1	0	1	0	1	998.864	-1.59274	5.86918e-05	1	0	0	0	0
Alas1	2998.29	1.5383	0.000134797	1	0	0	0	0	2711	-2.2601	6.45444e-12	1	0	1	0	1	2399.55	-1.38362	0.0156767	0	0	0	0	0
Aldh16a1	2111.21	1.49359	2.7985e-06	1	0	0	0	0	1679.74	-3.5681	1.10164e-72	1	0	1	0	1	1443.72	-2.24292	3.40152e-18	1	0	1	0	1
Aldh18a1	4029.28	-1.71263	0.000173558	1	0	0	0	0	1940.19	-3.87719	3.47214e-12	1	0	1	0	1	3471.72	-6.20272	5.31427e-28	1	0	1	0	1
Aldh1a7	429.932	1.76397	0.205329	0	0	0	0	0	395.155	-2.65277	4.19225e-05	1	0	1	0	1	315.552	-1.41004	0.399134	0	0	0	0	0
Aldh1b1	5689.17	-3.35033	5.28133e-18	1	0	1	0	1	3255.06	1.4087	0.0149033	0	0	0	0	0	7456.18	-2.23423	3.68881e-11	1	0	1	0	1
Aldh1l1	844.482	2.46535	7.93366e-07	1	1	0	1	0	831.341	-2.94201	1.82562e-09	1	0	1	0	1	543.019	-1.12639	0.654348	0	0	0	0	0
Aldh1l2	12.4237	-2.46546	0.00660455	1	0	1	0	1	35.1319	8.48382	1.67844e-09	1	1	0	1	0	48.4462	3.66086	5.93728e-05	1	1	0	1	0
Aldh2	3003.37	1.67512	6.31239e-05	1	0	0	0	0	5091.31	1.60938	3.42218e-06	1	0	0	0	0	5129.22	2.86644	4.76454e-12	1	1	0	1	0
Aldh3a2	3316.71	1.59616	3.21481e-05	1	0	0	0	0	3176.42	-2.00748	1.41445e-18	1	0	1	0	1	2785.73	-1.17859	0.143537	0	0	0	0	0
Aldh3b1	799.978	3.51513	2.58595e-08	1	1	0	1	0	736.298	-7.12103	5.19691e-52	1	0	1	0	1	319.929	-1.91387	0.00445075	1	0	0	0	0
Aldh3b2	7.84554	-2.52468	0.0198258	0	0	1	0	0	82.0339	34.4225	5.23609e-38	1	1	0	1	0	103.142	14.5247	3.35187e-41	1	1	0	1	0
Aldh4a1	5188.69	4.22431	1.76553e-05	1	1	0	1	0	4601.72	-18.2144	7.45527e-75	1	0	1	0	1	1468.92	-4.06751	2.17748e-05	1	0	1	0	1
Aldh5a1	631.787	-1.69929	4.75594e-13	1	0	0	0	0	416.491	-1.39992	1.12166e-05	1	0	0	0	0	677.355	-2.22491	9.12789e-27	1	0	1	0	1
Aldh7a1	117.842	-1.31372	0.00505353	1	0	0	0	0	181.121	2.41453	4.07059e-25	1	1	0	1	0	233.905	1.96208	1.20028e-19	1	0	0	0	0
Aldh9a1	5466.78	1.23325	0.00593346	1	0	0	0	0	3774.44	-4.87738	2.1717e-80	1	0	1	0	1	3664.17	-3.71184	1.04617e-38	1	0	1	0	1
Aldoa	9619.14	1.22262	0.0270256	0	0	0	0	0	14184.6	1.58946	1.24602e-08	1	0	0	0	0	15636.5	2.06575	1.30614e-28	1	1	0	1	0
Aldob	170983	1.9187	0.000126786	1	0	0	0	0	119589	-47.7873	1.09441e-112	1	0	1	0	1	72177	-23.3373	2.34662e-65	1	0	1	0	1
Alg1	169.955	-1.42371	0.00231925	1	0	0	0	0	202.01	1.77757	4.6103e-07	1	0	0	0	0	274.041	1.33214	0.0018663	1	0	0	0	0
Alg10b	454.966	-1.91113	0.0050949	1	0	0	0	0	423.634	1.61439	0.0131625	0	0	0	0	0	666.366	-1.106	0.684582	0	0	0	0	0
Alg12	265.056	1.09021	0.306676	0	0	0	0	0	261.08	-1.22276	0.00193358	1	0	0	0	0	291.407	-1.05215	0.593296	0	0	0	0	0
Alg13	89.3531	-1.74536	1.00974e-05	1	0	0	0	0	86.4456	1.51137	0.000217647	1	0	0	0	0	136.386	-1.08316	0.518433	0	0	0	0	0
Alg14	180.371	-1.38153	0.00109989	1	0	0	0	0	174.882	1.22528	0.030979	0	0	0	0	0	239.467	-1.05588	0.678525	0	0	0	0	0
Alg2	314.143	-1.53197	0.000251419	1	0	0	0	0	312.408	1.4251	0.0041837	1	0	0	0	0	445.705	-1.0056	0.973519	0	0	0	0	0
Alg3	264.224	-1.46235	0.00603532	1	0	0	0	0	244.776	1.20148	0.209185	0	0	0	0	0	346.391	-1.14217	0.343425	0	0	0	0	0
Alg6	539.423	-1.05481	0.600493	0	0	0	0	0	436.987	-1.64296	6.39098e-11	1	0	0	0	0	526.423	-1.62927	3.37303e-16	1	0	0	0	0
Alg8	282.048	-5.58311	1.19912e-06	1	0	1	0	1	150.909	2.44838	0.0105172	0	1	0	0	0	411.138	-2.16864	8.44549e-09	1	0	1	0	1
Alkbh1	124.696	-2.38085	1.31841e-09	1	0	1	0	1	99.3976	1.59989	0.00055441	1	0	0	0	0	177.242	-1.39363	0.0211066	0	0	0	0	0
Alkbh3	415.978	1.12941	0.0635077	0	0	0	0	0	356.407	-1.79866	2.83142e-10	1	0	0	0	0	384.247	-1.4939	7.70668e-06	1	0	0	0	0
Alkbh7	198.008	1.28813	0.0413196	0	0	0	0	0	197.323	-1.43321	0.00212329	1	0	0	0	0	200.222	-1.04395	0.731699	0	0	0	0	0
Alkbh8	77.417	-2.09327	0.00133301	1	0	1	0	1	60.5416	1.3299	0.219257	0	0	0	0	0	103.245	-1.47027	0.058525	0	0	0	0	0
Alms1	105.957	-6.77053	4.00726e-15	1	0	1	0	1	72.5795	4.16811	1.75486e-12	1	1	0	1	0	179.232	-1.52648	0.013874	0	0	0	0	0
Alox5ap	87.6822	-1.1977	0.352938	0	0	0	0	0	69.2316	-1.49821	0.0176559	0	0	0	0	0	89.9696	-1.6819	0.00523917	1	0	0	0	0
Alpi	67752.3	2.53615	4.47972e-05	1	1	0	1	0	51831.8	-35.8149	8.25741e-14	1	0	1	0	1	24409.5	-13.3328	1.62175e-08	1	0	1	0	1
Alpk1	261.449	2.23282	0.00357807	1	1	0	1	0	374.013	1.00404	0.989452	0	0	0	0	0	321.715	2.38478	5.27112e-06	1	1	0	1	0
Alppl2	32.2625	-2.35736	0.00184617	1	0	1	0	1	14.7197	-2.06299	0.0471983	0	0	1	0	0	32.5575	-4.60908	2.61383e-09	1	0	1	0	1
Als2	2274.88	2.17226	3.12323e-08	1	1	0	1	0	1737.19	-8.44571	1.7305e-62	1	0	1	0	1	1025.22	-3.63633	6.04597e-22	1	0	1	0	1
Als2cl	623.797	-1.26237	0.0297752	0	0	0	0	0	527.627	-1.19352	0.210194	0	0	0	0	0	701.095	-1.41011	0.000225111	1	0	0	0	0
Als2cr4	35.7083	-2.35508	0.0002287	1	0	1	0	1	24.6797	1.24714	0.484537	0	0	0	0	0	46.1829	-1.78376	0.0174394	0	0	0	0	0
Amacr	420.418	-1.04911	0.702439	0	0	0	0	0	282.119	-3.07836	1.2232e-26	1	0	1	0	1	337.616	-3.02906	6.01064e-23	1	0	1	0	1
Ambp	103.745	2.15996	0.00344269	1	1	0	1	0	95.1755	-3.48449	1.22634e-14	1	0	1	0	1	64.5652	-1.5123	0.149815	0	0	0	0	0
Amdhd2	1123.57	2.06279	6.67433e-08	1	1	0	1	0	1061.64	-2.86051	1.2216e-30	1	0	1	0	1	766.466	-1.30299	0.0908794	0	0	0	0	0
Amfr	2347.25	1.48187	0.000103252	1	0	0	0	0	2659.15	-1.21137	0.0229866	0	0	0	0	0	2571	1.30473	0.00590303	1	0	0	0	0
Amica1	524.878	-1.65942	0.000940612	1	0	0	0	0	233.582	-6.83798	1.24644e-21	1	0	1	0	1	421.825	-10.6912	5.33721e-38	1	0	1	0	1
Amigo1	137.651	-3.44994	4.63927e-14	1	0	1	0	1	176.822	4.51083	2.06851e-44	1	1	0	1	0	300.915	1.39718	0.00328243	1	0	0	0	0
Amigo3	142.973	1.35982	0.0593765	0	0	0	0	0	133.879	-1.7611	0.00103222	1	0	0	0	0	129.938	-1.21412	0.387008	0	0	0	0	0
Ammecr1	72.7353	-4.47566	2.62061e-06	1	0	1	0	1	66.9468	3.88063	7.71311e-07	1	1	0	1	0	134.177	-1.08285	0.754686	0	0	0	0	0
Ammecr1l	1198.52	1.2819	0.0021719	1	0	0	0	0	1168.82	-1.48784	6.40167e-07	1	0	0	0	0	1186.79	-1.08676	0.132418	0	0	0	0	0
Amn	1519.97	2.4531	3.48864e-06	1	1	0	1	0	1245.25	-9.19265	1.99545e-44	1	0	1	0	1	668.72	-3.52201	7.86115e-09	1	0	1	0	1
Amn1	97.781	1.9952	1.92816e-05	1	0	0	0	0	106.302	-1.75932	3.24447e-05	1	0	0	0	0	85.17	1.2092	0.274659	0	0	0	0	0
Amot	539.739	-2.7495	5.36324e-10	1	0	1	0	1	370.315	1.4928	0.00626264	1	0	0	0	0	733.316	-1.73067	1.4082e-05	1	0	0	0	0
Amotl1	13.4994	-4.32368	4.39523e-05	1	0	1	0	1	56.5022	20.4823	4.97709e-30	1	1	0	1	0	78.1753	5.06308	2.59203e-13	1	1	0	1	0
Amotl2	300.544	2.46027	0.00105528	1	1	0	1	0	296.771	-3.03046	4.10913e-08	1	0	1	0	1	191.869	-1.15245	0.602235	0	0	0	0	0
Ampd2	166.31	-3.22736	0.0255114	0	0	1	0	0	106.221	1.63466	0.352756	0	0	0	0	0	228.287	-1.8643	0.00712366	1	0	0	0	0
Amt	75.6409	-1.67093	0.00425473	1	0	0	0	0	125.621	3.28171	6.07848e-12	1	1	0	1	0	172.271	2.0903	1.835e-10	1	1	0	1	0
Anapc1	1609.57	-1.36404	0.00422989	1	0	0	0	0	1372.15	-1.05861	0.582666	0	0	0	0	0	1897.07	-1.35139	0.00335959	1	0	0	0	0
Anapc2	1240.39	1.37898	1.01168e-08	1	0	0	0	0	1307.09	-1.33058	2.92883e-05	1	0	0	0	0	1293.09	1.10525	0.15483	0	0	0	0	0
Anapc5	1496.87	-2.38032	4.7779e-30	1	0	1	0	1	1228.89	1.67556	2.79806e-20	1	0	0	0	0	2173.28	-1.32981	0.00035088	1	0	0	0	0
Anapc7	408.201	-1.31343	0.00026082	1	0	0	0	0	361.942	-1.02422	0.792998	0	0	0	0	0	489.063	-1.26024	0.000668717	1	0	0	0	0
Ang	268.202	1.11639	0.468104	0	0	0	0	0	366.724	1.51891	0.00129249	1	0	0	0	0	415.068	1.80903	1.68899e-09	1	0	0	0	0
Ang4	2750.69	-11.2253	1.5037e-05	1	0	1	0	1	1718.46	6.49569	0.00200079	1	1	0	1	0	4769.92	-1.65057	0.192363	0	0	0	0	0
Angel1	40.739	-3.8745	1.38892e-11	1	0	1	0	1	86.8399	9.02674	2.82731e-36	1	1	0	1	0	132.726	2.48644	1.40818e-10	1	1	0	1	0
Angpt2	24.6075	-8.15276	2.44588e-07	1	0	1	0	1	18.296	5.64844	6.57992e-06	1	1	0	1	0	44.6518	-1.36832	0.131778	0	0	0	0	0
Angptl4	1165.19	1.90602	0.367119	0	0	0	0	0	876.608	-11.2213	1.61974e-06	1	0	1	0	1	560.008	-5.44455	0.00130896	1	0	1	0	1
Ank	2750.49	1.3944	0.0245127	0	0	0	0	0	2553.02	-1.87426	2.00088e-09	1	0	0	0	0	2430.36	-1.26012	0.0566078	0	0	0	0	0
Ank3	1537.9	3.00862	1.08463e-06	1	1	0	1	0	2108.22	-1.33151	0.123207	0	0	0	0	0	1560.31	2.4143	2.48951e-05	1	1	0	1	0
Ankdd1b	40.9449	1.00645	0.975498	0	0	0	0	0	55.0294	1.58235	0.00321918	1	0	0	0	0	64.8032	1.70195	7.36139e-05	1	0	0	0	0
Ankfy1	1965.21	1.32469	0.00157173	1	0	0	0	0	2068.62	-1.28143	0.00627045	1	0	0	0	0	2091.6	1.1041	0.19195	0	0	0	0	0
Ankle1	86.9349	-7.65141	0.0846926	0	0	1	0	0	42.7327	3.22077	0.336853	0	1	0	0	0	129.8	-2.29586	5.83421e-05	1	0	1	0	1
Ankmy2	804.629	1.13374	0.142215	0	0	0	0	0	669.033	-1.96498	1.45081e-19	1	0	0	0	0	717.574	-1.62568	1.39724e-20	1	0	0	0	0
Ankrd10	195.149	-3.59806	5.50772e-19	1	0	1	0	1	154.281	2.533	1.36998e-06	1	1	0	1	0	311.126	-1.3329	0.173656	0	0	0	0	0
Ankrd12	713.043	1.56751	1.0601e-06	1	0	0	0	0	902.544	-1.002	0.987813	0	0	0	0	0	873.172	1.66844	7.20329e-09	1	0	0	0	0
Ankrd13a	5157.81	1.41519	6.79732e-07	1	0	0	0	0	5343.3	-1.41899	9.66922e-08	1	0	0	0	0	5191.19	1.06251	0.441192	0	0	0	0	0
Ankrd13b	135.632	-3.89759	1.18596e-11	1	0	1	0	1	143.694	4.02903	4.86675e-14	1	1	0	1	0	266.344	1.09873	0.583765	0	0	0	0	0
Ankrd13c	1321.14	1.11393	0.013431	0	0	0	0	0	1195.49	-1.52733	2.59187e-11	1	0	0	0	0	1308.29	-1.28446	3.109e-05	1	0	0	0	0
Ankrd22	7.80084	-2.38865	0.0718927	0	0	1	0	0	60.4701	24.258	8.24035e-24	1	1	0	1	0	76.8435	10.8245	1.2011e-25	1	1	0	1	0
Ankrd24	48.8451	-1.86011	0.00508421	1	0	0	0	0	87.7251	3.93276	3.23131e-09	1	1	0	1	0	122.025	2.26123	1.73548e-07	1	1	0	1	0
Ankrd26	67.1221	-6.03654	5.75141e-10	1	0	1	0	1	52.7397	4.35855	6.28203e-10	1	1	0	1	0	119.464	-1.29926	0.267051	0	0	0	0	0
Ankrd27	233.54	-1.1581	0.115381	0	0	0	0	0	306.148	1.75743	1.74895e-09	1	0	0	0	0	384.669	1.61837	4.39838e-07	1	0	0	0	0
Ankrd28	789.086	1.13999	0.263131	0	0	0	0	0	708.797	-1.599	1.24931e-05	1	0	0	0	0	763.397	-1.31342	0.00328243	1	0	0	0	0
Ankrd32	124.794	-1.59384	5.2263e-08	1	0	0	0	0	118.072	1.36987	0.00193354	1	0	0	0	0	172.886	-1.09205	0.35141	0	0	0	0	0
Ankrd35	39.1856	-1.38612	0.264354	0	0	0	0	0	55.5631	2.27159	0.00599135	1	1	0	1	0	73.2886	1.74899	0.0580476	0	0	0	0	0
Ankrd37	85.6039	3.96823	0.000870054	1	1	0	1	0	161.172	1.30815	0.572753	0	0	0	0	0	130.791	5.41182	1.10358e-07	1	1	0	1	0
Ankrd40	1457.94	1.23722	0.00534115	1	0	0	0	0	1450.93	-1.32223	0.000592704	1	0	0	0	0	1507.92	-1.00355	0.965858	0	0	0	0	0
Ankrd43	620.487	1.17897	0.26767	0	0	0	0	0	400.445	-6.80579	7.2419e-40	1	0	1	0	1	397.063	-5.38889	1.03284e-29	1	0	1	0	1
Ankrd44	102.57	1.13163	0.491929	0	0	0	0	0	262.635	3.64562	3.29855e-17	1	1	0	1	0	305.92	4.41258	9.43604e-29	1	1	0	1	0
Ankrd46	821.785	1.58687	8.93349e-06	1	0	0	0	0	679.911	-3.33879	1.40447e-37	1	0	1	0	1	564.865	-1.97645	2.07561e-10	1	0	0	0	0
Ankrd49	243.19	-1.65337	0.00102796	1	0	0	0	0	166.638	-1.31814	0.481819	0	0	0	0	0	265.806	-2.05465	0.0422948	0	0	1	0	0
Ankrd50	269.571	1.88665	3.11338e-07	1	0	0	0	0	400.962	1.20119	0.173028	0	0	0	0	0	374.871	2.40813	2.61493e-14	1	1	0	1	0
Ankrd54	481.456	1.20537	0.0501533	0	0	0	0	0	376.705	-2.62087	7.35856e-32	1	0	1	0	1	383.293	-2.04182	2.73136e-25	1	0	1	0	1
Ankrd56	1384.65	2.06584	4.75149e-13	1	1	0	1	0	1369.99	-2.39665	7.90267e-16	1	0	1	0	1	1020.62	-1.0907	0.595108	0	0	0	0	0
Ankrd57	405.868	1.00461	0.983686	0	0	0	0	0	723.813	2.4209	3.0516e-09	1	1	0	1	0	858.169	2.60355	4.91998e-18	1	1	0	1	0
Ankrd9	301.45	2.42283	1.29555e-08	1	1	0	1	0	292.153	-3.11228	4.6752e-08	1	0	1	0	1	189.897	-1.20846	0.464896	0	0	0	0	0
Anks1	446.1	1.21879	0.0353257	0	0	0	0	0	466.645	-1.19462	0.00121854	1	0	0	0	0	493.52	1.08969	0.353825	0	0	0	0	0
Anks3	290.388	1.30841	0.00296595	1	0	0	0	0	328.378	-1.08467	0.611169	0	0	0	0	0	338.709	1.28671	0.0562622	0	0	0	0	0
Anks4b	3885.19	2.30405	5.31961e-10	1	1	0	1	0	3767.89	-2.95635	6.32405e-26	1	0	1	0	1	2541.26	-1.20499	0.287796	0	0	0	0	0
Ankzf1	388.625	1.35845	0.000957287	1	0	0	0	0	403.253	-1.35802	0.00673557	1	0	0	0	0	401.492	1.06507	0.698321	0	0	0	0	0
Anln	376.956	-7.68119	6.9265e-09	1	0	1	0	1	156.239	2.53054	0.00617297	1	1	0	1	0	527.014	-2.88692	3.29801e-14	1	0	1	0	1
Ano1	8.44542	18.8811	0.00249801	1	1	0	1	0	1079.51	129.484	4.60022e-12	1	1	0	1	0	1297.01	2586.9	1.69006e-76	1	1	0	1	0
Ano10	831.953	1.38731	0.000190701	1	0	0	0	0	1208.49	1.40399	0.00186466	1	0	0	0	0	1264.93	2.07881	4.07186e-12	1	1	0	1	0
Ano6	8079.7	2.10828	5.3373e-05	1	1	0	1	0	5984.19	-20.9465	5.32356e-64	1	0	1	0	1	3394.64	-9.28364	2.09896e-33	1	0	1	0	1
Ano7	817.535	1.29049	3.13868e-05	1	0	0	0	0	1026.79	1.14908	0.178939	0	0	0	0	0	1084.32	1.58273	1.00362e-06	1	0	0	0	0
Ano8	140.284	-1.23975	0.206144	0	0	0	0	0	175.913	1.70134	0.00010373	1	0	0	0	0	225.397	1.46778	0.000167521	1	0	0	0	0
Ano9	2120.17	1.19892	0.0714019	0	0	0	0	0	1875.95	-1.77101	0.000222956	1	0	0	0	0	1953.28	-1.3855	0.020817	0	0	0	0	0
Anp32a	1436.41	-1.78136	4.18418e-06	1	0	0	0	0	1136.9	1.12744	0.325846	0	0	0	0	0	1812.23	-1.48383	0.000231157	1	0	0	0	0
Anp32b	1891.44	-3.11204	1.33249e-14	1	0	1	0	1	1155.93	1.43383	0.0259816	0	0	0	0	0	2508.9	-2.04171	8.17899e-07	1	0	1	0	1
Anp32e	811.449	-3.39476	1.50673e-11	1	0	1	0	1	512.904	1.69804	0.00065697	1	0	0	0	0	1128.02	-1.88464	2.67678e-07	1	0	0	0	0
Anpep	91822	3.29966	1.1919e-07	1	1	0	1	0	74309.5	-56.0891	1.70655e-10	1	0	1	0	1	26802.5	-16.0209	5.08285e-05	1	0	1	0	1
Antxr2	676.028	2.20499	7.83046e-15	1	1	0	1	0	769.252	-1.68509	9.43752e-13	1	0	0	0	0	595.616	1.39415	0.00367926	1	0	0	0	0
Anxa10	49.8097	1.84684	0.228747	0	0	0	0	0	33.6366	-56.7095	3.21424e-09	1	0	1	0	1	21.5775	-29.4646	2.89809e-06	1	0	1	0	1
Anxa11	3693.92	1.28844	7.44722e-06	1	0	0	0	0	4852.88	1.24681	0.0379295	0	0	0	0	0	5162.5	1.71424	3.29632e-07	1	0	0	0	0
Anxa13	4841.05	1.496	0.00257682	1	0	0	0	0	3191.04	-16.4409	3.63887e-31	1	0	1	0	1	2513.87	-10.3552	2.60711e-21	1	0	1	0	1
Anxa2	11115.9	2.66163	1.22759e-06	1	1	0	1	0	11480.5	-2.68153	5.5356e-16	1	0	1	0	1	7372.84	1.04767	0.852439	0	0	0	0	0
Anxa3	53.6107	2.48955	0.000313346	1	1	0	1	0	765.568	18.2949	3.0279e-82	1	1	0	1	0	896.495	48.4207	1.29142e-126	1	1	0	1	0
Anxa4	5484.95	1.02526	0.839431	0	0	0	0	0	4671.67	-1.59975	7.17104e-07	1	0	0	0	0	5365.29	-1.46633	1.60377e-08	1	0	0	0	0
Anxa5	92.7313	-1.14499	0.360979	0	0	0	0	0	294.553	5.57043	6.56416e-38	1	1	0	1	0	360.534	5.19414	8.41228e-45	1	1	0	1	0
Anxa6	50.7328	-1.00337	0.987866	0	0	0	0	0	78.7422	1.98688	0.0103352	0	0	0	0	0	93.1879	2.1296	0.00184993	1	1	0	1	0
Anxa7	2002.41	1.56951	1.0239e-08	1	0	0	0	0	2753.73	1.16899	0.0358061	0	0	0	0	0	2718.85	1.95121	5.64358e-13	1	0	0	0	0
Aoc2	194.473	-1.37654	0.117928	0	0	0	0	0	122.12	-2.32019	0.000164916	1	0	1	0	1	176.628	-2.97186	2.69746e-06	1	0	1	0	1
Ap1ar	1989.93	1.0491	0.383176	0	0	0	0	0	1709.8	-1.61935	3.97932e-21	1	0	0	0	0	1933.1	-1.44679	6.53191e-14	1	0	0	0	0
Ap1b1	2396.67	1.31762	1.05542e-06	1	0	0	0	0	2258.52	-1.66935	5.76589e-27	1	0	0	0	0	2242.56	-1.18912	0.000882976	1	0	0	0	0
Ap1g2	1415.73	1.35501	0.000240594	1	0	0	0	0	1225.62	-2.20521	3.87197e-23	1	0	1	0	1	1171.16	-1.5294	3.45626e-10	1	0	0	0	0
Ap1m1	726.093	1.63332	7.11564e-10	1	0	0	0	0	607.46	-3.31984	2.63065e-93	1	0	1	0	1	495.106	-1.90956	7.08899e-12	1	0	0	0	0
Ap1s1	1709.16	1.25403	0.0617768	0	0	0	0	0	1681.12	-1.41635	0.000185263	1	0	0	0	0	1737.42	-1.06349	0.638788	0	0	0	0	0
Ap1s2	18.5598	-1.93525	0.00246784	1	0	0	0	0	37.1849	4.69064	4.47241e-10	1	1	0	1	0	51.5951	2.57715	3.38877e-06	1	1	0	1	0
Ap1s3	1009.69	1.95715	4.17845e-05	1	0	0	0	0	1052.61	-1.94645	1.97489e-11	1	0	0	0	0	836.33	1.07089	0.716086	0	0	0	0	0
Ap2a1	1509.77	1.24287	0.000146667	1	0	0	0	0	1451.18	-1.48614	9.57676e-16	1	0	0	0	0	1499.28	-1.12127	0.0340057	0	0	0	0	0
Ap2a2	2893.59	2.07076	1.91283e-14	1	1	0	1	0	2665.74	-3.16522	2.84237e-41	1	0	1	0	1	1885.64	-1.43395	0.00157523	1	0	0	0	0
Ap2b1	3626.49	1.40656	4.26938e-06	1	0	0	0	0	3477.14	-1.72492	1.58964e-12	1	0	0	0	0	3318.8	-1.14803	0.00201241	1	0	0	0	0
Ap2m1	5549.71	1.35436	5.62741e-05	1	0	0	0	0	4802.68	-2.21165	7.13296e-36	1	0	1	0	1	4590.51	-1.53498	3.26102e-07	1	0	0	0	0
Ap2s1	1430.43	1.49927	0.000173947	1	0	0	0	0	1410.01	-1.72219	1.56833e-10	1	0	0	0	0	1302.86	-1.08038	0.548679	0	0	0	0	0
Ap3d1	2153.2	1.32944	2.32027e-06	1	0	0	0	0	2276.63	-1.26857	0.000129875	1	0	0	0	0	2301.85	1.11766	0.115804	0	0	0	0	0
Ap3m1	1170.65	-1.05049	0.566248	0	0	0	0	0	1289.46	1.17859	0.00681934	1	0	0	0	0	1549.94	1.19686	0.0203957	0	0	0	0	0
Ap3m2	19.2766	1.77168	0.00851049	1	0	0	0	0	26.3146	1.05471	0.865907	0	0	0	0	0	24.4468	2.00438	0.0132327	0	1	0	0	0
Ap3s1	1573.38	1.34541	0.00117677	1	0	0	0	0	1449.76	-1.82477	3.27886e-14	1	0	0	0	0	1413.27	-1.27522	0.0439287	0	0	0	0	0
Ap3s2	679.648	-1.27462	0.000381992	1	0	0	0	0	570.513	-1.18631	0.00420088	1	0	0	0	0	763.534	-1.41656	7.86263e-07	1	0	0	0	0
Ap4b1	475.935	1.22155	0.0813816	0	0	0	0	0	467.49	-1.38804	0.00370876	1	0	0	0	0	488.26	-1.06231	0.540528	0	0	0	0	0
Ap4m1	163.252	-1.32406	0.00811975	1	0	0	0	0	176.938	1.42575	0.00022422	1	0	0	0	0	235.368	1.14878	0.225318	0	0	0	0	0
Ap4s1	165.02	1.20963	0.156994	0	0	0	0	0	152.39	-1.60587	0.000316719	1	0	0	0	0	158.922	-1.24641	0.198967	0	0	0	0	0
Apaf1	1473.53	2.25068	2.52981e-14	1	1	0	1	0	1281.62	-4.73241	3.33939e-36	1	0	1	0	1	804.88	-1.97362	1.63536e-10	1	0	0	0	0
Apba1	7.01896	-1.79936	0.265055	0	0	0	0	0	14.1347	4.44886	4.404e-05	1	1	0	1	0	19.289	2.64398	0.0045929	1	1	0	1	0
Apba3	913.24	1.91948	8.96984e-09	1	0	0	0	0	826.383	-3.05649	2.33002e-82	1	0	1	0	1	616.125	-1.49776	0.00111714	1	0	0	0	0
Apbb1ip	21.0912	1.31819	0.371673	0	0	0	0	0	50.1717	3.01245	0.000228272	1	1	0	1	0	56.266	4.27141	6.97983e-08	1	1	0	1	0
Apbb3	269.435	2.17805	0.00492383	1	1	0	1	0	269.101	-2.55179	0.000328506	1	0	1	0	1	191.412	-1.08935	0.673033	0	0	0	0	0
Apcdd1	15.556	-1.77169	0.241777	0	0	0	0	0	9.17211	-1.77821	0.372341	0	0	0	0	0	15.6965	-2.917	0.0077276	1	0	1	0	1
Apeh	2303.09	2.02657	1.19663e-07	1	1	0	1	0	2128.62	-3.02862	6.13125e-70	1	0	1	0	1	1538.61	-1.40529	0.0132327	0	0	0	0	0
Apex1	435.463	-5.15239	1.82957e-08	1	0	1	0	1	241.574	2.32801	0.00437562	1	1	0	1	0	634.054	-2.09732	2.93845e-07	1	0	1	0	1
Apex2	56.9669	-1.85432	0.000225822	1	0	0	0	0	47.4986	1.30051	0.124609	0	0	0	0	0	76.0723	-1.33742	0.0551741	0	0	0	0	0
Aph1a	2681.64	1.15355	0.0287444	0	0	0	0	0	3161.24	1.12447	0.0314389	0	0	0	0	0	3497.76	1.38139	1.59827e-05	1	0	0	0	0
Aph1b	62.0346	2.30152	7.87421e-08	1	1	0	1	0	137.622	2.06722	1.59339e-09	1	1	0	1	0	134.346	5.07756	2.04014e-40	1	1	0	1	0
Api5	850.181	-1.50662	7.65439e-06	1	0	0	0	0	710.714	1.02502	0.835405	0	0	0	0	0	1037.13	-1.38013	1.04424e-06	1	0	0	0	0
Apip	61.8916	-2.29358	1.60119e-08	1	0	1	0	1	52.475	1.69187	0.000371064	1	0	0	0	0	90.7214	-1.27113	0.0580028	0	0	0	0	0
Apitd1	25.9756	-4.77874	3.11173e-05	1	0	1	0	1	15.6723	2.40406	0.0237164	0	1	0	0	0	38.7999	-1.88755	0.00377539	1	0	0	0	0
Aplf	180.247	-1.36316	0.0007222	1	0	0	0	0	189.893	1.4015	0.000858386	1	0	0	0	0	256.722	1.09598	0.38263	0	0	0	0	0
Aplp1	2391.4	4.28823	1.92533e-08	1	1	0	1	0	2387.07	-5.3692	2.65396e-45	1	0	1	0	1	990.093	-1.18262	0.610276	0	0	0	0	0
Aplp2	6027.03	1.69982	5.66993e-05	1	0	0	0	0	5800.68	-2.11177	4.14717e-11	1	0	1	0	1	4896.26	-1.16739	0.0589195	0	0	0	0	0
Apoa1	158640	3.66901	2.05866e-05	1	1	0	1	0	130461	-170.906	1.73246e-16	1	0	1	0	1	41329	-44.1606	1.78263e-05	1	0	1	0	1
Apoa4	249895	3.90541	0.000568429	1	1	0	1	0	208696	-179.207	2.27346e-15	1	0	1	0	1	62020.5	-43.3614	2.5026e-06	1	0	1	0	1
Apob	87336.3	3.60998	2.11046e-06	1	1	0	1	0	75893.3	-15.4193	4.22615e-29	1	0	1	0	1	27982.3	-4.00825	1.96044e-06	1	0	1	0	1
Apob48r	9.00735	2.46679	0.024014	0	1	0	0	0	14.2957	1.14953	0.664344	0	0	0	0	0	12.3048	3.02896	0.00261004	1	1	0	1	0
Apobec1	1390.25	2.4929	8.03982e-07	1	1	0	1	0	1465.31	-2.3806	2.50841e-07	1	0	1	0	1	994.48	1.11451	0.656432	0	0	0	0	0
Apobec2	8.51863	3.03046	0.00296264	1	1	0	1	0	14.8522	1.23854	0.548239	0	0	0	0	0	12.4341	3.99051	8.52685e-05	1	1	0	1	0
Apobec3	375.011	-4.6587	9.42483e-08	1	0	1	0	1	184.864	1.71981	0.0507209	0	0	0	0	0	504.276	-2.56543	6.0008e-09	1	0	1	0	1
Apoc3	8524.4	3.16334	0.00508458	1	1	0	1	0	6827.36	-207.616	5.94768e-08	1	0	1	0	1	2477.24	-61.9184	0.000144968	1	0	1	0	1
Apoe	14.2458	2.10139	0.175763	0	1	0	0	0	146.898	13.7968	1.85709e-07	1	1	0	1	0	171.554	30.5275	7.94036e-16	1	1	0	1	0
Apoh	16.89	1.18619	0.530711	0	0	0	0	0	12.2046	-3.52292	0.000230644	1	0	1	0	1	12.3841	-2.78858	0.0033532	1	0	1	0	1
Apol10a	1728.75	2.26821	0.000103236	1	1	0	1	0	4382.01	2.52964	3.5872e-06	1	1	0	1	0	4424.35	6.09515	1.42511e-54	1	1	0	1	0
Apol6	6.60994	1.15739	0.728941	0	0	0	0	0	156.749	39.3606	1.97137e-88	1	1	0	1	0	185.474	48.8487	5.19512e-107	1	1	0	1	0
Apol7a	1976.47	4.31237	1.95466e-07	1	1	0	1	0	1835.13	-9.51849	5.5429e-25	1	0	1	0	1	652.112	-2.086	0.0282713	0	0	1	0	0
Apol7c	6.99684	3.75582	0.00290633	1	1	0	1	0	15.4021	1.68209	0.113546	0	0	0	0	0	13.4148	6.77394	1.08446e-05	1	1	0	1	0
Apol9a	763.464	5.67138	4.01606e-09	1	1	0	1	0	754.731	-8.13509	1.58879e-10	1	0	1	0	1	235.847	-1.35506	0.535006	0	0	0	0	0
Apol9b	303.707	3.89394	8.68201e-05	1	1	0	1	0	299.224	-5.41548	7.95954e-06	1	0	1	0	1	130.125	-1.30184	0.641446	0	0	0	0	0
Apold1	81.1909	-1.41743	0.006541	1	0	0	0	0	96.7161	1.77425	3.52959e-07	1	0	0	0	0	130.971	1.33444	0.0101323	0	0	0	0	0
Apoo	952.077	1.33621	0.0163324	0	0	0	0	0	792.96	-2.50274	2.17705e-25	1	0	1	0	1	755.901	-1.76331	9.61996e-08	1	0	0	0	0
Apool	774.132	1.02717	0.771364	0	0	0	0	0	618.907	-1.91905	5.79408e-15	1	0	0	0	0	707.16	-1.75516	9.71092e-10	1	0	0	0	0
App	8309.97	1.65179	4.08526e-06	1	0	0	0	0	9848.33	-1.21364	0.0848928	0	0	0	0	0	9097.44	1.45065	8.16763e-05	1	0	0	0	0
Appbp2	335.458	-1.55658	0.00113572	1	0	0	0	0	323.589	1.38139	0.00527104	1	0	0	0	0	467.165	-1.05643	0.713648	0	0	0	0	0
Appl1	376.587	1.0705	0.574044	0	0	0	0	0	735.257	2.64048	4.10406e-13	1	1	0	1	0	859.275	3.0145	1.83083e-21	1	1	0	1	0
Appl2	826.254	1.6138	5.12752e-05	1	0	0	0	0	2373.77	3.46834	8.11596e-18	1	1	0	1	0	2601.08	5.98905	1.42815e-55	1	1	0	1	0
Aprt	2997.03	1.72671	1.3273e-05	1	0	0	0	0	2498.05	-3.77306	8.74951e-50	1	0	1	0	1	1932.44	-2.05336	2.50416e-08	1	0	1	0	1
Aptx	203.054	1.61563	0.00303062	1	0	0	0	0	207.141	-1.67422	5.31745e-06	1	0	0	0	0	185.177	1.02649	0.892474	0	0	0	0	0
Aqp1	3706.64	-2.37364	0.00356355	1	0	1	0	1	1839.43	-1.67498	0.0890089	0	0	0	0	0	3900.91	-3.6848	1.52988e-16	1	0	1	0	1
Aqp11	1230.37	1.60544	0.00223845	1	0	0	0	0	999.259	-3.77565	2.99513e-26	1	0	1	0	1	810.895	-2.20376	3.40589e-07	1	0	1	0	1
Aqp3	208.516	3.22625	0.0209423	0	1	0	0	0	173.007	-22.9443	1.78464e-09	1	0	1	0	1	67.3545	-6.68839	0.00430168	1	0	1	0	1
Aqp4	40.4335	-4.82828	0.0991627	0	0	1	0	0	347.285	48.0658	0.00023654	1	1	0	1	0	450.604	10.435	4.68465e-18	1	1	0	1	0
Aqp7	217.072	3.66957	0.00159124	1	1	0	1	0	185.64	-19.8587	1.67848e-27	1	0	1	0	1	66.3238	-5.13139	0.000459362	1	0	1	0	1
Aqp8	9.44819	21.5156	0.0104336	0	1	0	0	0	761.399	79.6597	1.14344e-09	1	1	0	1	0	909.037	1825.71	1.99664e-33	1	1	0	1	0
Aqr	831.442	-1.78916	4.19652e-08	1	0	0	0	0	705.501	1.28162	0.0173711	0	0	0	0	0	1106.49	-1.30655	0.00978421	1	0	0	0	0
Araf	1061.08	1.15274	0.00928101	1	0	0	0	0	1195.7	1.01441	0.864571	0	0	0	0	0	1302.51	1.24909	0.00048977	1	0	0	0	0
Arap1	817.14	1.3759	9.32407e-05	1	0	0	0	0	1038.39	1.12771	0.214998	0	0	0	0	0	1059.74	1.65825	2.39484e-08	1	0	0	0	0
Arap2	886.513	1.39059	0.000938385	1	0	0	0	0	1159.97	1.16853	0.179086	0	0	0	0	0	1192.51	1.73399	3.50008e-06	1	0	0	0	0
Arcn1	6490.65	1.39689	5.1476e-06	1	0	0	0	0	5911.95	-1.97336	2.62754e-27	1	0	0	0	0	5599.48	-1.32625	1.85964e-05	1	0	0	0	0
Areg	218.119	10.1005	5.74701e-15	1	1	0	1	0	340.069	-1.50966	0.134945	0	0	0	0	0	187.177	7.07508	4.52204e-37	1	1	0	1	0
Arf1	11279.4	1.5712	2.67394e-07	1	0	0	0	0	10841.4	-1.93658	6.68979e-41	1	0	0	0	0	9646.78	-1.1591	0.115813	0	0	0	0	0
Arf3	1859.82	1.32998	0.000294635	1	0	0	0	0	2362.17	1.14565	0.080547	0	0	0	0	0	2467.88	1.62334	2.35646e-13	1	0	0	0	0
Arf4	4578.84	1.43739	7.39872e-05	1	0	0	0	0	4639.04	-1.52528	1.55971e-06	1	0	0	0	0	4441.4	1.00268	0.986139	0	0	0	0	0
Arf5	2574.6	1.81516	0.000224659	1	0	0	0	0	2491.3	-2.25121	4.49207e-21	1	0	1	0	1	2009.68	-1.16765	0.415004	0	0	0	0	0
Arf6	5705.25	1.71342	8.55185e-08	1	0	0	0	0	5984.89	-1.66364	2.24085e-12	1	0	0	0	0	5203.13	1.09581	0.475197	0	0	0	0	0
Arfgap1	726.277	1.34918	0.00406672	1	0	0	0	0	766.294	-1.27805	0.00761227	1	0	0	0	0	765.876	1.12452	0.251953	0	0	0	0	0
Arfgap3	659.781	1.83597	0.0387184	0	0	0	0	0	679.31	-1.91888	0.00296126	1	0	0	0	0	556.446	1.02425	0.938207	0	0	0	0	0
Arfgef1	4114.63	1.28435	0.00721548	1	0	0	0	0	4142.22	-1.37487	0.00149278	1	0	0	0	0	4227.83	-1.00291	0.982639	0	0	0	0	0
Arfgef2	1803	1.39591	0.000137202	1	0	0	0	0	1889.72	-1.36233	0.0017223	1	0	0	0	0	1852.8	1.09431	0.31815	0	0	0	0	0
Arfip1	1374.35	1.13882	0.200843	0	0	0	0	0	1341.33	-1.29845	0.000220182	1	0	0	0	0	1463.04	-1.07105	0.442488	0	0	0	0	0
Arg2	7650.92	1.43308	0.0522065	0	0	0	0	0	4891.94	-22.3754	1.20407e-30	1	0	1	0	1	3975.9	-14.703	1.89607e-19	1	0	1	0	1
Arglu1	822.703	-1.49483	0.000381138	1	0	0	0	0	790.529	1.31247	0.00749347	1	0	0	0	0	1123.54	-1.06925	0.442468	0	0	0	0	0
Arhgap11a	639.206	-3.47868	6.48795e-09	1	0	1	0	1	333.926	1.2742	0.194686	0	0	0	0	0	809.218	-2.57117	1.42783e-12	1	0	1	0	1
Arhgap12	1368.01	1.45682	1.55293e-05	1	0	0	0	0	1563.13	-1.16751	0.206478	0	0	0	0	0	1527.75	1.32881	0.0263278	0	0	0	0	0
Arhgap17	1039.54	1.58336	5.93434e-16	1	0	0	0	0	1163.26	-1.30667	0.0110873	0	0	0	0	0	1083.72	1.29141	0.0135415	0	0	0	0	0
Arhgap18	1513.81	1.60638	6.43674e-10	1	0	0	0	0	1457.82	-1.96667	2.14802e-12	1	0	0	0	0	1278.97	-1.15007	0.222225	0	0	0	0	0
Arhgap19	337.268	-2.21403	4.50689e-06	1	0	1	0	1	169.933	-1.78193	0.000139098	1	0	0	0	0	346.943	-3.69173	6.89848e-22	1	0	1	0	1
Arhgap21	1734.64	1.0246	0.910788	0	0	0	0	0	2201.35	1.41268	0.0276311	0	0	0	0	0	2565.79	1.55024	4.63936e-05	1	0	0	0	0
Arhgap24	7.86815	-10.4791	0.0341268	0	0	1	0	0	9.57453	12.6738	0.000192209	1	1	0	1	0	19.3272	1.26539	0.66694	0	0	0	0	0
Arhgap26	926.125	2.66967	7.30097e-07	1	1	0	1	0	959.541	-2.71396	1.20986e-08	1	0	1	0	1	609.594	1.05267	0.784815	0	0	0	0	0
Arhgap27	1635.99	1.42051	6.88357e-05	1	0	0	0	0	2346.87	1.3517	0.000822215	1	0	0	0	0	2428.17	2.05243	3.24743e-24	1	1	0	1	0
Arhgap30	30.0192	1.82745	0.00400933	1	0	0	0	0	39.8709	-1.02241	0.934375	0	0	0	0	0	36.2954	1.91646	0.00944971	1	0	0	0	0
Arhgap31	526.902	1.61717	0.0801728	0	0	0	0	0	426.521	-3.9193	7.18537e-09	1	0	1	0	1	341.935	-2.25515	3.01337e-06	1	0	1	0	1
Arhgap33	16.1627	-149.878	8.02001e-05	1	0	1	0	1	16.1288	144.29	0.0307544	0	1	0	0	0	38.2736	1.03272	0.987347	0	0	0	0	0
Arhgap39	171.512	-2.98773	4.25482e-08	1	0	1	0	1	306.478	5.90765	3.55132e-27	1	1	0	1	0	468.749	2.10262	1.95739e-06	1	1	0	1	0
Arhgap4	131.17	2.91676	1.04639e-11	1	1	0	1	0	139.805	-2.65541	4.28141e-08	1	0	1	0	1	85.784	1.16799	0.47241	0	0	0	0	0
Arhgap42	783.315	1.77759	6.86509e-17	1	0	0	0	0	849.008	-1.57722	8.39103e-07	1	0	0	0	0	730.834	1.20024	0.0928893	0	0	0	0	0
Arhgap6	5.71223	-1.96423	0.14153	0	0	0	0	0	17.1421	7.49936	2.88371e-08	1	1	0	1	0	22.8081	4.08571	1.27627e-07	1	1	0	1	0
Arhgdia	9015.01	1.58937	3.38667e-07	1	0	0	0	0	9046.78	-1.73624	2.6785e-16	1	0	0	0	0	8112.77	-1.02681	0.849897	0	0	0	0	0
Arhgdig	59.7825	-8.547	9.34036e-18	1	0	1	0	1	12.409	-1.06846	0.879289	0	0	0	0	0	70.4916	-8.63553	1.98695e-29	1	0	1	0	1
Arhgef10l	56.5502	-8.46823	5.86759e-07	1	0	1	0	1	222.544	35.0076	1.16576e-26	1	1	0	1	0	322.171	4.40835	3.3404e-17	1	1	0	1	0
Arhgef12	602.777	-2.70265	0.0238827	0	0	1	0	0	444.008	1.62003	0.283329	0	0	0	0	0	848.328	-1.55395	0.00402943	1	0	0	0	0
Arhgef16	2960.97	2.07012	1.06849e-25	1	1	0	1	0	3268.44	-1.73128	2.54813e-17	1	0	0	0	0	2585.52	1.27397	0.00839183	1	0	0	0	0
Arhgef17	7.56767	-5.0317	0.0009179	1	0	1	0	1	16.496	11.8145	1.71612e-06	1	1	0	1	0	25.8879	2.4948	0.0206607	0	1	0	0	0
Arhgef18	842.622	1.3319	0.00138898	1	0	0	0	0	906.63	-1.22912	0.0333187	0	0	0	0	0	917.353	1.15792	0.0737365	0	0	0	0	0
Arhgef19	689.174	1.83877	0.000344572	1	0	0	0	0	716.798	-1.81934	0.000111541	1	0	0	0	0	593.846	1.07598	0.71577	0	0	0	0	0
Arhgef2	1431.22	2.79567	1.98414e-14	1	1	0	1	0	1566.52	-2.31214	5.48897e-34	1	0	1	0	1	1018.48	1.28553	0.0982395	0	0	0	0	0
Arhgef26	1046.93	-1.00127	0.995068	0	0	0	0	0	693.323	-3.65752	2.10639e-17	1	0	1	0	1	796.254	-3.41609	1.23715e-34	1	0	1	0	1
Arhgef37	62.408	2.85965	0.00380117	1	1	0	1	0	106.345	1.20529	0.552416	0	0	0	0	0	89.4032	3.68641	9.29101e-08	1	1	0	1	0
Arhgef4	18.387	-4.74362	2.36977e-07	1	0	1	0	1	8.91618	1.68985	0.124037	0	0	0	0	0	24.6074	-2.63082	3.32447e-05	1	0	1	0	1
Arhgef40	46.3461	1.70703	0.000902392	1	0	0	0	0	128.303	3.24193	9.77433e-23	1	1	0	1	0	138.789	5.90524	1.3092e-52	1	1	0	1	0
Arhgef5	3359.13	1.96889	1.17746e-06	1	0	0	0	0	3622.73	-1.77797	3.69442e-05	1	0	0	0	0	2909.83	1.18518	0.14548	0	0	0	0	0
Arhgef7	1175.78	1.74947	1.21827e-07	1	0	0	0	0	1160	-2.03661	1.88044e-11	1	0	1	0	1	966.4	-1.08876	0.167139	0	0	0	0	0
Arid2	945.833	-1.26664	0.0291011	0	0	0	0	0	811.753	-1.14637	0.212111	0	0	0	0	0	1078.76	-1.35697	0.000769027	1	0	0	0	0
Arid3b	136.806	1.73863	2.87574e-09	1	0	0	0	0	163.625	-1.2294	0.101143	0	0	0	0	0	147.648	1.50906	0.00018559	1	0	0	0	0
Arid4b	817.672	1.29001	0.000880486	1	0	0	0	0	859.84	-1.25268	0.00472531	1	0	0	0	0	880.648	1.10029	0.321433	0	0	0	0	0
Arid5a	23.7712	1.4238	0.187417	0	0	0	0	0	57.7536	2.9888	1.89205e-09	1	1	0	1	0	64.0326	4.54425	1.60097e-12	1	1	0	1	0
Arid5b	233.152	-3.47455	0.00636951	1	0	1	0	1	158.353	1.91501	0.129482	0	0	0	0	0	337.938	-1.68409	0.0922214	0	0	0	0	0
Arl1	1026.82	1.32273	0.0331391	0	0	0	0	0	1401.04	1.31107	0.0194377	0	0	0	0	0	1482.11	1.84188	2.58877e-13	1	0	0	0	0
Arl10	68.7793	-1.5239	0.0083971	1	0	0	0	0	101.207	2.57546	2.95791e-12	1	1	0	1	0	137.113	1.79896	1.85165e-10	1	0	0	0	0
Arl13b	135.784	1.38397	2.82969e-05	1	0	0	0	0	177.41	1.17061	0.147054	0	0	0	0	0	182.936	1.72599	2.49568e-08	1	0	0	0	0
Arl14	441.46	2.54559	0.000421333	1	1	0	1	0	454.247	-2.64012	5.88068e-18	1	0	1	0	1	298.896	1.02044	0.952164	0	0	0	0	0
Arl15	409.45	1.77517	3.51844e-08	1	0	0	0	0	341.3	-3.90861	5.53733e-47	1	0	1	0	1	258.039	-2.06484	4.03597e-13	1	0	1	0	1
Arl2bp	1051.15	-1.46743	5.43135e-06	1	0	0	0	0	1385.93	2.15924	9.18567e-28	1	1	0	1	0	1890.75	1.56843	4.36471e-09	1	0	0	0	0
Arl3	54.4342	1.16621	0.381312	0	0	0	0	0	72.7543	1.38589	0.0427765	0	0	0	0	0	80.7564	1.72679	4.67981e-05	1	0	0	0	0
Arl4a	807.431	1.6806	1.32584e-05	1	0	0	0	0	932.748	-1.29267	0.0073032	1	0	0	0	0	847.296	1.38717	0.00724086	1	0	0	0	0
Arl4c	39.2836	-5.45171	1.04359e-08	1	0	1	0	1	16.532	1.64758	0.220752	0	0	0	0	0	51.4619	-3.11053	0.000187638	1	0	1	0	1
Arl4d	240.998	2.39299	2.3192e-05	1	1	0	1	0	198.422	-8.40248	9.4207e-42	1	0	1	0	1	109.419	-3.28606	1.11116e-08	1	0	1	0	1
Arl5a	2848.41	1.85531	3.13157e-11	1	0	0	0	0	2384.27	-4.13056	6.22742e-78	1	0	1	0	1	1738.68	-2.09029	2.41795e-21	1	0	1	0	1
Arl6	7.28652	-1.56533	0.236704	0	0	0	0	0	16.7106	4.69936	3.01455e-07	1	1	0	1	0	21.9396	3.20054	4.29444e-06	1	1	0	1	0
Arl6ip1	4586.85	1.24443	0.0193881	0	0	0	0	0	4056.15	-1.86347	4.30367e-11	1	0	0	0	0	4124.94	-1.40672	0.000388638	1	0	0	0	0
Arl6ip4	361.582	-1.33719	0.000473637	1	0	0	0	0	325.004	1.02298	0.823989	0	0	0	0	0	442.662	-1.22596	0.014463	0	0	0	0	0
Arl6ip5	865.82	1.29833	0.000865282	1	0	0	0	0	908.848	-1.26802	0.000143863	1	0	0	0	0	929.28	1.0911	0.320775	0	0	0	0	0
Arl8a	1111.71	2.12284	2.02806e-07	1	1	0	1	0	1058.15	-2.86575	1.002e-42	1	0	1	0	1	751.974	-1.26961	0.149815	0	0	0	0	0
Arl8b	1388.42	1.20571	1.09297e-05	1	0	0	0	0	1461.97	-1.16588	0.00104099	1	0	0	0	0	1558.26	1.10247	0.0356331	0	0	0	0	0
Armc1	571.66	-1.19266	0.102372	0	0	0	0	0	481.123	-1.28272	0.0039442	1	0	0	0	0	621.594	-1.4354	2.44807e-05	1	0	0	0	0
Armc10	434.298	-3.2897	3.75746e-12	1	0	1	0	1	405.373	2.88097	5.12427e-15	1	1	0	1	0	755.841	-1.07443	0.564028	0	0	0	0	0
Armc2	74.8893	1.46418	0.0450997	0	0	0	0	0	54.4481	-5.65169	3.44832e-15	1	0	1	0	1	45.7185	-3.61637	2.49379e-09	1	0	1	0	1
Armc5	556.298	1.20241	0.0203494	0	0	0	0	0	531.967	-1.45019	2.15703e-08	1	0	0	0	0	559.803	-1.12969	0.170414	0	0	0	0	0
Armc8	837.715	1.24506	0.000543973	1	0	0	0	0	817.24	-1.45879	1.18792e-10	1	0	0	0	0	837.799	-1.09948	0.168719	0	0	0	0	0
Armcx1	11.5608	-2.10634	0.00508862	1	0	1	0	1	21.7503	4.57649	1.31742e-10	1	1	0	1	0	31.0707	2.32039	5.7476e-06	1	1	0	1	0
Armcx3	45.6737	-3.25409	0.0543045	0	0	1	0	0	170.335	14.3975	5.33229e-08	1	1	0	1	0	233.882	4.6992	2.59203e-13	1	1	0	1	0
Arnt	1012.93	1.22331	0.000116959	1	0	0	0	0	980.898	-1.43603	1.72073e-07	1	0	0	0	0	1022.88	-1.09997	0.155522	0	0	0	0	0
Arnt2	48.1918	3.77396	7.37528e-08	1	1	0	1	0	74.5816	-1.11297	0.680401	0	0	0	0	0	54.6867	3.59261	1.21598e-07	1	1	0	1	0
Arpc1a	1705.64	1.31031	0.00229828	1	0	0	0	0	1616.72	-1.63731	5.86107e-23	1	0	0	0	0	1613.76	-1.17493	0.115453	0	0	0	0	0
Arpc1b	3317.47	1.49189	0.000120066	1	0	0	0	0	3827.55	-1.16105	0.141924	0	0	0	0	0	3714.16	1.36467	0.00223332	1	0	0	0	0
Arpc2	1751.73	1.30123	0.0303923	0	0	0	0	0	2087.51	1.03418	0.829094	0	0	0	0	0	2181.08	1.43302	0.00100593	1	0	0	0	0
Arpc3	3207.29	1.39104	0.00187744	1	0	0	0	0	3243.63	-1.48265	6.40645e-07	1	0	0	0	0	3164.79	-1.00304	0.979963	0	0	0	0	0
Arpc4	2474.79	1.51665	6.10465e-05	1	0	0	0	0	2472.24	-1.6678	2.65475e-07	1	0	0	0	0	2281.92	-1.03404	0.787381	0	0	0	0	0
Arpc5	5379.2	1.66986	1.88893e-06	1	0	0	0	0	5813.3	-1.49918	7.85885e-07	1	0	0	0	0	5195.45	1.1832	0.159225	0	0	0	0	0
Arpp19	553.02	-1.80464	1.01079e-07	1	0	0	0	0	516.215	1.52692	2.78182e-08	1	0	0	0	0	796.084	-1.10819	0.397671	0	0	0	0	0
Arrb1	2380.29	1.23529	0.0169003	0	0	0	0	0	2119.49	-1.80702	6.73018e-07	1	0	0	0	0	2164.92	-1.36974	0.00951381	1	0	0	0	0
Arrdc1	608.761	1.0957	0.466587	0	0	0	0	0	786.461	1.38349	0.00139717	1	0	0	0	0	894.643	1.6143	3.5247e-14	1	0	0	0	0
Arrdc2	155.202	1.53072	0.00408077	1	0	0	0	0	236.779	1.42748	0.0417805	0	0	0	0	0	240.886	2.32787	7.185e-07	1	1	0	1	0
Arrdc3	213.671	1.12663	0.828752	0	0	0	0	0	414.263	2.51326	0.00917014	1	1	0	1	0	475.844	3.0509	0.00367524	1	1	0	1	0
Arrdc4	786.57	-1.11835	0.507245	0	0	0	0	0	1187.08	2.04419	4.97707e-18	1	1	0	1	0	1514.63	1.95358	4.30527e-07	1	0	0	0	0
Arsa	731.857	2.48242	2.63807e-11	1	1	0	1	0	756.387	-2.50126	1.89374e-38	1	0	1	0	1	509.706	1.05486	0.767684	0	0	0	0	0
Arsb	374.085	-1.43621	0.0418605	0	0	0	0	0	512.86	2.20925	6.5102e-06	1	1	0	1	0	686.879	1.64743	1.03001e-09	1	0	0	0	0
Arsg	413.637	2.47101	0.0200574	0	1	0	0	0	401.577	-12.6423	1.60701e-16	1	0	1	0	1	226.86	-4.77495	3.38697e-05	1	0	1	0	1
Arv1	46.116	-1.79189	0.00177951	1	0	0	0	0	39.6457	1.31303	0.204089	0	0	0	0	0	62.0544	-1.28173	0.208466	0	0	0	0	0
As3mt	746.395	-1.04942	0.424672	0	0	0	0	0	608.135	-1.63843	6.32305e-16	1	0	0	0	0	729.174	-1.61328	1.23322e-12	1	0	0	0	0
Asah1	1473.44	1.02163	0.844264	0	0	0	0	0	2136.18	1.77337	1.81819e-10	1	0	0	0	0	2511.14	1.92536	8.56446e-22	1	0	0	0	0
Asah2	12538.8	3.87848	0.000208356	1	1	0	1	0	10703.2	-34.6858	3.4458e-47	1	0	1	0	1	3413.09	-8.40468	8.45685e-07	1	0	1	0	1
Asap2	841.098	2.17056	1.63019e-16	1	1	0	1	0	1048.54	-1.32683	0.018849	0	0	0	0	0	858.224	1.7434	6.2063e-07	1	0	0	0	0
Asap3	21.0558	-1.46788	0.0775269	0	0	0	0	0	28.6733	2.23911	6.16594e-05	1	1	0	1	0	38.8064	1.6247	0.00376309	1	0	0	0	0
Asb2	15.4964	3.07583	0.00031856	1	1	0	1	0	24.5188	1.03079	0.95152	0	0	0	0	0	19.5493	3.39791	0.0111256	0	1	0	0	0
Ascc1	379.022	-1.4122	8.70903e-05	1	0	0	0	0	335.192	1.04872	0.740928	0	0	0	0	0	469.314	-1.25817	0.0316396	0	0	0	0	0
Ascc2	860.77	1.20633	0.0354697	0	0	0	0	0	993.645	1.03298	0.766059	0	0	0	0	0	1069.88	1.33082	0.000301072	1	0	0	0	0
Ascc3	790.775	1.15753	0.246636	0	0	0	0	0	741.337	-1.45162	0.000142875	1	0	0	0	0	796.532	-1.17651	0.191783	0	0	0	0	0
Ascl2	143.61	-10.4268	2.03728e-06	1	0	1	0	1	64.7394	4.04656	0.0032923	1	1	0	1	0	216.784	-2.4458	0.00115327	1	0	1	0	1
Asf1a	203.783	-1.90325	2.27515e-11	1	0	0	0	0	160.366	1.206	0.073198	0	0	0	0	0	263.353	-1.48086	2.35594e-05	1	0	0	0	0
Asf1b	191.793	-7.69236	1.39386e-06	1	0	1	0	1	82.3918	2.67176	0.0304255	0	1	0	0	0	272.21	-2.74591	3.26612e-07	1	0	1	0	1
Ash2l	1205.46	-1.02702	0.890765	0	0	0	0	0	942.102	-1.93033	1.84158e-05	1	0	0	0	0	1110.3	-1.84759	4.51532e-26	1	0	0	0	0
Asna1	741.716	1.26181	0.00809045	1	0	0	0	0	738.425	-1.39077	5.69104e-06	1	0	0	0	0	760.547	-1.0347	0.773995	0	0	0	0	0
Asns	787.951	-1.84614	0.0042104	1	0	0	0	0	639.792	1.24261	0.449953	0	0	0	0	0	1030.78	-1.40161	0.220129	0	0	0	0	0
Asnsd1	630.218	-1.41623	7.40666e-06	1	0	0	0	0	503.257	-1.16558	0.0683664	0	0	0	0	0	716.823	-1.54704	1.14117e-09	1	0	0	0	0
Aspa	1237.42	3.9352	7.8169e-05	1	1	0	1	0	1116.12	-11.3689	7.38226e-53	1	0	1	0	1	407.766	-2.73345	0.00579363	1	0	1	0	1
Aspdh	22.1461	2.14328	0.17978	0	1	0	0	0	16.5533	-23.0399	6.45834e-08	1	0	1	0	1	9.20881	-10.0268	0.00107515	1	0	1	0	1
Aspg	130.475	-2.55098	5.74328e-09	1	0	1	0	1	498.346	12.0694	8.58092e-70	1	1	0	1	0	667.304	5.05197	7.04662e-31	1	1	0	1	0
Asph	559.556	-2.20216	1.09524e-12	1	0	1	0	1	744.564	3.12456	1.84355e-42	1	1	0	1	0	1131.1	1.51255	2.81888e-05	1	0	0	0	0
Aspm	279.048	-8.17552	3.33308e-08	1	0	1	0	1	104.82	2.37073	0.0149274	0	1	0	0	0	380.527	-3.2642	7.08005e-08	1	0	1	0	1
Asprv1	24.1263	2.95177	6.67372e-06	1	1	0	1	0	27.3222	-2.196	0.00578953	1	0	1	0	1	17.6242	1.42977	0.342459	0	0	0	0	0
Aspscr1	1177.64	1.94611	5.56575e-07	1	0	0	0	0	1144.08	-2.4069	1.11426e-16	1	0	1	0	1	882.926	-1.16031	0.298068	0	0	0	0	0
Asrgl1	23.7073	-7.78809	2.87143e-10	1	0	1	0	1	23.8697	7.55533	4.2012e-12	1	1	0	1	0	50.2746	1.03577	0.887732	0	0	0	0	0
Ass1	46.4066	-6.05388	7.80737e-10	1	0	1	0	1	159.345	22.4777	4.1097e-33	1	1	0	1	0	231.686	3.94423	5.25888e-10	1	1	0	1	0
Asxl1	711.689	-1.87168	2.2782e-08	1	0	0	0	0	723.086	1.81584	4.58777e-09	1	0	0	0	0	1109.53	1.0354	0.783013	0	0	0	0	0
Atad1	2078.82	-1.22478	0.00072974	1	0	0	0	0	1924.08	-1.01597	0.861102	0	0	0	0	0	2502.12	-1.16644	0.0557644	0	0	0	0	0
Atad2	353.419	-6.60053	4.40635e-12	1	0	1	0	1	172.674	2.62534	0.000100332	1	1	0	1	0	511.944	-2.38026	3.71026e-11	1	0	1	0	1
Atad3a	864.189	-2.89181	8.44782e-12	1	0	1	0	1	555.852	1.42317	0.0278	0	0	0	0	0	1150.24	-1.90975	2.96165e-08	1	0	0	0	0
Atad5	136.237	-2.99482	1.85143e-12	1	0	1	0	1	101.881	1.88678	5.87868e-06	1	0	0	0	0	200.497	-1.48818	0.00952864	1	0	0	0	0
Atf1	670.476	-1.2531	3.25915e-06	1	0	0	0	0	595.145	-1.07973	0.340441	0	0	0	0	0	785.161	-1.26653	0.000147119	1	0	0	0	0
Atf3	216.177	4.43178	3.01593e-08	1	1	0	1	0	362.791	-1.00798	0.981835	0	0	0	0	0	265.794	4.65862	8.73337e-09	1	1	0	1	0
Atf4	2378.07	1.18291	0.288398	0	0	0	0	0	2220.19	-1.51454	3.95178e-07	1	0	0	0	0	2347.18	-1.19657	0.252734	0	0	0	0	0
Atf5	9.99762	1.75648	0.683496	0	0	0	0	0	32.8092	3.99767	0.0711983	0	1	0	0	0	36.0327	7.44548	0.000111855	1	1	0	1	0
Atf6b	544.123	-1.1437	0.0772849	0	0	0	0	0	632.551	1.40507	4.20679e-08	1	0	0	0	0	789.045	1.3095	0.000187777	1	0	0	0	0
Atf7ip2	15.7119	-3.21393	8.42898e-05	1	0	1	0	1	12.9426	2.38467	0.00932445	1	1	0	1	0	25.0304	-1.26467	0.3592	0	0	0	0	0
Atg12	824.282	1.44582	8.7175e-05	1	0	0	0	0	871.458	-1.38852	0.000119307	1	0	0	0	0	839.058	1.11145	0.254761	0	0	0	0	0
Atg16l2	21.9997	-1.79418	0.0136621	0	0	0	0	0	53.4971	5.52978	4.2262e-16	1	1	0	1	0	71.4871	3.29073	3.19109e-11	1	1	0	1	0
Atg2a	1021.37	1.48953	4.86247e-08	1	0	0	0	0	1170.86	-1.17684	0.168451	0	0	0	0	0	1134.21	1.34782	0.0117478	0	0	0	0	0
Atg2b	1354.41	1.38331	0.161027	0	0	0	0	0	1125.02	-2.69057	4.78696e-07	1	0	1	0	1	1036.99	-1.81103	1.09003e-05	1	0	0	0	0
Atg3	767.474	1.59994	3.88125e-06	1	0	0	0	0	697.637	-2.36159	1.95808e-25	1	0	1	0	1	599.749	-1.38697	0.00229808	1	0	0	0	0
Atg4a	300.787	1.85488	2.67381e-06	1	0	0	0	0	351.374	-1.36514	0.00141877	1	0	0	0	0	304.332	1.44358	0.0111171	0	0	0	0	0
Atg4b	706.297	1.16372	0.0993971	0	0	0	0	0	672.716	-1.41384	1.45968e-05	1	0	0	0	0	722.487	-1.14057	0.114176	0	0	0	0	0
Atg4c	427.492	1.32783	0.00516746	1	0	0	0	0	384.023	-1.94804	8.54045e-19	1	0	0	0	0	374.331	-1.37597	0.00253636	1	0	0	0	0
Atg4d	1580.08	1.62554	2.49989e-06	1	0	0	0	0	1678.18	-1.52579	1.70104e-07	1	0	0	0	0	1514.65	1.13298	0.261379	0	0	0	0	0
Atg5	704.348	1.3817	0.0001056	1	0	0	0	0	689.763	-1.59141	2.04603e-09	1	0	0	0	0	671.285	-1.08285	0.502114	0	0	0	0	0
Atg9a	856.637	3.06311	3.94407e-11	1	1	0	1	0	966.774	-2.25588	8.66638e-10	1	0	1	0	1	608.507	1.44342	0.0854967	0	0	0	0	0
Athl1	269.776	-1.17351	0.146073	0	0	0	0	0	338.772	1.62761	6.53655e-06	1	0	0	0	0	425.506	1.48213	6.0758e-05	1	0	0	0	0
Atic	777.928	-6.17278	3.98248e-09	1	0	1	0	1	555.759	4.01388	1.14524e-06	1	1	0	1	0	1325.93	-1.46036	0.0176078	0	0	0	0	0
Atl1	11.4568	1.61382	0.265701	0	0	0	0	0	21.5667	2.15211	0.0117605	0	1	0	0	0	30.9678	3.71178	6.92245e-08	1	1	0	1	0
Atl2	5344.33	1.91492	0.00312031	1	0	0	0	0	4452.24	-4.6251	1.0203e-25	1	0	1	0	1	3128.42	-2.26528	4.86972e-06	1	0	1	0	1
Atl3	760.982	-1.21627	0.0908757	0	0	0	0	0	964.994	1.70537	5.80944e-06	1	0	0	0	0	1227.2	1.49726	0.000614391	1	0	0	0	0
Atm	319.523	-4.63206	2.09007e-14	1	0	1	0	1	316.233	4.39962	6.42912e-22	1	1	0	1	0	620.231	1.01171	0.95731	0	0	0	0	0
Atmin	524.589	-1.49887	0.00276036	1	0	0	0	0	545.626	1.50843	3.02119e-06	1	0	0	0	0	766.646	1.07524	0.559096	0	0	0	0	0
Atoh1	326.548	-1.06525	0.546197	0	0	0	0	0	986.805	5.01466	5.54068e-35	1	1	0	1	0	1194.4	5.02519	1.39643e-39	1	1	0	1	0
Atoh8	13.0334	-6.11592	2.91496e-07	1	0	1	0	1	23.83	11.5832	2.24604e-12	1	1	0	1	0	39.799	2.01372	0.000760189	1	1	0	1	0
Atox1	750.35	1.64605	1.86948e-05	1	0	0	0	0	728.743	-2.01017	7.13383e-12	1	0	1	0	1	628.192	-1.14895	0.372596	0	0	0	0	0
Atp10b	3117.96	1.39069	0.0216937	0	0	0	0	0	4062.32	1.16042	0.355815	0	0	0	0	0	4174.11	1.72144	3.76793e-09	1	0	0	0	0
Atp11b	3559.18	1.53025	9.19466e-07	1	0	0	0	0	4500.06	1.01345	0.91079	0	0	0	0	0	4398.51	1.65383	4.68818e-08	1	0	0	0	0
Atp12a	41.154	71.1923	3.12574e-07	1	1	0	1	0	5815.7	136.712	4.48332e-10	1	1	0	1	0	6985.27	10443.4	3.05233e-90	1	1	0	1	0
Atp13a1	1839.94	-1.01919	0.825819	0	0	0	0	0	1643.9	-1.35009	4.33543e-06	1	0	0	0	0	1938.49	-1.289	0.000934174	1	0	0	0	0
Atp13a2	274.77	-1.69561	2.91895e-06	1	0	0	0	0	295.819	1.79095	2.94564e-07	1	0	0	0	0	432.695	1.13093	0.30105	0	0	0	0	0
Atp13a3	1581.81	-2.82008	8.75705e-19	1	0	1	0	1	1685.46	2.93263	1.05139e-28	1	1	0	1	0	2893.79	1.10863	0.379595	0	0	0	0	0
Atp1a1	178746	1.77634	3.98975e-06	1	0	0	0	0	151127	-3.6719	7.68369e-61	1	0	1	0	1	115075	-1.93822	2.97711e-09	1	0	0	0	0
Atp1a2	12.9891	1.69817	0.0492104	0	0	0	0	0	40.7023	3.79414	4.03024e-05	1	1	0	1	0	44.7632	6.89285	2.20341e-09	1	1	0	1	0
Atp1b1	72361	1.59837	0.000135296	1	0	0	0	0	68052.6	-2.1181	3.5996e-23	1	0	1	0	1	59285.9	-1.24401	0.0928893	0	0	0	0	0
Atp1b3	605.052	-1.58565	7.80842e-07	1	0	0	0	0	690.413	1.84974	1.0596e-11	1	0	0	0	0	980.111	1.24031	0.026358	0	0	0	0	0
Atp2a2	3815.66	-1.28658	0.000925736	1	0	0	0	0	3697.06	1.13946	0.15697	0	0	0	0	0	4908.05	-1.05966	0.439418	0	0	0	0	0
Atp2a3	1947.65	-1.15588	0.0609387	0	0	0	0	0	9825.43	9.49763	1.01724e-219	1	1	0	1	0	11984	8.76123	2.66389e-218	1	1	0	1	0
Atp2b1	4370.95	2.06391	1.90126e-09	1	1	0	1	0	5455.41	-1.26832	0.0759073	0	0	0	0	0	4594.44	1.72731	0.00101401	1	0	0	0	0
Atp2b4	26.4407	1.56024	0.161879	0	0	0	0	0	69.2464	3.11563	0.0025637	1	1	0	1	0	75.7078	5.2353	1.94046e-07	1	1	0	1	0
Atp2c2	338.282	-2.40656	5.54277e-07	1	0	1	0	1	831.292	7.06356	1.64726e-85	1	1	0	1	0	1162.08	3.13996	3.36372e-14	1	1	0	1	0
Atp5a1	37010.5	1.22301	0.000392872	1	0	0	0	0	31193.9	-2.0914	3.8424e-60	1	0	1	0	1	31838.6	-1.60638	3.07983e-15	1	0	0	0	0
Atp5b	48740.7	1.24622	0.000827038	1	0	0	0	0	40347.1	-2.27831	1.15572e-59	1	0	1	0	1	40486.6	-1.7178	7.20555e-14	1	0	0	0	0
Atp5c1	11240.3	1.25738	0.00582817	1	0	0	0	0	9478.55	-2.18417	3.10034e-42	1	0	1	0	1	9481.24	-1.63253	1.19229e-08	1	0	0	0	0
Atp5d	10622	1.43809	9.15281e-11	1	0	0	0	0	9944.41	-1.89838	5.28314e-17	1	0	0	0	0	9290.76	-1.23871	0.0195621	0	0	0	0	0
Atp5e	1388.27	1.22879	0.265818	0	0	0	0	0	1259.1	-1.74189	3.67803e-06	1	0	0	0	0	1293.72	-1.33636	0.0986412	0	0	0	0	0
Atp5f1	8780.39	1.27275	0.0182853	0	0	0	0	0	7485.95	-2.13514	1.7999e-29	1	0	1	0	1	7453.16	-1.57895	4.87974e-06	1	0	0	0	0
Atp5g1	4147.94	-1.03513	0.819024	0	0	0	0	0	3515.81	-1.51064	0.000399423	1	0	0	0	0	4183.99	-1.47191	0.000663158	1	0	0	0	0
Atp5g2	2905.86	-1.42515	1.7821e-06	1	0	0	0	0	2695.07	1.16233	0.113003	0	0	0	0	0	3766.59	-1.15134	0.145135	0	0	0	0	0
Atp5g3	8391.64	1.29874	0.085333	0	0	0	0	0	6880.9	-2.5368	2.63667e-34	1	0	1	0	1	6674.84	-1.83883	1.39886e-05	1	0	0	0	0
Atp5h	4250.12	1.31579	0.0189502	0	0	0	0	0	3872.26	-1.85587	6.71646e-12	1	0	0	0	0	3810.15	-1.32694	0.00695734	1	0	0	0	0
Atp5j2	4409.27	1.36687	0.0238854	0	0	0	0	0	4084.77	-1.85333	3.88404e-07	1	0	0	0	0	3934.81	-1.27745	0.0795914	0	0	0	0	0
Atp5k	935.743	1.25057	0.0950327	0	0	0	0	0	876.202	-1.64296	8.80316e-07	1	0	0	0	0	893.456	-1.23649	0.0903825	0	0	0	0	0
Atp5l	3986.68	1.20352	0.193492	0	0	0	0	0	3551.78	-1.76789	1.17487e-09	1	0	0	0	0	3693.25	-1.38415	0.0117485	0	0	0	0	0
Atp5o	9133.16	1.39658	0.0087794	1	0	0	0	0	7815.86	-2.42265	1.56432e-31	1	0	1	0	1	7270.15	-1.63384	2.58709e-05	1	0	0	0	0
Atp6ap1	1737.17	1.41374	0.00013479	1	0	0	0	0	2069.11	-1.03812	0.556075	0	0	0	0	0	2078.33	1.4464	5.06329e-05	1	0	0	0	0
Atp6v0a2	4457.11	1.56357	2.65601e-08	1	0	0	0	0	4635.82	-1.53989	8.32002e-06	1	0	0	0	0	4256.49	1.07908	0.451128	0	0	0	0	0
Atp6v0b	1364.45	1.78281	2.10908e-08	1	0	0	0	0	1578.23	-1.35605	0.00174769	1	0	0	0	0	1389.74	1.39787	0.00647897	1	0	0	0	0
Atp6v0c	3628.51	1.57255	6.96676e-05	1	0	0	0	0	3598.33	-1.77493	5.64613e-14	1	0	0	0	0	3235.17	-1.06255	0.650893	0	0	0	0	0
Atp6v0d1	1400.03	1.71404	3.80134e-12	1	0	0	0	0	1732.71	-1.12614	0.109592	0	0	0	0	0	1595.08	1.62099	9.05102e-08	1	0	0	0	0
Atp6v0e	1526.28	1.80631	1.77075e-05	1	0	0	0	0	1495.9	-2.15301	1.66911e-14	1	0	1	0	1	1217.7	-1.12296	0.509519	0	0	0	0	0
Atp6v0e2	259.181	2.0065	7.02952e-05	1	1	0	1	0	404.96	1.25282	0.0219709	0	0	0	0	0	374.474	2.67572	1.08376e-08	1	1	0	1	0
Atp6v1a	881.032	1.61037	0.000109475	1	0	0	0	0	923.804	-1.55179	0.000527761	1	0	0	0	0	836.076	1.10208	0.518803	0	0	0	0	0
Atp6v1b2	2091.03	1.62286	1.86459e-07	1	0	0	0	0	1999.41	-2.03753	1.87374e-33	1	0	1	0	1	1737.31	-1.18014	0.0831815	0	0	0	0	0
Atp6v1c1	939.713	1.4089	3.67127e-06	1	0	0	0	0	832.192	-2.18172	1.97474e-39	1	0	1	0	1	776.464	-1.45244	5.04678e-08	1	0	0	0	0
Atp6v1d	1235.92	2.05376	4.41871e-08	1	1	0	1	0	1221.96	-2.3998	4.2063e-25	1	0	1	0	1	913.269	-1.09978	0.569712	0	0	0	0	0
Atp6v1e1	1376.64	1.64579	4.31888e-05	1	0	0	0	0	1505.34	-1.44598	3.1053e-07	1	0	0	0	0	1359.91	1.21023	0.155465	0	0	0	0	0
Atp6v1g1	886.104	1.57877	4.37912e-06	1	0	0	0	0	1067.71	-1.11642	0.220649	0	0	0	0	0	1016.23	1.50348	7.63875e-05	1	0	0	0	0
Atp6v1h	890.769	1.38752	0.00027593	1	0	0	0	0	886.388	-1.53841	2.17807e-08	1	0	0	0	0	862.896	-1.0415	0.736532	0	0	0	0	0
Atp7a	725.891	1.68046	2.15055e-05	1	0	0	0	0	894.15	-1.11572	0.486392	0	0	0	0	0	829.66	1.60668	8.69473e-06	1	0	0	0	0
Atp7b	673.699	1.43371	0.0638019	0	0	0	0	0	439.235	-15.7395	1.72789e-26	1	0	1	0	1	356.836	-10.2432	6.46824e-26	1	0	1	0	1
Atp8a2	166.072	1.11307	0.407279	0	0	0	0	0	261.937	1.89248	2.44342e-07	1	0	0	0	0	299.912	2.24132	2.74066e-12	1	1	0	1	0
Atp8b1	4273.99	1.19499	0.0224656	0	0	0	0	0	5038.98	1.08828	0.454804	0	0	0	0	0	5468.67	1.38718	4.35411e-05	1	0	0	0	0
Atp8b2	22.0848	1.30345	0.412087	0	0	0	0	0	37.0939	1.86311	0.00458946	1	0	0	0	0	40.5262	2.5897	0.000249285	1	1	0	1	0
Atp9a	397.784	1.37317	0.29569	0	0	0	0	0	594.426	1.47796	0.146724	0	0	0	0	0	626.452	2.17205	3.71357e-05	1	1	0	1	0
Atpaf1	570.787	1.0653	0.395584	0	0	0	0	0	466.952	-1.8924	1.46612e-21	1	0	0	0	0	520.694	-1.66467	1.95915e-15	1	0	0	0	0
Atpaf2	349.965	-1.14886	0.381415	0	0	0	0	0	298.645	-1.29743	0.105215	0	0	0	0	0	377.585	-1.39862	0.00348082	1	0	0	0	0
Atpbd4	116.26	-2.9597	9.98597e-05	1	0	1	0	1	94.3248	2.12955	0.00317983	1	1	0	1	0	179.846	-1.31316	0.0515259	0	0	0	0	0
Atpif1	5790.73	1.38951	8.71728e-09	1	0	0	0	0	4867.87	-2.54559	5.04432e-34	1	0	1	0	1	4516.93	-1.71839	2.039e-11	1	0	0	0	0
Atr	211.811	-4.78526	2.33528e-11	1	0	1	0	1	150.198	2.98982	2.36504e-08	1	1	0	1	0	341.904	-1.50883	0.00758339	1	0	0	0	0
Atrn	1188.16	1.95067	3.30139e-07	1	0	0	0	0	1265.68	-1.77991	6.11799e-05	1	0	0	0	0	1024.77	1.16258	0.174265	0	0	0	0	0
Atrnl1	808.08	1.7223	9.10911e-06	1	0	0	0	0	1626.24	2.06502	3.94375e-08	1	1	0	1	0	1675.32	3.79036	1.33618e-27	1	1	0	1	0
Atrx	1184.86	-1.96218	5.04249e-06	1	0	0	0	0	1079.17	1.60298	6.92628e-07	1	0	0	0	0	1724.85	-1.14451	0.444721	0	0	0	0	0
Atxn10	199.252	-2.36518	2.61794e-10	1	0	1	0	1	213.427	2.49267	3.56361e-09	1	1	0	1	0	349.36	1.12018	0.461677	0	0	0	0	0
Atxn3	379.038	-1.79049	1.21034e-06	1	0	0	0	0	369.794	1.63456	6.62198e-10	1	0	0	0	0	560.777	-1.02526	0.863992	0	0	0	0	0
Atxn7	880.22	1.3974	0.0028824	1	0	0	0	0	897.054	-1.46338	0.00398708	1	0	0	0	0	872.2	1.0208	0.896968	0	0	0	0	0
Atxn7l2	72.0182	1.40312	0.4183	0	0	0	0	0	53.3279	-4.5517	0.00605328	1	0	1	0	1	46.7618	-3.01772	0.0205334	0	0	1	0	0
Atxn7l3	1031.73	1.1796	0.0646452	0	0	0	0	0	1042	-1.24726	0.000531585	1	0	0	0	0	1119.22	1.00668	0.950217	0	0	0	0	0
Atxn7l3b	2692.51	1.28444	4.84967e-05	1	0	0	0	0	2488.33	-1.71119	9.28281e-30	1	0	0	0	0	2500.64	-1.25001	0.000846195	1	0	0	0	0
AU019823	302.312	-1.35893	0.000980395	1	0	0	0	0	264.844	-1.00805	0.935526	0	0	0	0	0	364.36	-1.2825	0.021317	0	0	0	0	0
AU022252	73.2696	-1.43082	0.0150036	0	0	0	0	0	83.332	1.67314	0.00109465	1	0	0	0	0	113.946	1.24302	0.101325	0	0	0	0	0
AU023871	25.1458	1.49026	0.0845071	0	0	0	0	0	42.9405	1.77691	0.00396034	1	0	0	0	0	45.2479	2.81427	1.00862e-11	1	1	0	1	0
AU040320	6324.29	1.9321	3.15497e-08	1	0	0	0	0	5409.31	-3.96965	6.18518e-113	1	0	1	0	1	3857.41	-1.92797	7.04406e-09	1	0	0	0	0
Auh	462.939	-1.05113	0.65138	0	0	0	0	0	383.789	-1.57918	3.56383e-06	1	0	0	0	0	459.618	-1.55229	5.63397e-07	1	0	0	0	0
Aup1	2503.65	1.26183	3.17186e-05	1	0	0	0	0	2536.74	-1.33456	1.37078e-06	1	0	0	0	0	2620.53	1.00735	0.936807	0	0	0	0	0
Aurkaip1	1086.85	1.19581	0.062369	0	0	0	0	0	1067.06	-1.35893	0.00109488	1	0	0	0	0	1131.55	-1.06696	0.569948	0	0	0	0	0
Aurkb	376.549	-9.08099	7.9818e-08	1	0	1	0	1	141.352	2.7139	0.0187678	0	1	0	0	0	523.797	-3.18706	3.04547e-13	1	0	1	0	1
Auts2	357.359	-3.1378	0.00158514	1	0	1	0	1	450.212	4.02257	4.17676e-05	1	1	0	1	0	754.32	1.37241	0.078962	0	0	0	0	0
AV249152	55.6413	2.70152	0.000201821	1	1	0	1	0	53.3726	-3.68955	7.46737e-08	1	0	1	0	1	31.5493	-1.28541	0.289822	0	0	0	0	0
Aven	202.396	-1.58843	0.00285908	1	0	0	0	0	203.371	1.51128	0.0187056	0	0	0	0	0	294.713	1.01195	0.942533	0	0	0	0	0
Avil	226.318	-1.02322	0.875101	0	0	0	0	0	194.308	-1.48773	0.000111989	1	0	0	0	0	229.255	-1.42608	0.00413423	1	0	0	0	0
Avl9	1126.46	1.49197	0.000378285	1	0	0	0	0	1588.8	1.26906	0.0667688	0	0	0	0	0	1607.03	2.02242	3.7336e-08	1	1	0	1	0
Avpi1	102.068	-1.84385	4.65326e-06	1	0	0	0	0	91.8146	1.46744	0.045475	0	0	0	0	0	144.256	-1.18144	0.411679	0	0	0	0	0
AW146020	60.4354	-3.12064	4.87078e-08	1	0	1	0	1	59.7443	2.94017	4.66862e-08	1	1	0	1	0	107.768	1.00319	0.986951	0	0	0	0	0
AW146154	103.38	-1.30809	0.0289612	0	0	0	0	0	111.551	1.40163	0.0077289	1	0	0	0	0	147.912	1.14116	0.291616	0	0	0	0	0
AW209491	144.643	-2.44702	1.08769e-08	1	0	1	0	1	127.29	1.94958	4.61881e-05	1	0	0	0	0	223.265	-1.18091	0.304509	0	0	0	0	0
AW549877	1221.65	1.56099	2.01953e-08	1	0	0	0	0	1283.2	-1.51401	2.53145e-05	1	0	0	0	0	1179.38	1.09959	0.423146	0	0	0	0	0
AW555464	1918.83	1.01059	0.945484	0	0	0	0	0	2267.73	1.26609	0.0154808	0	0	0	0	0	2654.6	1.36818	9.43859e-05	1	0	0	0	0
Axin2	781.971	-2.52375	4.31051e-06	1	0	1	0	1	447.118	-1.04535	0.836921	0	0	0	0	0	922.156	-2.48148	6.97571e-10	1	0	1	0	1
AY761184	12746.8	-13.846	3.869e-06	1	0	1	0	1	1057.75	-4.87159	0.170715	0	0	1	0	0	14234.4	-64.452	2.52443e-05	1	0	1	0	1
Azi1	34.3825	-5.84063	7.4103e-12	1	0	1	0	1	68.6851	12.1577	1.03503e-36	1	1	0	1	0	111.418	2.22316	1.4893e-07	1	1	0	1	0
Azi2	1617.06	1.4307	5.04234e-06	1	0	0	0	0	1720.24	-1.34486	0.00203689	1	0	0	0	0	1666.72	1.13416	0.189965	0	0	0	0	0
Azin1	8228.93	1.74126	7.84893e-05	1	0	0	0	0	7249.36	-2.95847	2.60607e-12	1	0	1	0	1	5763.91	-1.59881	0.00368203	1	0	0	0	0
B230118H07Rik	25.4578	-8.91422	0.00285488	1	0	1	0	1	26.3162	8.94099	0.00260473	1	1	0	1	0	55.612	1.06679	0.762096	0	0	0	0	0
B230120H23Rik	309.007	-3.85577	2.16871e-16	1	0	1	0	1	176.634	1.69386	0.000501159	1	0	0	0	0	449.058	-2.1415	5.15948e-13	1	0	1	0	1
B230206F22Rik	85.627	-1.71187	1.41708e-05	1	0	0	0	0	91.2209	1.78316	0.000144333	1	0	0	0	0	134.45	1.11414	0.544196	0	0	0	0	0
B230206H07Rik	230.768	2.76114	3.77231e-10	1	1	0	1	0	285.146	-1.61602	0.0103741	0	0	0	0	0	204.176	1.8245	0.00112892	1	0	0	0	0
B230208H17Rik	900.526	-1.32002	0.0012622	1	0	0	0	0	789.541	-1.03912	0.726741	0	0	0	0	0	1071.72	-1.28548	0.00831598	1	0	0	0	0
B230219D22Rik	806.993	-1.60146	0.000122861	1	0	0	0	0	738.599	1.29875	0.022604	0	0	0	0	0	1088.75	-1.15525	0.206776	0	0	0	0	0
B230312A22Rik	580.776	2.51122	0.00239097	1	1	0	1	0	532.678	-4.33663	1.50698e-05	1	0	1	0	1	316.593	-1.61508	0.2342	0	0	0	0	0
B2m	36983.6	2.9721	8.22436e-08	1	1	0	1	0	34479.2	-5.11631	6.91051e-32	1	0	1	0	1	17869.8	-1.62097	0.0438984	0	0	0	0	0
B3galnt2	231.047	-2.71281	1.15338e-07	1	0	1	0	1	223.848	2.48592	5.89505e-07	1	1	0	1	0	391.627	-1.02753	0.853984	0	0	0	0	0
B3galt4	197.809	-1.12329	0.206819	0	0	0	0	0	169.843	-1.31649	0.0108784	0	0	0	0	0	212.11	-1.38853	0.000908754	1	0	0	0	0
B3galt5	149.753	3.31434	0.251024	0	1	0	0	0	4267.27	35.3305	4.46424e-08	1	1	0	1	0	5063.51	122.896	3.13066e-17	1	1	0	1	0
B3galt6	73.8272	-2.52331	1.08688e-06	1	0	1	0	1	70.3685	2.24895	1.04348e-06	1	1	0	1	0	121.336	-1.05564	0.715167	0	0	0	0	0
B3galtl	1384.11	1.07937	0.436215	0	0	0	0	0	917.451	-4.30449	2.9586e-74	1	0	1	0	1	992.455	-3.73956	5.24381e-91	1	0	1	0	1
B3gat3	390.463	1.10769	0.147733	0	0	0	0	0	471.465	1.21283	0.012707	0	0	0	0	0	530.778	1.43356	1.47001e-06	1	0	0	0	0
B3gnt1	235.978	1.08955	0.323986	0	0	0	0	0	225.305	-1.30272	0.00267083	1	0	0	0	0	251.616	-1.12267	0.176458	0	0	0	0	0
B3gnt2	751.291	1.71368	1.33524e-09	1	0	0	0	0	1179.19	1.38303	0.00041745	1	0	0	0	0	1152.16	2.52332	3.11377e-17	1	1	0	1	0
B3gnt3	4761.6	1.69722	2.35307e-07	1	0	0	0	0	5508.86	-1.29626	0.00880987	1	0	0	0	0	4983.96	1.3959	0.00155312	1	0	0	0	0
B3gnt5	14.0403	-1.42438	0.231601	0	0	0	0	0	370.711	60.9212	7.43431e-69	1	1	0	1	0	455.574	45.5645	9.75036e-81	1	1	0	1	0
B3gnt6	18.5421	1.87887	0.00693191	1	0	0	0	0	451.629	35.1168	1.73133e-58	1	1	0	1	0	539.243	69.8839	3.68805e-69	1	1	0	1	0
B3gnt7	739.081	1.42114	0.112246	0	0	0	0	0	4332.66	8.70723	1.23168e-23	1	1	0	1	0	5066.13	13.0832	1.54846e-56	1	1	0	1	0
B3gnt8	17.9896	-3.675	0.00983908	1	0	1	0	1	12.1357	2.10165	0.0634765	0	1	0	0	0	26.4498	-1.63085	0.230651	0	0	0	0	0
B3gnt9-ps	13.4902	-1.01866	0.984891	0	0	0	0	0	40.609	4.85498	0.00978815	1	1	0	1	0	48.738	5.09477	9.32801e-07	1	1	0	1	0
B3gntl1	72.0207	-2.56452	9.09149e-09	1	0	1	0	1	72.6809	2.46975	3.90923e-10	1	1	0	1	0	123.525	1.02777	0.886949	0	0	0	0	0
B430010I23Rik	28.9119	4.70931	8.10293e-07	1	1	0	1	0	28.4032	-6.61519	7.93356e-11	1	0	1	0	1	10.5978	-1.33293	0.561373	0	0	0	0	0
B430212C06Rik	10.5479	-3.75362	0.000768346	1	0	1	0	1	9.93868	3.35407	0.00348214	1	1	0	1	0	19.1093	-1.05487	0.863195	0	0	0	0	0
B4galnt1	8208.51	1.28913	0.000465262	1	0	0	0	0	6292.44	-3.2122	1.59306e-53	1	0	1	0	1	6034.82	-2.33599	3.24426e-25	1	0	1	0	1
B4galnt2	19999.9	1.66617	4.55581e-11	1	0	0	0	0	21972.2	-1.4399	0.000316842	1	0	0	0	0	19735.9	1.23277	0.0666605	0	0	0	0	0
B4galnt3	305.105	2.21318	5.54037e-09	1	1	0	1	0	483.406	1.21885	0.175511	0	0	0	0	0	432.938	2.87699	1.35796e-21	1	1	0	1	0
B4galnt4	287.199	-1.29212	0.158628	0	0	0	0	0	161.998	-4.01011	2.36618e-21	1	0	1	0	1	229.503	-4.85933	1.01071e-17	1	0	1	0	1
B4galt1	2732.63	2.10675	1.40941e-05	1	1	0	1	0	3525.69	-1.20364	0.286757	0	0	0	0	0	2973.42	1.86887	2.83299e-10	1	0	0	0	0
B4galt3	770.143	1.4665	1.26534e-10	1	0	0	0	0	772.933	-1.59671	6.67483e-12	1	0	0	0	0	728.136	-1.02081	0.818198	0	0	0	0	0
B4galt4	682.063	1.75615	0.00206622	1	0	0	0	0	843.11	-1.15507	0.38781	0	0	0	0	0	766.145	1.61855	0.0196851	0	0	0	0	0
B4galt5	3448.82	2.15828	6.54087e-16	1	1	0	1	0	3061.28	-3.969	2.18436e-62	1	0	1	0	1	2031.25	-1.72326	2.41502e-07	1	0	0	0	0
B4galt6	4191.48	1.72002	0.00525862	1	0	0	0	0	3230.29	-5.83415	1.74226e-32	1	0	1	0	1	2392.26	-3.18085	6.99136e-17	1	0	1	0	1
B4galt7	192.694	1.23683	0.0193788	0	0	0	0	0	231.126	1.08919	0.321064	0	0	0	0	0	247.476	1.43553	0.000209633	1	0	0	0	0
B630005N14Rik	146.338	1.07707	0.608241	0	0	0	0	0	256.344	2.25663	2.85981e-11	1	1	0	1	0	298.068	2.59104	2.43106e-17	1	1	0	1	0
B930041F14Rik	228.837	1.75557	0.00109654	1	0	0	0	0	186.306	-4.37264	7.14726e-25	1	0	1	0	1	140.145	-2.33831	1.20408e-06	1	0	1	0	1
B9d1	11.9169	-4.41881	0.010455	0	0	1	0	0	17.24	6.64514	0.000282749	1	1	0	1	0	29.6182	1.57918	0.0530723	0	0	0	0	0
Baat	24.2823	2.39458	0.0907546	0	1	0	0	0	40.4947	1.25848	0.567572	0	0	0	0	0	35.7814	3.21535	0.00767425	1	1	0	1	0
Bace1	326.694	-1.07194	0.672237	0	0	0	0	0	425.844	1.59649	0.000767912	1	0	0	0	0	515.782	1.59737	0.000100456	1	0	0	0	0
Bace2	159.42	-1.16912	0.0905963	0	0	0	0	0	573.008	6.52474	2.89182e-85	1	1	0	1	0	702.933	5.94316	4.25325e-94	1	1	0	1	0
Bach1	2824.93	1.50744	0.00366514	1	0	0	0	0	2329.57	-3.14318	2.98397e-17	1	0	1	0	1	2005.37	-1.94756	5.14169e-09	1	0	0	0	0
Bach2	94.7649	2.21718	5.08459e-05	1	1	0	1	0	109.864	-1.62707	0.0149506	0	0	0	0	0	85.3125	1.45874	0.0563724	0	0	0	0	0
Bag2	24.6247	-7.75139	1.18206e-13	1	0	1	0	1	21.938	6.57045	3.09199e-08	1	1	0	1	0	48.7991	-1.11014	0.714406	0	0	0	0	0
Bag4	733.847	1.29063	0.000751079	1	0	0	0	0	638.035	-2.05827	9.51086e-27	1	0	1	0	1	629.805	-1.49359	1.53066e-08	1	0	0	0	0
Bag5	202.518	-1.36732	0.0652202	0	0	0	0	0	175.883	-1.00644	0.975157	0	0	0	0	0	244.041	-1.29716	0.00738265	1	0	0	0	0
Bahd1	533.843	1.64915	8.38496e-16	1	0	0	0	0	647.608	-1.13593	0.0690155	0	0	0	0	0	604.331	1.54716	2.28124e-09	1	0	0	0	0
Bai1	8.10581	-1.09059	0.875117	0	0	0	0	0	13.6483	2.42124	0.0104532	0	1	0	0	0	16.6884	2.35474	0.00752606	1	1	0	1	0
Baiap2	77.2052	-4.58239	7.43587e-11	1	0	1	0	1	198.198	12.8855	1.67738e-68	1	1	0	1	0	290.074	2.99105	4.91449e-12	1	1	0	1	0
Baiap2l1	2257.15	1.47173	0.00232129	1	0	0	0	0	2909.41	1.09016	0.468715	0	0	0	0	0	2910.58	1.71019	1.30042e-12	1	0	0	0	0
Baiap2l2	4087	-1.01085	0.947789	0	0	0	0	0	3273.41	-1.8117	6.73433e-05	1	0	0	0	0	3828.85	-1.71728	1.23904e-05	1	0	0	0	0
Bak1	5291.88	1.75632	3.29028e-11	1	0	0	0	0	4813.68	-2.64769	1.40238e-34	1	0	1	0	1	3861.76	-1.41703	0.00117304	1	0	0	0	0
Bambi	71.4034	-5.64826	1.95639e-11	1	0	1	0	1	73.0747	5.58171	1.21685e-16	1	1	0	1	0	146.418	1.05162	0.83393	0	0	0	0	0
Bambi-ps1	150.352	4.24294	7.7136e-08	1	1	0	1	0	155.877	-4.25723	2.26232e-09	1	0	1	0	1	69.8991	1.05366	0.887735	0	0	0	0	0
Banf1	1298.32	-1.56786	1.11222e-05	1	0	0	0	0	935.964	-1.27802	0.100593	0	0	0	0	0	1422.54	-1.88158	1.09434e-06	1	0	0	0	0
Bap1	685.188	-1.02949	0.715103	0	0	0	0	0	616.403	-1.31628	8.16106e-07	1	0	0	0	0	730.703	-1.26886	4.72678e-05	1	0	0	0	0
Bard1	97.7304	-4.96709	3.5281e-12	1	0	1	0	1	50.9394	2.02432	0.00341623	1	1	0	1	0	137.075	-2.31294	1.18298e-11	1	0	1	0	1
Barx2	527.974	6.02648	1.05295e-15	1	1	0	1	0	485.511	-25.2277	5.98243e-19	1	0	1	0	1	111.151	-3.96357	0.000223135	1	0	1	0	1
Bat1a	1248.27	-2.54425	1.19404e-09	1	0	1	0	1	938.133	1.57819	0.000478026	1	0	0	0	0	1749.02	-1.51625	2.35001e-05	1	0	0	0	0
Bat3	1791.44	1.1982	0.00937037	1	0	0	0	0	1858.08	-1.20178	0.00452308	1	0	0	0	0	1979.72	1.06598	0.217728	0	0	0	0	0
Batf2	357.371	2.1525	0.00103652	1	1	0	1	0	429.218	-1.41124	0.136715	0	0	0	0	0	349.281	1.61021	0.00224832	1	0	0	0	0
Baz1a	602.209	-1.35008	0.011015	0	0	0	0	0	497.806	-1.13888	0.142902	0	0	0	0	0	688.652	-1.44388	0.00021695	1	0	0	0	0
Baz1b	1460.19	-1.68217	7.35354e-07	1	0	0	0	0	1176.27	1.08291	0.401093	0	0	0	0	0	1816.13	-1.45316	3.1042e-06	1	0	0	0	0
BB123696	17.6323	-1.6151	0.47375	0	0	0	0	0	35.7881	4.09225	1.3825e-05	1	1	0	1	0	47.4923	2.7309	0.0463287	0	1	0	0	0
Bbc3	55.24	1.68177	0.000970918	1	0	0	0	0	83.638	1.32629	0.117312	0	0	0	0	0	82.1062	2.3724	1.42668e-05	1	1	0	1	0
Bbip1	422.418	1.16826	0.170533	0	0	0	0	0	406.221	-1.38245	7.65564e-06	1	0	0	0	0	436.059	-1.11147	0.351493	0	0	0	0	0
Bbox1	547.271	2.59096	0.0154513	0	1	0	0	0	418.398	-82.1293	2.69939e-11	1	0	1	0	1	187.03	-29.7427	3.52407e-06	1	0	1	0	1
Bbs1	32.7507	-1.04718	0.837253	0	0	0	0	0	44.3307	1.66763	0.000388448	1	0	0	0	0	53.2057	1.70021	0.000253498	1	0	0	0	0
Bbs10	13.1983	-1.6106	0.0772713	0	0	0	0	0	18.6017	2.55323	0.000876712	1	1	0	1	0	25.7457	1.68844	0.0481857	0	0	0	0	0
Bbs2	80.8322	-1.52887	0.00281529	1	0	0	0	0	100.569	2.02791	1.16041e-10	1	1	0	1	0	138.899	1.41834	0.00325461	1	0	0	0	0
Bbs5	24.1032	-3.13797	6.98132e-08	1	0	1	0	1	25.9562	3.31113	1.38489e-08	1	1	0	1	0	45.6904	1.123	0.493724	0	0	0	0	0
Bbs7	21.9347	-4.55274	2.66725e-05	1	0	1	0	1	42.3604	9.38677	8.70881e-17	1	1	0	1	0	67.5905	2.19179	0.000229305	1	1	0	1	0
Bbx	182.652	-2.46831	3.20544e-07	1	0	1	0	1	204.354	2.74029	1.5033e-24	1	1	0	1	0	333.616	1.18887	0.309249	0	0	0	0	0
BC003965	365.935	-2.20698	6.47446e-06	1	0	1	0	1	314.868	1.67464	0.00158344	1	0	0	0	0	535.346	-1.24182	0.0336856	0	0	0	0	0
BC004004	1109.49	1.44538	0.000785058	1	0	0	0	0	1183.36	-1.35567	3.68855e-05	1	0	0	0	0	1143.53	1.13584	0.284055	0	0	0	0	0
BC005537	4377.95	1.55192	1.59759e-05	1	0	0	0	0	3991.74	-2.26177	3.91703e-24	1	0	1	0	1	3503.91	-1.36556	0.000203577	1	0	0	0	0
BC005561	136.044	-1.50445	0.019865	0	0	0	0	0	149.291	1.65064	0.00139112	1	0	0	0	0	208.715	1.16967	0.212629	0	0	0	0	0
BC005624	586.028	1.45696	1.67344e-05	1	0	0	0	0	632.236	-1.32651	4.55588e-05	1	0	0	0	0	610.32	1.16877	0.110907	0	0	0	0	0
BC005764	62.1411	-1.6202	0.0127508	0	0	0	0	0	80.8358	2.28315	5.44998e-05	1	1	0	1	0	113.069	1.50832	0.0832557	0	0	0	0	0
BC006779	1749.61	2.05501	2.35002e-07	1	1	0	1	0	2191.77	-1.26369	0.159475	0	0	0	0	0	1845.01	1.74023	0.000113073	1	0	0	0	0
BC013529	78.6775	1.57142	0.0216778	0	0	0	0	0	100.371	1.013	0.955594	0	0	0	0	0	97.3304	1.69336	0.00287417	1	0	0	0	0
BC016495	149.645	1.37639	0.0097595	1	0	0	0	0	129.348	-2.30323	1.9014e-08	1	0	1	0	1	121.602	-1.56674	0.00555139	1	0	0	0	0
BC016579	156.292	1.58052	0.000477983	1	0	0	0	0	272.161	1.74249	2.45559e-07	1	0	0	0	0	280.843	2.92486	1.86336e-13	1	1	0	1	0
BC017158	693.784	1.10101	0.391365	0	0	0	0	0	610.903	-1.61777	5.11251e-08	1	0	0	0	0	670.477	-1.3742	1.47331e-05	1	0	0	0	0
BC017643	161.471	1.49088	0.0665251	0	0	0	0	0	202.37	1.00746	0.975868	0	0	0	0	0	199.026	1.61316	0.000604368	1	0	0	0	0
BC017647	163.794	-1.15265	0.630264	0	0	0	0	0	110.076	-2.54231	0.0027404	1	0	1	0	1	141.096	-2.75335	0.000726814	1	0	1	0	1
BC018473	13.0011	-2.44091	0.00482107	1	0	1	0	1	10.1781	1.60096	0.206905	0	0	0	0	0	18.4533	-1.43184	0.288607	0	0	0	0	0
BC018507	383.649	-2.26585	4.97376e-06	1	0	1	0	1	368.901	2.03963	6.31711e-07	1	1	0	1	0	611.904	-1.04219	0.818838	0	0	0	0	0
BC020402	18.5269	-1.62936	0.0829948	0	0	0	0	0	32.1693	3.40678	1.26927e-07	1	1	0	1	0	43.6382	2.22581	7.97175e-05	1	1	0	1	0
BC021614	103.029	-1.19227	0.518738	0	0	0	0	0	71.7688	-2.10869	0.00931587	1	0	1	0	1	93.7189	-2.35765	0.00391102	1	0	1	0	1
BC021767	19.0073	1.76099	0.0584242	0	0	0	0	0	31.7732	1.52452	0.137872	0	0	0	0	0	31.3533	2.86228	1.34255e-07	1	1	0	1	0
BC021785	46.2637	1.3421	0.228606	0	0	0	0	0	37.9775	-2.69683	0.000238523	1	0	1	0	1	36.0585	-1.89032	0.0133088	0	0	0	0	0
BC021891	1135.81	-1.94582	2.79001e-07	1	0	0	0	0	855.891	1.14452	0.199565	0	0	0	0	0	1434.09	-1.5923	5.699e-07	1	0	0	0	0
BC022687	11.2413	1.20769	0.647153	0	0	0	0	0	21.0722	2.31404	0.00320844	1	1	0	1	0	23.8823	2.97369	2.90466e-07	1	1	0	1	0
BC024479	146.523	-1.38231	0.00516858	1	0	0	0	0	152.921	1.39726	0.0169417	0	0	0	0	0	207.938	1.0785	0.583203	0	0	0	0	0
BC024659	264.97	-1.26504	0.0121758	0	0	0	0	0	269.277	1.22216	0.004937	1	0	0	0	0	353.471	1.03087	0.743544	0	0	0	0	0
BC024814	41.1809	-3.24176	8.21372e-10	1	0	1	0	1	38.1856	2.79778	1.81868e-06	1	1	0	1	0	71.1108	-1.08762	0.708727	0	0	0	0	0
BC026585	50.8031	-1.52178	0.0525856	0	0	0	0	0	100.571	3.79236	1.35852e-14	1	1	0	1	0	132.357	2.6656	1.10448e-14	1	1	0	1	0
BC026590	208.529	-2.64106	3.58609e-12	1	0	1	0	1	191.405	2.23613	3.75313e-09	1	1	0	1	0	338.046	-1.10979	0.478266	0	0	0	0	0
BC026782	19.5833	1.82884	0.31165	0	0	0	0	0	13.0858	-87.9682	2.22266e-07	1	0	1	0	1	8.30443	-45.6284	1.55275e-07	1	0	1	0	1
BC027231	204.792	-2.56972	1.09222e-09	1	0	1	0	1	204.721	2.44901	3.32302e-11	1	1	0	1	0	349.193	1.01553	0.929475	0	0	0	0	0
BC029214	277.694	1.99404	0.000178322	1	0	0	0	0	271.855	-2.44264	5.55022e-15	1	0	1	0	1	205.414	-1.15054	0.49329	0	0	0	0	0
BC029722	564.56	1.63232	1.8469e-06	1	0	0	0	0	472.288	-3.33589	4.02918e-63	1	0	1	0	1	384.87	-1.92061	1.39999e-08	1	0	0	0	0
BC030307	23.9183	-2.35356	0.00313122	1	0	1	0	1	27.7302	2.73269	6.29753e-05	1	1	0	1	0	43.8302	1.24038	0.413825	0	0	0	0	0
BC030336	102.95	-1.56997	0.00151892	1	0	0	0	0	103.234	1.47765	0.0127751	0	0	0	0	0	148.411	1.00695	0.960237	0	0	0	0	0
BC030867	90.3977	-8.37581	3.69393e-07	1	0	1	0	1	28.2616	1.88548	0.175568	0	0	0	0	0	117.312	-4.23828	4.73253e-22	1	0	1	0	1
BC031181	437.846	1.55543	0.00769463	1	0	0	0	0	398.503	-2.27135	3.87213e-18	1	0	1	0	1	350.129	-1.37518	0.0775045	0	0	0	0	0
BC031353	23.7354	-2.03534	0.263435	0	0	1	0	0	59.3496	6.21431	0.000307696	1	1	0	1	0	80.8078	3.30017	3.34261e-10	1	1	0	1	0
BC031361	26.608	-1.44159	0.0872435	0	0	0	0	0	34.3406	2.03188	7.49765e-05	1	1	0	1	0	46.2843	1.50572	0.0223881	0	0	0	0	0
BC031781	311.7	-1.36872	0.00139881	1	0	0	0	0	295.26	1.1681	0.0880361	0	0	0	0	0	404.496	-1.09968	0.298068	0	0	0	0	0
BC037034	456.773	1.54403	6.03508e-06	1	0	0	0	0	529.908	-1.18683	0.113525	0	0	0	0	0	504.948	1.38596	0.000710891	1	0	0	0	0
BC046404	686.67	1.62113	1.36403e-06	1	0	0	0	0	707.475	-1.65183	7.40163e-12	1	0	0	0	0	630.872	1.04809	0.68	0	0	0	0	0
BC048355	68.0752	-3.12527	4.21946e-12	1	0	1	0	1	42.6899	1.49499	0.0263739	0	0	0	0	0	91.6706	-1.96036	1.3244e-06	1	0	0	0	0
BC048403	55.0756	-6.78527	0.000726276	1	0	1	0	1	51.2578	6.04331	0.000619443	1	1	0	1	0	109.543	-1.05666	0.845722	0	0	0	0	0
BC048546	21.4969	1.84851	0.00627101	1	0	0	0	0	23.2836	-1.63602	0.0142833	0	0	0	0	0	19.5236	1.20623	0.471895	0	0	0	0	0
BC051142	12.0352	-1.10069	0.805219	0	0	0	0	0	19.9161	2.34744	0.000271261	1	1	0	1	0	24.6874	2.2777	0.000909159	1	1	0	1	0
BC052040	137.421	-2.58015	2.11171e-09	1	0	1	0	1	96.8878	1.44029	0.0137443	0	0	0	0	0	185.662	-1.67903	0.000116827	1	0	0	0	0
BC052688	8.6138	-3.67181	0.00105142	1	0	1	0	1	8.07922	3.24553	0.00392477	1	1	0	1	0	15.4609	-1.06556	0.843825	0	0	0	0	0
BC053749	66.973	-2.15946	1.14294e-05	1	0	1	0	1	61.4812	1.80344	0.000987074	1	0	0	0	0	101.883	-1.12736	0.4258	0	0	0	0	0
BC055324	39.9543	-18.2011	2.33966e-05	1	0	1	0	1	10.0525	3.81884	0.218003	0	1	0	0	0	54.2546	-4.59578	8.90214e-05	1	0	1	0	1
BC056474	521.242	-1.59855	5.50414e-08	1	0	0	0	0	458.6	1.20042	0.102688	0	0	0	0	0	680.503	-1.24911	0.0475613	0	0	0	0	0
BC057022	60.3377	-6.44544	3.22926e-09	1	0	1	0	1	59.2749	6.09084	3.63453e-11	1	1	0	1	0	123.039	1.00601	0.984579	0	0	0	0	0
BC057079	129.986	-3.44552	1.86067e-07	1	0	1	0	1	114.367	2.79816	1.02763e-08	1	1	0	1	0	220.465	-1.15931	0.417587	0	0	0	0	0
BC065397	11.5692	-4.22209	0.000287821	1	0	1	0	1	9.3209	3.08812	0.00403316	1	1	0	1	0	19.5729	-1.29147	0.366865	0	0	0	0	0
BC066135	23.3344	-8.42546	0.000216932	1	0	1	0	1	17.7502	6.06615	0.00107174	1	1	0	1	0	42.9455	-1.32795	0.191292	0	0	0	0	0
BC067068	51.0326	-1.69649	0.00109989	1	0	0	0	0	46.0786	1.35144	0.0757038	0	0	0	0	0	69.834	-1.17905	0.317448	0	0	0	0	0
BC088983	95.5741	-1.83388	0.000225369	1	0	0	0	0	76.751	1.18823	0.360275	0	0	0	0	0	123.22	-1.44576	0.0162403	0	0	0	0	0
BC089597	278.41	2.35201	0.147076	0	1	0	0	0	217.042	-17.668	3.84157e-13	1	0	1	0	1	112.814	-7.02365	6.71158e-05	1	0	1	0	1
BC096441	117.539	3.82067	6.28504e-07	1	1	0	1	0	119.74	-4.20614	6.18164e-07	1	0	1	0	1	56.5489	-1.03077	0.940985	0	0	0	0	0
Bcam	134.038	-2.44442	1.00124e-08	1	0	1	0	1	84.3798	1.08536	0.759563	0	0	0	0	0	165.01	-2.10029	0.000126873	1	0	1	0	1
Bcap29	169.141	-3.04879	6.3785e-16	1	0	1	0	1	125.518	1.90686	1.5498e-05	1	0	0	0	0	248.555	-1.50005	0.0115578	0	0	0	0	0
Bcap31	3449.65	1.40985	0.00754138	1	0	0	0	0	3286.56	-1.75453	3.05647e-14	1	0	0	0	0	3135.98	-1.17283	0.235198	0	0	0	0	0
Bcar1	2466.32	1.81397	2.34022e-11	1	0	0	0	0	2278.96	-2.61541	4.61414e-36	1	0	1	0	1	1792.85	-1.35092	0.000443658	1	0	0	0	0
Bcar3	2615.63	2.57388	0.000218794	1	1	0	1	0	2055.52	-21.9749	3.95631e-47	1	0	1	0	1	972.417	-7.97928	3.23669e-20	1	0	1	0	1
Bcas1	485.791	1.77489	7.67396e-34	1	0	0	0	0	1679.44	4.20884	5.01977e-56	1	1	0	1	0	1848.2	7.96052	1.19824e-112	1	1	0	1	0
Bcas2	459.256	-1.58354	2.85782e-10	1	0	0	0	0	438.705	1.38212	0.000333977	1	0	0	0	0	639.819	-1.07613	0.46524	0	0	0	0	0
Bcas3	371.312	1.45431	0.000224357	1	0	0	0	0	417.894	-1.21153	0.113617	0	0	0	0	0	406.814	1.28606	0.00415686	1	0	0	0	0
Bcat2	242.967	1.32625	0.00454606	1	0	0	0	0	308.872	1.14136	0.396798	0	0	0	0	0	322.326	1.62048	3.5047e-05	1	0	0	0	0
Bccip	432.509	-2.16759	4.41446e-09	1	0	1	0	1	380.957	1.69601	0.000115981	1	0	0	0	0	638.911	-1.202	0.19597	0	0	0	0	0
Bche	6325.99	1.18985	0.347349	0	0	0	0	0	4309.35	-4.91569	1.9322e-18	1	0	1	0	1	4284.32	-3.86155	7.32979e-18	1	0	1	0	1
Bckdha	675.759	-1.037	0.753041	0	0	0	0	0	593.249	-1.38593	8.52313e-05	1	0	0	0	0	706.678	-1.34727	0.000869571	1	0	0	0	0
Bckdhb	34.8421	-3.93857	0.000222133	1	0	1	0	1	48.5138	5.67739	3.23334e-07	1	1	0	1	0	82.7364	1.52627	0.0568905	0	0	0	0	0
Bcl10	487.241	1.20087	0.041497	0	0	0	0	0	628.698	1.2801	0.00471209	1	0	0	0	0	688.253	1.63699	3.94134e-08	1	0	0	0	0
Bcl11a	184.264	-2.30186	2.63504e-06	1	0	1	0	1	106.304	-1.24894	0.27412	0	0	0	0	0	207.927	-2.68558	4.83238e-09	1	0	1	0	1
Bcl11b	531.286	-3.61494	6.77371e-08	1	0	1	0	1	258.149	1.16541	0.471417	0	0	0	0	0	655.687	-2.89468	1.21352e-07	1	0	1	0	1
Bcl2	111.987	-1.91393	0.00332957	1	0	0	0	0	148.999	2.7269	1.86664e-07	1	1	0	1	0	213.683	1.52966	0.0216835	0	0	0	0	0
Bcl2l1	744.436	2.23006	1.49704e-05	1	1	0	1	0	766.873	-2.32716	3.24655e-06	1	0	1	0	1	550.766	1.02736	0.821786	0	0	0	0	0
Bcl2l12	93.1821	-2.17202	6.8923e-08	1	0	1	0	1	83.7854	1.75249	2.74687e-05	1	0	0	0	0	139.748	-1.16458	0.215261	0	0	0	0	0
Bcl2l13	810.581	-1.3764	0.00249922	1	0	0	0	0	815.227	1.30383	0.00436164	1	0	0	0	0	1110.16	1.01269	0.891436	0	0	0	0	0
Bcl2l15	347.292	1.85437	0.0728953	0	0	0	0	0	258.317	-30.1821	3.41508e-07	1	0	1	0	1	169.411	-15.44	2.63552e-05	1	0	1	0	1
Bcl2l2	695.756	1.32867	1.15982e-05	1	0	0	0	0	862.394	1.09478	0.119635	0	0	0	0	0	896.982	1.55264	3.82963e-11	1	0	0	0	0
Bcl3	1186.64	1.27762	0.1851	0	0	0	0	0	1055.64	-1.89363	1.44597e-05	1	0	0	0	0	1055.23	-1.38955	0.033954	0	0	0	0	0
Bcl7a	189.381	-5.98366	8.33316e-21	1	0	1	0	1	113.493	3.05517	6.80107e-11	1	1	0	1	0	294.114	-1.83844	3.19869e-06	1	0	0	0	0
Bcl7b	409.646	1.36677	7.80074e-07	1	0	0	0	0	440.26	-1.26091	0.00151704	1	0	0	0	0	439.827	1.15501	0.139372	0	0	0	0	0
Bcl7c	192.941	-2.20828	1.19735e-05	1	0	1	0	1	131.068	1.1096	0.667909	0	0	0	0	0	239.896	-1.87291	8.46207e-05	1	0	0	0	0
Bcl9	458.574	-1.55735	0.0199258	0	0	0	0	0	469.191	1.53888	0.0041077	1	0	0	0	0	672.472	1.04957	0.718751	0	0	0	0	0
Bcl9l	762.585	1.36267	0.0454949	0	0	0	0	0	618.534	-2.85777	1.15829e-09	1	0	1	0	1	574.134	-1.95476	8.71168e-06	1	0	0	0	0
Bclaf1	1528.66	-1.8777	2.93232e-09	1	0	0	0	0	1297.52	1.35656	7.08801e-05	1	0	0	0	0	2080.3	-1.29748	0.0227051	0	0	0	0	0
Bcmo1	174.167	3.49408	0.0125995	0	1	0	0	0	176.005	-4.28163	0.00148913	1	0	1	0	1	86.2289	-1.13615	0.633784	0	0	0	0	0
Bco2	2511.69	1.63183	0.00122996	1	0	0	0	0	1736.14	-13.9623	1.78918e-30	1	0	1	0	1	1265.64	-8.01767	4.88595e-20	1	0	1	0	1
Bcor	328.481	-2.48532	1.67117e-05	1	0	1	0	1	364.899	2.7357	1.62138e-08	1	1	0	1	0	599.889	1.17246	0.358902	0	0	0	0	0
Bcr	1519.37	2.26754	6.46441e-10	1	1	0	1	0	1458.35	-3.02866	2.99513e-26	1	0	1	0	1	986.673	-1.25148	0.06359	0	0	0	0	0
Bdh1	3144.68	-1.00982	0.892799	0	0	0	0	0	2616.33	-1.63694	5.69948e-10	1	0	0	0	0	3061.47	-1.54844	5.9728e-08	1	0	0	0	0
Becn1	2453.28	1.39904	0.000125532	1	0	0	0	0	2239.96	-1.97181	4.35891e-30	1	0	0	0	0	2119.52	-1.32329	0.00159783	1	0	0	0	0
Bend7	382.787	1.55011	3.58144e-07	1	0	0	0	0	312.029	-3.4211	3.82756e-31	1	0	1	0	1	262.335	-2.07045	6.11824e-14	1	0	1	0	1
Bet1	640.157	1.36253	0.0328465	0	0	0	0	0	553.894	-2.27098	5.79995e-11	1	0	1	0	1	524.917	-1.56119	5.68444e-05	1	0	0	0	0
Bet1l	198.192	1.52663	0.00012921	1	0	0	0	0	238.581	-1.08523	0.539312	0	0	0	0	0	231.002	1.4977	5.61634e-05	1	0	0	0	0
Bex2	14.1231	-1.50399	0.133472	0	0	0	0	0	26.6309	3.54496	2.74306e-08	1	1	0	1	0	35.1145	2.51082	1.13868e-05	1	1	0	1	0
Bfar	750.159	1.4817	0.00336276	1	0	0	0	0	1055.35	1.27452	0.0349139	0	0	0	0	0	1073.8	2.01747	8.08966e-11	1	1	0	1	0
Bfsp1	168.035	1.03246	0.902403	0	0	0	0	0	133.052	-1.98935	0.000302019	1	0	0	0	0	150.757	-1.80002	0.00211597	1	0	0	0	0
Bglap-rs1	40.9646	7.20846	2.78439e-18	1	1	0	1	0	106.484	1.8489	0.000716832	1	0	0	0	0	89.4621	14.1686	4.86598e-46	1	1	0	1	0
Bhlha15	117.633	-5.37298	1.73428e-06	1	0	1	0	1	55.2932	1.92809	0.066635	0	0	0	0	0	160.46	-2.63502	0.00138503	1	0	1	0	1
Bhlhb9	18.6569	-3.00907	2.94203e-05	1	0	1	0	1	19.6791	3.08916	0.000199269	1	1	0	1	0	34.5445	1.0941	0.738136	0	0	0	0	0
Bicd1	40.7766	-4.42761	3.10933e-12	1	0	1	0	1	76.1882	8.78684	1.51561e-32	1	1	0	1	0	121.799	2.1195	2.55681e-05	1	1	0	1	0
Bicd2	173.865	-1.47686	0.014913	0	0	0	0	0	234.741	2.24804	6.52654e-13	1	1	0	1	0	323.922	1.62816	1.70473e-05	1	0	0	0	0
Bin1	359.84	1.85751	7.67655e-06	1	0	0	0	0	357.625	-2.14978	6.11108e-11	1	0	1	0	1	287.723	-1.08725	0.62909	0	0	0	0	0
Bin3	253.192	1.15669	0.170831	0	0	0	0	0	291.873	1.07089	0.513625	0	0	0	0	0	321.002	1.32058	0.000229226	1	0	0	0	0
Birc2	223.186	2.15409	4.30488e-09	1	1	0	1	0	239.965	-1.93716	0.000314748	1	0	0	0	0	182.216	1.18645	0.358852	0	0	0	0	0
Birc3	969.767	2.22399	3.70384e-10	1	1	0	1	0	1081.49	-1.80706	1.72817e-07	1	0	0	0	0	821.421	1.3134	0.0111256	0	0	0	0	0
Birc5	691.009	-4.07089	9.7141e-06	1	0	1	0	1	325.312	1.13503	0.730769	0	0	0	0	0	834.556	-3.40259	4.90294e-12	1	0	1	0	1
Blcap	820.238	1.93705	3.08817e-11	1	0	0	0	0	905.559	-1.62354	2.5652e-10	1	0	0	0	0	747.204	1.26902	0.0159426	0	0	0	0	0
Blm	103.306	-7.57448	2.44313e-11	1	0	1	0	1	45.791	2.70927	0.00051416	1	1	0	1	0	147.722	-2.64282	3.68243e-09	1	0	1	0	1
Blmh	541.914	-1.43844	1.17351e-05	1	0	0	0	0	610.183	1.65142	4.35701e-12	1	0	0	0	0	836.206	1.22349	0.00509532	1	0	0	0	0
Blnk	987.842	1.35546	0.0160769	0	0	0	0	0	1476.92	1.50326	0.000969685	1	0	0	0	0	1567.57	2.17539	1.20177e-17	1	1	0	1	0
Bloc1s1	455.218	1.58109	0.00241639	1	0	0	0	0	444.309	-1.9057	4.86133e-08	1	0	0	0	0	393.629	-1.13163	0.434881	0	0	0	0	0
Bloc1s3	246.332	1.69012	1.55036e-05	1	0	0	0	0	315.163	-1.03773	0.747579	0	0	0	0	0	295.482	1.73197	1.45915e-05	1	0	0	0	0
Blvra	254.179	-1.03274	0.79513	0	0	0	0	0	219.206	-1.44937	4.30492e-05	1	0	0	0	0	260.555	-1.40476	0.000915717	1	0	0	0	0
Blzf1	409.881	1.46608	2.52362e-08	1	0	0	0	0	399.987	-1.71598	6.88259e-15	1	0	0	0	0	373.996	-1.09733	0.276829	0	0	0	0	0
Bmi1	382.985	-1.35169	0.00013964	1	0	0	0	0	342.702	1.03251	0.809218	0	0	0	0	0	469.661	-1.22782	0.0720431	0	0	0	0	0
Bmp1	219.305	2.69033	0.0143942	0	1	0	0	0	188.273	-7.87743	8.95747e-08	1	0	1	0	1	95.5316	-2.72056	0.00185606	1	0	1	0	1
Bmp2	300.892	2.66191	7.32756e-07	1	1	0	1	0	759.214	2.3564	7.04826e-08	1	1	0	1	0	742.243	6.62852	7.55074e-21	1	1	0	1	0
Bmp2k	1259.48	1.13373	0.497931	0	0	0	0	0	927.68	-2.98682	2.51128e-15	1	0	1	0	1	974.554	-2.46	9.76034e-21	1	0	1	0	1
Bmp3	599.884	-7.68903	1.37456e-21	1	0	1	0	1	1077.85	14.0707	1.96247e-64	1	1	0	1	0	1842.43	1.95217	0.00120694	1	0	0	0	0
Bmp5	24.248	1.50258	0.0651521	0	0	0	0	0	53.0805	2.51126	6.6694e-07	1	1	0	1	0	57.3077	4.03819	9.79725e-12	1	1	0	1	0
Bmp7	145.183	-4.4499	1.12003e-17	1	0	1	0	1	83.2548	2.01964	0.000359195	1	1	0	1	0	206.849	-2.06342	4.79609e-08	1	0	1	0	1
Bmp8a	118.624	5.21374	2.76707e-21	1	1	0	1	0	147.556	-2.31432	1.73495e-07	1	0	1	0	1	76.4873	2.38734	2.80629e-05	1	1	0	1	0
Bmp8b	24.6946	2.69977	6.99588e-05	1	1	0	1	0	57.6816	2.1045	0.00512028	1	1	0	1	0	55.2143	5.99672	1.20195e-12	1	1	0	1	0
Bmpr1a	2050.5	1.1842	0.101164	0	0	0	0	0	1909.53	-1.52316	9.89885e-05	1	0	0	0	0	2020.69	-1.206	0.0115279	0	0	0	0	0
Bms1	497.883	-1.79161	8.42394e-08	1	0	0	0	0	422.249	1.28362	0.00291406	1	0	0	0	0	662.956	-1.30738	0.0116947	0	0	0	0	0
Bmx	55.01	1.08204	0.647955	0	0	0	0	0	49.1762	-1.52273	0.00120466	1	0	0	0	0	54.6761	-1.31891	0.071822	0	0	0	0	0
Bmyc	141.713	-2.09859	0.00384027	1	0	1	0	1	102.826	1.14973	0.659239	0	0	0	0	0	179.685	-1.70037	0.00140641	1	0	0	0	0
Bnip3l	1325.19	1.44619	0.000178846	1	0	0	0	0	1526.58	-1.14183	0.15122	0	0	0	0	0	1502.38	1.3494	0.0103369	0	0	0	0	0
Boc	18.4663	-3.81856	0.000902953	1	0	1	0	1	272.9	67.1049	6.05267e-83	1	1	0	1	0	342.755	18.8517	4.6874e-74	1	1	0	1	0
Bod1	303.777	-1.49823	7.73223e-05	1	0	0	0	0	328.526	1.60618	1.92512e-06	1	0	0	0	0	459.604	1.14254	0.172051	0	0	0	0	0
Bola2	168.995	-1.87596	1.53781e-06	1	0	0	0	0	187.139	2.04422	5.15773e-08	1	1	0	1	0	281.887	1.16045	0.280561	0	0	0	0	0
Bola3	709.643	-1.08978	0.513505	0	0	0	0	0	559.293	-1.69455	1.01039e-05	1	0	0	0	0	686.665	-1.73188	1.2199e-05	1	0	0	0	0
Bop1	563.211	-1.85774	3.14276e-09	1	0	0	0	0	429.489	1.10537	0.414036	0	0	0	0	0	703.998	-1.57772	5.4789e-05	1	0	0	0	0
Bpgm	1238.22	1.96669	6.48637e-14	1	0	0	0	0	1093.07	-3.53949	1.37961e-51	1	0	1	0	1	783.878	-1.69001	2.67634e-07	1	0	0	0	0
Bphl	182.753	-1.76707	3.69107e-12	1	0	0	0	0	172.401	1.50922	3.12413e-05	1	0	0	0	0	262.752	-1.09502	0.349198	0	0	0	0	0
Bpnt1	10809.4	1.458	0.000417065	1	0	0	0	0	7338.13	-9.71745	1.9406e-90	1	0	1	0	1	6019.36	-6.26432	4.57647e-39	1	0	1	0	1
Brap	846.095	1.29825	0.000496457	1	0	0	0	0	896.318	-1.24254	0.00648261	1	0	0	0	0	917.077	1.11642	0.0609333	0	0	0	0	0
Brca1	173.016	-4.96302	2.32491e-09	1	0	1	0	1	81.7301	1.74463	0.02703	0	0	0	0	0	231.865	-2.68474	4.09026e-09	1	0	1	0	1
Brca2	180.786	-6.11682	1.48319e-14	1	0	1	0	1	68.7347	1.62003	0.0081935	1	0	0	0	0	234.136	-3.53916	3.50837e-10	1	0	1	0	1
Brd3	1009.55	-1.58025	8.84991e-09	1	0	0	0	0	949.693	1.34116	6.66948e-08	1	0	0	0	0	1383.96	-1.10378	0.186655	0	0	0	0	0
Brd7	882.614	-1.08121	0.189474	0	0	0	0	0	759.829	-1.37636	6.77834e-07	1	0	0	0	0	926.883	-1.39532	1.24553e-06	1	0	0	0	0
Brd8	343.4	-1.539	0.00636951	1	0	0	0	0	300.148	1.14224	0.456392	0	0	0	0	0	438.664	-1.26374	0.0274902	0	0	0	0	0
Brdt	10.7543	1.27762	0.492369	0	0	0	0	0	17.6617	1.83459	0.0133367	0	0	0	0	0	19.4477	2.50205	0.000134544	1	1	0	1	0
Bre	824.512	1.36485	7.69571e-05	1	0	0	0	0	837.704	-1.43853	9.72216e-07	1	0	0	0	0	826.321	1.01232	0.891529	0	0	0	0	0
Bri3	1206.93	1.2721	0.0142204	0	0	0	0	0	1167.02	-1.52495	0.000179197	1	0	0	0	0	1184.89	-1.1198	0.259346	0	0	0	0	0
Bri3bp	1667.5	-1.09775	0.352066	0	0	0	0	0	1027.64	-4.01406	1.37023e-35	1	0	1	0	1	1274.16	-4.13422	5.80263e-45	1	0	1	0	1
Brip1	197.387	-1.62623	0.000841905	1	0	0	0	0	146.806	-1.12643	0.26803	0	0	0	0	0	227.108	-1.71699	4.04492e-05	1	0	0	0	0
Brix1	458.028	-2.89454	9.36798e-09	1	0	1	0	1	357.154	1.94539	9.62935e-05	1	0	0	0	0	686.29	-1.40161	0.00860466	1	0	0	0	0
Brms1	503.291	1.39237	0.000242202	1	0	0	0	0	570.183	-1.144	0.0790469	0	0	0	0	0	569.952	1.29646	0.00228973	1	0	0	0	0
Brms1l	98.3472	-2.2435	3.36334e-06	1	0	1	0	1	111.891	2.56418	7.01844e-09	1	1	0	1	0	177.518	1.21643	0.124573	0	0	0	0	0
Brp16	100.084	-4.74102	2.04761e-09	1	0	1	0	1	66.7869	2.7286	9.00097e-05	1	1	0	1	0	156.593	-1.64318	0.00346937	1	0	0	0	0
Brp44	1200.75	1.12942	0.365837	0	0	0	0	0	1076.86	-1.58976	2.49299e-09	1	0	0	0	0	1169.14	-1.32496	0.0145947	0	0	0	0	0
Brp44l	1952.28	1.55163	0.00582054	1	0	0	0	0	2020.8	-1.57318	8.97275e-10	1	0	0	0	0	1856.18	1.04753	0.820058	0	0	0	0	0
Brpf3	2500.91	1.23835	0.00143916	1	0	0	0	0	2873.21	1.00374	0.957054	0	0	0	0	0	3055.55	1.32668	1.18804e-05	1	0	0	0	0
Brsk1	113.619	1.99086	4.86729e-06	1	0	0	0	0	120.935	-1.80558	0.000305877	1	0	0	0	0	94.1574	1.17475	0.356615	0	0	0	0	0
Brwd1	1111.18	1.05513	0.604193	0	0	0	0	0	1016.08	-1.62206	2.20758e-05	1	0	0	0	0	1097.51	-1.43742	0.000831749	1	0	0	0	0
Bscl2	82.3806	-2.69937	8.81855e-09	1	0	1	0	1	78.2459	2.3834	3.42286e-10	1	1	0	1	0	139.405	-1.06147	0.702321	0	0	0	0	0
Bsdc1	1058.36	1.82108	6.51581e-06	1	0	0	0	0	1385.14	-1.0542	0.644761	0	0	0	0	0	1258.44	1.84527	1.34503e-08	1	0	0	0	0
Bsg	14826.8	1.51024	0.000945636	1	0	0	0	0	15222.6	-1.5546	4.0737e-07	1	0	0	0	0	14199.2	1.03148	0.851936	0	0	0	0	0
Bsn	158.274	-2.10837	7.50559e-05	1	0	1	0	1	222.069	3.22062	3.2758e-12	1	1	0	1	0	331.387	1.62456	0.00223108	1	0	0	0	0
Bspry	755.225	1.3839	0.00818325	1	0	0	0	0	1620.05	2.57373	1.03183e-20	1	1	0	1	0	1785.59	3.78177	3.60492e-56	1	1	0	1	0
Bst1	5085.46	4.06698	0.000669964	1	1	0	1	0	4282.78	-165.58	1.96923e-17	1	0	1	0	1	1226.37	-38.4852	1.25379e-06	1	0	1	0	1
Btbd10	120.178	-1.05056	0.78553	0	0	0	0	0	150.535	1.47977	0.000265865	1	0	0	0	0	181.382	1.49959	0.001355	1	0	0	0	0
Btbd11	6.52266	-1.23634	0.707739	0	0	0	0	0	12.4128	3.21812	0.000699798	1	1	0	1	0	16.2353	2.79873	0.00257093	1	1	0	1	0
Btbd3	281.972	-1.32925	0.0177284	0	0	0	0	0	375.252	1.98636	1.56968e-11	1	0	0	0	0	491.242	1.59512	5.7476e-06	1	0	0	0	0
Btbd6	436.617	1.2448	0.00831461	1	0	0	0	0	440.587	-1.32	8.22944e-05	1	0	0	0	0	460.133	1.0038	0.976804	0	0	0	0	0
Btbd9	736.458	1.81798	1.49116e-06	1	0	0	0	0	752.416	-1.91625	1.32399e-13	1	0	0	0	0	620.607	1.01349	0.92987	0	0	0	0	0
Btd	608.186	1.95324	3.09546e-05	1	0	0	0	0	541.284	-3.3975	5.22808e-55	1	0	1	0	1	392.099	-1.63161	0.0035519	1	0	0	0	0
Btf3	4295.16	-1.37704	0.000489752	1	0	0	0	0	4123.11	1.19485	0.0620377	0	0	0	0	0	5650.4	-1.0828	0.420189	0	0	0	0	0
Btf3l4	468.228	-1.48847	6.92473e-11	1	0	0	0	0	483.874	1.48257	3.69276e-08	1	0	0	0	0	680.02	1.0612	0.475564	0	0	0	0	0
Btg1	2770.42	1.2296	0.291087	0	0	0	0	0	4501.73	1.83001	7.72084e-06	1	0	0	0	0	4990.53	2.40314	3.52489e-09	1	1	0	1	0
Btg2	1057.05	1.7512	0.0315364	0	0	0	0	0	1577.64	1.24384	0.360073	0	0	0	0	0	1511.93	2.33484	2.14449e-07	1	1	0	1	0
Btg3	16.0029	-3.03209	0.136825	0	0	1	0	0	46.5935	10.4174	9.23244e-05	1	1	0	1	0	65.5657	3.63806	1.33261e-05	1	1	0	1	0
Btn3a3	1197.57	1.94443	0.002082	1	0	0	0	0	1170.36	-2.38113	4.00815e-06	1	0	1	0	1	896.941	-1.14389	0.586184	0	0	0	0	0
Btnl2	4381.27	2.69207	6.04957e-06	1	1	0	1	0	3469.51	-22.6263	8.34015e-75	1	0	1	0	1	1581.39	-7.89766	1.43396e-16	1	0	1	0	1
Btnl3	6877.28	2.39568	2.19607e-05	1	1	0	1	0	5820.82	-6.45605	2.00346e-73	1	0	1	0	1	3343.54	-2.53846	1.86131e-05	1	0	1	0	1
Btnl5	7035.34	2.0718	2.83397e-07	1	1	0	1	0	7216.67	-2.15606	6.2946e-09	1	0	1	0	1	5469.28	1.02301	0.919713	0	0	0	0	0
Btnl6	4992.91	2.33364	1.02883e-05	1	1	0	1	0	4505.02	-4.21459	3.36305e-18	1	0	1	0	1	2812.83	-1.69309	0.0108651	0	0	0	0	0
Btrc	116.526	1.5682	0.0437638	0	0	0	0	0	159.049	1.14861	0.568107	0	0	0	0	0	156.209	1.92775	0.00037696	1	0	0	0	0
Bub1	242.57	-7.36518	5.65161e-06	1	0	1	0	1	87.5353	1.96608	0.138493	0	0	0	0	0	320.936	-3.56608	1.69969e-17	1	0	1	0	1
Bub1b	487.934	-7.48899	1.85103e-08	1	0	1	0	1	178.287	2.04233	0.0482844	0	1	0	0	0	650.601	-3.48657	2.27528e-21	1	0	1	0	1
Bub3	806.995	-1.94281	1.83923e-07	1	0	0	0	0	599.726	1.11304	0.391801	0	0	0	0	0	1009.32	-1.63844	4.82661e-06	1	0	0	0	0
Bud13	191.36	-1.36315	0.00219304	1	0	0	0	0	160.985	-1.08799	0.443665	0	0	0	0	0	223.238	-1.39102	7.9675e-05	1	0	0	0	0
Bysl	249.512	-2.52683	2.3416e-06	1	0	1	0	1	228.649	2.13823	0.000561788	1	1	0	1	0	398.922	-1.11361	0.670354	0	0	0	0	0
Bzw1	3127.42	-1.34045	2.13266e-05	1	0	0	0	0	2764.5	-1.0036	0.965648	0	0	0	0	0	3777.65	-1.26207	0.00468772	1	0	0	0	0
Bzw2	734.871	-2.83152	3.21027e-07	1	0	1	0	1	477.841	1.41851	0.0914137	0	0	0	0	0	978.071	-1.88162	1.94877e-07	1	0	0	0	0
C030006K11Rik	234.798	-1.27101	0.0426789	0	0	0	0	0	180.628	-1.45374	0.0104691	0	0	0	0	0	244.026	-1.73475	1.92779e-06	1	0	0	0	0
C030044B11Rik	310.351	-1.23439	0.00740484	1	0	0	0	0	308.762	1.14202	0.117505	0	0	0	0	0	401.263	-1.01393	0.850665	0	0	0	0	0
C030046E11Rik	951.619	1.63544	0.0605035	0	0	0	0	0	794.381	-3.48639	3.27869e-07	1	0	1	0	1	638.905	-1.98289	1.60505e-09	1	0	0	0	0
C030046I01Rik	800.359	-1.66054	6.36137e-12	1	0	0	0	0	1817.79	4.8313	2.78573e-110	1	1	0	1	0	2411.19	3.09765	3.35208e-60	1	1	0	1	0
C130022K22Rik	254.192	1.26412	0.0344467	0	0	0	0	0	253.14	-1.38968	0.000824309	1	0	0	0	0	260.694	-1.03229	0.803613	0	0	0	0	0
C130036L24Rik	18.5968	-1.88726	0.00804027	1	0	0	0	0	16.9225	1.52382	0.172111	0	0	0	0	0	26.6557	-1.16384	0.574039	0	0	0	0	0
C130039O16Rik	707.815	1.77873	2.55206e-05	1	0	0	0	0	929.645	-1.02585	0.882213	0	0	0	0	0	855.493	1.85401	5.21474e-09	1	0	0	0	0
C130074G19Rik	1920.61	2.53215	3.47405e-10	1	1	0	1	0	1879.17	-3.18181	1.33708e-26	1	0	1	0	1	1187.68	-1.18247	0.373596	0	0	0	0	0
C1d	450.197	1.12448	0.407756	0	0	0	0	0	399.121	-1.62059	5.32057e-06	1	0	0	0	0	434.532	-1.35541	0.00233043	1	0	0	0	0
C1galt1	529.74	1.1138	0.613451	0	0	0	0	0	1057.88	2.65072	4.79035e-07	1	1	0	1	0	1223.01	3.15484	7.78175e-12	1	1	0	1	0
C1galt1c1	775.595	1.00404	0.972619	0	0	0	0	0	905.771	1.2495	0.00936585	1	0	0	0	0	1065.47	1.33355	0.000821182	1	0	0	0	0
C1qbp	1294.33	-4.77338	1.57351e-09	1	0	1	0	1	724.185	2.14588	0.00311903	1	1	0	1	0	1858.04	-2.1076	7.64951e-08	1	0	1	0	1
C1qtnf1	12.3283	-5.34839	6.74415e-05	1	0	1	0	1	14.5152	6.25191	0.00020989	1	1	0	1	0	27.483	1.24274	0.63692	0	0	0	0	0
C1qtnf4	14.1629	-1.02988	0.936977	0	0	0	0	0	24.9237	2.43332	0.000189636	1	1	0	1	0	29.8985	2.52631	5.91244e-07	1	1	0	1	0
C1qtnf6	26.0306	-1.24649	0.422946	0	0	0	0	0	361.066	29.036	7.30947e-58	1	1	0	1	0	440.238	24.7665	4.0252e-79	1	1	0	1	0
C1ra	84.6303	-3.66011	1.57441e-10	1	0	1	0	1	68.2276	2.64292	1.03667e-05	1	1	0	1	0	138.103	-1.30012	0.244056	0	0	0	0	0
C1rl	47.0452	-3.08853	4.1853e-06	1	0	1	0	1	29.9774	1.5224	0.0944704	0	0	0	0	0	63.6357	-1.90512	0.00180905	1	0	0	0	0
C2	208.817	2.74217	0.00014953	1	1	0	1	0	187.637	-5.56142	1.25201e-15	1	0	1	0	1	100.897	-1.91044	0.0434744	0	0	0	0	0
C230052I12Rik	142.123	-1.63053	0.000227251	1	0	0	0	0	103.043	-1.18852	0.137943	0	0	0	0	0	160.823	-1.81986	1.18961e-06	1	0	0	0	0
C230081A13Rik	1451.12	1.56237	2.95756e-07	1	0	0	0	0	1191.39	-3.36602	1.16737e-49	1	0	1	0	1	997.347	-2.0185	1.32535e-15	1	0	1	0	1
C230096C10Rik	359.57	-1.63474	1.85498e-07	1	0	0	0	0	344.616	1.4397	0.00111175	1	0	0	0	0	508.451	-1.06499	0.616452	0	0	0	0	0
C2cd2	193.124	-2.07843	3.59128e-09	1	0	1	0	1	233.758	2.59176	2.2845e-25	1	1	0	1	0	357.394	1.33163	0.00143297	1	0	0	0	0
C2cd2l	2663.49	2.67637	2.32138e-18	1	1	0	1	0	2475.41	-4.30875	3.36319e-140	1	0	1	0	1	1418.76	-1.51268	0.000735552	1	0	0	0	0
C2cd3	591.847	-1.86502	0.00112053	1	0	0	0	0	464.349	1.16432	0.452088	0	0	0	0	0	755.073	-1.49691	3.80021e-06	1	0	0	0	0
C2cd4b	11.2429	-3.25236	0.0278798	0	0	1	0	0	123.731	44.0748	5.50009e-13	1	1	0	1	0	156.571	14.443	4.65882e-08	1	1	0	1	0
C2cd4c	20.2423	-1.64926	0.0517125	0	0	0	0	0	31.0309	2.88911	8.87943e-06	1	1	0	1	0	42.7376	1.86799	6.54537e-05	1	0	0	0	0
C3	10.8857	1.34562	0.687343	0	0	0	0	0	118.357	17.3279	1.24936e-10	1	1	0	1	0	141.295	25.057	1.07841e-11	1	1	0	1	0
C330006K01Rik	330.142	1.56421	6.10492e-10	1	0	0	0	0	380.122	-1.22158	0.118094	0	0	0	0	0	358.794	1.36516	0.0146772	0	0	0	0	0
C330018D20Rik	204.992	1.48165	0.00168779	1	0	0	0	0	240.409	-1.11668	0.327097	0	0	0	0	0	235.13	1.40993	0.00683753	1	0	0	0	0
C330021F23Rik	15.4527	-8.41939	3.6898e-08	1	0	1	0	1	7.37865	3.34986	0.013406	0	1	0	0	0	23.1354	-2.36323	0.000840979	1	0	1	0	1
C330027C09Rik	361.775	-5.07433	1.74076e-11	1	0	1	0	1	166.864	1.7267	0.0114863	0	0	0	0	0	482.893	-2.77277	4.39815e-13	1	0	1	0	1
C4b	82.9185	2.01684	0.000396604	1	1	0	1	0	81.4236	-2.41217	0.00149034	1	0	1	0	1	61.2679	-1.11793	0.765196	0	0	0	0	0
C4bp	45.1699	-4.01805	2.84885e-12	1	0	1	0	1	72.5979	6.75985	1.92988e-34	1	1	0	1	0	119.236	1.79443	1.07989e-06	1	0	0	0	0
C4bp-ps1	16.9894	2.34765	0.000282527	1	1	0	1	0	15.6373	-3.90627	6.91953e-05	1	0	1	0	1	9.88015	-1.56078	0.315408	0	0	0	0	0
C530005A16Rik	13.5401	1.24534	0.391561	0	0	0	0	0	24.4204	2.12324	0.00102769	1	1	0	1	0	27.2006	2.81885	3.30761e-06	1	1	0	1	0
C530008M17Rik	3043.44	3.10002	3.43882e-10	1	1	0	1	0	3216.37	-2.87383	4.84116e-31	1	0	1	0	1	1880.84	1.14763	0.503064	0	0	0	0	0
C630004H02Rik	204.366	-1.03592	0.845077	0	0	0	0	0	532.382	4.1352	1.41642e-24	1	1	0	1	0	641.494	4.23667	1.68144e-29	1	1	0	1	0
C630043F03Rik	72.9086	-2.23545	4.7301e-08	1	0	1	0	1	54.4491	1.33569	0.130103	0	0	0	0	0	96.9986	-1.57219	0.00907287	1	0	0	0	0
C78339	1037.61	1.93259	2.94253e-05	1	0	0	0	0	984.445	-2.59947	1.42494e-08	1	0	1	0	1	747.125	-1.25942	0.0923377	0	0	0	0	0
C79407	212.317	-8.09609	8.74554e-08	1	0	1	0	1	88.8286	2.73554	0.00931123	1	1	0	1	0	300.801	-2.81838	2.20442e-13	1	0	1	0	1
C80913	384.264	-2.96237	3.34827e-23	1	0	1	0	1	443.002	3.41443	7.89421e-24	1	1	0	1	0	752.639	1.2296	0.163299	0	0	0	0	0
C85492	51.8828	-2.84502	3.59994e-09	1	0	1	0	1	78.2077	4.62154	2.13533e-13	1	1	0	1	0	123.152	1.72493	0.00154529	1	0	0	0	0
C87414	25.407	2.12855	0.0479333	0	1	0	0	0	22.4545	-4.10994	8.02089e-05	1	0	1	0	1	14.9826	-1.81222	0.235198	0	0	0	0	0
C8g	12.7898	1.4764	0.248019	0	0	0	0	0	10.45	-3.13525	0.000483318	1	0	1	0	1	9.20638	-2.0052	0.128136	0	0	1	0	0
Cab39	4826.34	1.68258	2.59811e-11	1	0	0	0	0	5472.59	-1.34651	5.26554e-05	1	0	0	0	0	4944.84	1.33031	0.00179459	1	0	0	0	0
Cabin1	1229.88	-1.10238	0.406036	0	0	0	0	0	1079.04	-1.28097	0.00436346	1	0	0	0	0	1330.17	-1.32268	0.000464872	1	0	0	0	0
Cables1	396.583	1.26025	0.30615	0	0	0	0	0	812.275	2.51932	4.54411e-07	1	1	0	1	0	909.865	3.41151	2.33741e-22	1	1	0	1	0
Cabyr	16.3792	2.44498	0.0309417	0	1	0	0	0	13.5583	-5.12453	0.00012933	1	0	1	0	1	8.20171	-1.95718	0.168998	0	0	0	0	0
Cachd1	245.529	-1.34823	0.0971145	0	0	0	0	0	687.093	5.30745	3.29674e-29	1	1	0	1	0	865.258	4.22416	1.17853e-41	1	1	0	1	0
Cacna1b	13.536	1.3838	0.228973	0	0	0	0	0	83.1808	9.19119	2.14964e-37	1	1	0	1	0	97.5572	13.5384	5.40932e-51	1	1	0	1	0
Cacna1h	65.1046	-1.17586	0.315007	0	0	0	0	0	216.665	5.9676	1.33356e-29	1	1	0	1	0	265.996	5.42582	8.87677e-41	1	1	0	1	0
Cacna2d1	49.9687	1.07039	0.824234	0	0	0	0	0	74.3458	1.76443	0.021773	0	0	0	0	0	85.7228	2.02414	0.000163215	1	1	0	1	0
Cacna2d2	13.626	-1.54354	0.632903	0	0	0	0	0	63.3105	10.3405	1.58238e-07	1	1	0	1	0	79.6237	7.19342	8.19879e-09	1	1	0	1	0
Cacnb3	189.028	-1.19636	0.174867	0	0	0	0	0	443.825	3.97382	7.43282e-36	1	1	0	1	0	549.001	3.54792	1.33461e-22	1	1	0	1	0
Cacybp	639.011	-2.14013	4.92744e-07	1	0	1	0	1	476.258	1.26464	0.0978059	0	0	0	0	0	834.686	-1.59088	0.0015248	1	0	0	0	0
Cad	359.847	-6.5718	2.1801e-10	1	0	1	0	1	260.241	4.35463	4.39069e-07	1	1	0	1	0	623.222	-1.43037	0.088489	0	0	0	0	0
Cadm1	13.8953	1.12885	0.726675	0	0	0	0	0	53.054	5.90437	2.71373e-12	1	1	0	1	0	62.789	7.10107	1.78472e-13	1	1	0	1	0
Cadm4	9.92924	-2.28191	0.00573139	1	0	1	0	1	18.6071	4.93859	9.14713e-09	1	1	0	1	0	26.8811	2.30723	0.000175755	1	1	0	1	0
Cage1	7.50018	-3.83364	0.00357753	1	0	1	0	1	9.64359	4.96004	5.6918e-05	1	1	0	1	0	16.6735	1.38538	0.37723	0	0	0	0	0
Calcrl	10.0487	-1.40506	0.407149	0	0	0	0	0	42.0033	8.6796	1.27693e-14	1	1	0	1	0	52.5288	6.6298	9.11832e-12	1	1	0	1	0
Calhm2	8.149	-1.79009	0.0646377	0	0	0	0	0	13.8162	3.56059	2.85284e-06	1	1	0	1	0	19.1953	2.12218	0.000849698	1	1	0	1	0
Calm1	40837	1.88684	1.4214e-08	1	0	0	0	0	36903	-2.9919	2.63425e-62	1	0	1	0	1	27902.6	-1.49289	0.000958446	1	0	0	0	0
Calm2	8592.09	1.25241	0.0469991	0	0	0	0	0	7748.38	-1.77933	1.1284e-08	1	0	0	0	0	7876.39	-1.3349	0.00325242	1	0	0	0	0
Calm3	8423.91	1.28766	8.426e-07	1	0	0	0	0	8226.61	-1.48581	3.07842e-08	1	0	0	0	0	8345.64	-1.08286	0.402293	0	0	0	0	0
Calml4	4529.71	1.96665	5.51672e-05	1	0	0	0	0	4014.14	-3.50363	7.65848e-59	1	0	1	0	1	2864.76	-1.67867	0.00259954	1	0	0	0	0
Calu	2470.71	1.05766	0.470286	0	0	0	0	0	2341.43	-1.28653	0.000598337	1	0	0	0	0	2652.47	-1.14019	0.0498309	0	0	0	0	0
Camk1	45.7994	-3.37736	1.38427e-10	1	0	1	0	1	147.688	12.5943	1.33334e-69	1	1	0	1	0	207.296	3.97888	3.00942e-40	1	1	0	1	0
Camk2b	412.78	1.37702	0.373215	0	0	0	0	0	346.572	-2.58422	0.000973435	1	0	1	0	1	322.388	-1.75606	0.0670375	0	0	0	0	0
Camk2d	1585.12	1.40232	4.43509e-05	1	0	0	0	0	1606.33	-1.4787	1.86053e-08	1	0	0	0	0	1561.3	1.009	0.92774	0	0	0	0	0
Camk2g	279.62	-1.05723	0.696809	0	0	0	0	0	236.937	-1.478	0.00485825	1	0	0	0	0	284.313	-1.45747	7.75708e-05	1	0	0	0	0
Camk2n1	1117.33	1.92495	2.91872e-06	1	0	0	0	0	1685.31	1.21189	0.0549019	0	0	0	0	0	1569.91	2.47695	1.10471e-09	1	1	0	1	0
Camk2n2	25.3608	1.08754	0.74955	0	0	0	0	0	34.6066	1.51651	0.0505506	0	0	0	0	0	39.5576	1.76483	0.0014019	1	0	0	0	0
Camk4	194.176	1.42427	0.00331493	1	0	0	0	0	194.667	-1.5607	0.000876443	1	0	0	0	0	186.118	-1.02384	0.878674	0	0	0	0	0
Camkk2	76.7979	-2.80901	4.77754e-09	1	0	1	0	1	59.8453	1.86448	0.000117983	1	0	0	0	0	113.75	-1.4143	0.00266005	1	0	0	0	0
Caml	286.483	-1.3598	0.0056156	1	0	0	0	0	279.796	1.22235	0.0506699	0	0	0	0	0	380.727	-1.0441	0.697727	0	0	0	0	0
Camta1	59.4332	-1.09964	0.551888	0	0	0	0	0	105.625	1.62531	0.00010459	1	0	0	0	0	128.175	1.57335	0.000142759	1	0	0	0	0
Camta2	1711.87	1.38373	1.31014e-05	1	0	0	0	0	2140.39	1.07813	0.418026	0	0	0	0	0	2190.28	1.59003	1.49979e-12	1	0	0	0	0
Cand2	167.393	-1.49125	0.00719986	1	0	0	0	0	153.147	1.19469	0.317057	0	0	0	0	0	218.696	-1.16572	0.29556	0	0	0	0	0
Canx	7785.47	-1.2574	0.0728119	0	0	0	0	0	6486.34	-1.21716	0.103338	0	0	0	0	0	8645.23	-1.44126	2.79148e-08	1	0	0	0	0
Cap1	1686.85	1.52706	0.000245335	1	0	0	0	0	1788.13	-1.44709	0.00866963	1	0	0	0	0	1673.43	1.12148	0.542555	0	0	0	0	0
Capg	302.746	2.59909	0.00388228	1	1	0	1	0	430.408	-1.06766	0.866136	0	0	0	0	0	349.662	2.55983	2.93012e-06	1	1	0	1	0
Capn1	3382.81	1.55738	8.02219e-10	1	0	0	0	0	3432.36	-1.65127	1.08785e-16	1	0	0	0	0	3126.2	1.00558	0.959093	0	0	0	0	0
Capn10	245.096	1.36466	0.00820602	1	0	0	0	0	256.138	-1.34013	0.0060223	1	0	0	0	0	254.879	1.08445	0.633285	0	0	0	0	0
Capn12	15.4088	3.14373	0.000353809	1	1	0	1	0	15.073	-4.15982	5.44635e-05	1	0	1	0	1	7.94648	-1.23675	0.671487	0	0	0	0	0
Capn13	167.996	-3.66703	8.20437e-06	1	0	1	0	1	462.404	11.5057	2.75291e-22	1	1	0	1	0	670.029	3.32087	7.25165e-19	1	1	0	1	0
Capn2	123.445	2.43972	4.87419e-06	1	1	0	1	0	703.572	6.79418	1.50912e-31	1	1	0	1	0	784.831	17.5728	2.92342e-175	1	1	0	1	0
Capn3	17.179	2.93353	4.0158e-05	1	1	0	1	0	21.0032	-1.9419	0.00165428	1	0	0	0	0	13.7699	1.61587	0.119725	0	0	0	0	0
Capn5	89.7917	-1.60344	0.231601	0	0	0	0	0	205.541	4.76776	3.40816e-09	1	1	0	1	0	270.52	3.16189	2.394e-05	1	1	0	1	0
Capn8	62.9987	1.49148	0.0298483	0	0	0	0	0	185.775	3.75296	5.78198e-14	1	1	0	1	0	207.347	5.97198	1.46725e-21	1	1	0	1	0
Capn9	229.12	1.57104	3.284e-06	1	0	0	0	0	459.356	2.16164	1.9442e-29	1	1	0	1	0	485.274	3.61714	1.08248e-37	1	1	0	1	0
Capns1	2838.4	1.20076	0.039001	0	0	0	0	0	3583.39	1.23414	0.0287936	0	0	0	0	0	3916.99	1.5757	2.73357e-06	1	0	0	0	0
Caprin1	6414.86	-1.34552	0.00384833	1	0	0	0	0	5230.15	-1.19692	0.0176569	0	0	0	0	0	7155.71	-1.5083	1.44346e-05	1	0	0	0	0
Capza1	2946.02	1.23779	0.0102455	0	0	0	0	0	2862.06	-1.43599	1.67973e-05	1	0	0	0	0	2972.83	-1.09023	0.408514	0	0	0	0	0
Capza2	2874.98	1.319	0.00204511	1	0	0	0	0	2881.44	-1.42931	0.000101911	1	0	0	0	0	2898.09	-1.01873	0.884018	0	0	0	0	0
Capzb	4126	1.46092	2.82446e-05	1	0	0	0	0	4554.45	-1.25926	0.0115369	0	0	0	0	0	4416.83	1.23379	0.00466664	1	0	0	0	0
Car1	198.007	22.9865	3.87187e-05	1	1	0	1	0	37172.7	187.989	5.59429e-15	1	1	0	1	0	44741.1	4609.11	4.15972e-144	1	1	0	1	0
Car12	149.056	-5.91461	0.00481917	1	0	1	0	1	722.415	31.5599	6.4629e-07	1	1	0	1	0	997.603	5.65431	2.60674e-38	1	1	0	1	0
Car13	1264.08	1.87007	5.30327e-09	1	0	0	0	0	1119.95	-3.19332	5.50709e-56	1	0	1	0	1	843.342	-1.60795	1.76872e-05	1	0	0	0	0
Car2	320.683	2.09305	0.0101175	0	1	0	0	0	453.505	1.00848	0.96493	0	0	0	0	0	397.919	2.25362	0.00216162	1	1	0	1	0
Car4	575.658	-1.0711	0.887018	0	0	0	0	0	12479.8	42.5777	2.05743e-32	1	1	0	1	0	15098	41.9645	2.35087e-133	1	1	0	1	0
Car5a	27.9354	1.73403	0.00432607	1	0	0	0	0	29.5295	-1.66572	0.0594891	0	0	0	0	0	25.4746	1.10886	0.748745	0	0	0	0	0
Car8	142.591	-1.7	0.000136193	1	0	0	0	0	562.51	9.28166	3.97947e-46	1	1	0	1	0	720.485	5.8248	4.6207e-32	1	1	0	1	0
Car9	2392.97	-1.14916	0.211593	0	0	0	0	0	1762.58	-1.88366	1.54486e-07	1	0	0	0	0	2248.43	-2.04023	1.63382e-11	1	0	1	0	1
Card11	176.69	-5.48782	6.4878e-05	1	0	1	0	1	60.3365	1.1761	0.738276	0	0	0	0	0	214.756	-4.43533	4.15412e-09	1	0	1	0	1
Card14	221.896	1.60773	0.0015855	1	0	0	0	0	344.447	1.42458	0.0171322	0	0	0	0	0	344.821	2.44709	2.22646e-14	1	1	0	1	0
Carhsp1	1204.37	-1.51942	1.91211e-06	1	0	0	0	0	1269.96	1.56585	3.76072e-09	1	0	0	0	0	1793.1	1.09796	0.256522	0	0	0	0	0
Carkd	689.456	1.37616	0.00218279	1	0	0	0	0	733.559	-1.30093	0.0044932	1	0	0	0	0	727.793	1.12757	0.243833	0	0	0	0	0
Carm1	775.301	-1.54072	7.84246e-06	1	0	0	0	0	683.286	1.15774	0.211831	0	0	0	0	0	996.505	-1.2451	0.0104797	0	0	0	0	0
Carns1	12.3181	1.84051	0.0243464	0	0	0	0	0	20.5895	1.4879	0.115252	0	0	0	0	0	20.0807	2.91152	1.74258e-05	1	1	0	1	0
Cars2	76.687	-1.9006	0.0014128	1	0	0	0	0	64.8584	1.36142	0.314488	0	0	0	0	0	104.303	-1.30834	0.257483	0	0	0	0	0
Casc3	858.079	-1.16303	0.0172856	0	0	0	0	0	897.404	1.18132	0.00462453	1	0	0	0	0	1130.92	1.08436	0.161397	0	0	0	0	0
Casc5	413.903	-3.55076	7.98316e-11	1	0	1	0	1	225.175	1.39967	0.069227	0	0	0	0	0	538.116	-2.38479	3.15138e-11	1	0	1	0	1
Casd1	222.8	-2.67093	1.91611e-09	1	0	1	0	1	835.611	12.2992	1.37765e-135	1	1	0	1	0	1126.09	4.91454	6.01276e-41	1	1	0	1	0
Caskin2	1130.85	1.20238	0.0383282	0	0	0	0	0	1412.58	1.20709	0.0578745	0	0	0	0	0	1538.66	1.54902	2.38197e-06	1	0	0	0	0
Casp12	13.0643	-3.06405	0.000735096	1	0	1	0	1	20.5911	5.17185	1.993e-05	1	1	0	1	0	32.4854	1.80964	0.0418865	0	0	0	0	0
Casp3	536.478	2.66124	0.00067052	1	1	0	1	0	548.749	-2.80411	6.17196e-10	1	0	1	0	1	347.43	1.01063	0.975011	0	0	0	0	0
Casp4	432.938	2.88552	4.90813e-05	1	1	0	1	0	542.008	-1.59799	0.0856198	0	0	0	0	0	383.937	1.91967	0.00107843	1	0	0	0	0
Casp6	3185.14	1.52884	0.000582285	1	0	0	0	0	2237.43	-8.29858	6.10741e-82	1	0	1	0	1	1777.83	-5.10399	6.56764e-49	1	0	1	0	1
Casp7	4698.73	2.07617	9.52338e-08	1	1	0	1	0	4447.22	-2.83529	7.45763e-23	1	0	1	0	1	3208.32	-1.2861	0.0829347	0	0	0	0	0
Casp8	1592.87	1.63859	1.57437e-05	1	0	0	0	0	1712.67	-1.49582	1.30481e-05	1	0	0	0	0	1545.81	1.16374	0.188726	0	0	0	0	0
Casp9	516.04	1.45453	0.00787455	1	0	0	0	0	490.29	-1.81966	9.09356e-06	1	0	0	0	0	458.839	-1.17786	0.317448	0	0	0	0	0
Cast	1842.74	2.54612	2.72092e-15	1	1	0	1	0	2233.08	-1.59462	0.00235005	1	0	0	0	0	1652.93	1.70213	5.05842e-05	1	0	0	0	0
Casz1	2878.72	1.59219	3.41193e-08	1	0	0	0	0	2927.04	-1.63937	3.76567e-10	1	0	0	0	0	2620.36	1.03712	0.733538	0	0	0	0	0
Cat	7307.18	1.77666	0.032116	0	0	0	0	0	5762.4	-5.58223	1.12821e-19	1	0	1	0	1	4169.26	-2.93338	5.38309e-08	1	0	1	0	1
Catsper4	33.1395	3.40902	5.0346e-05	1	1	0	1	0	38.207	-2.29909	0.00226591	1	0	1	0	1	23.1614	1.57816	0.206074	0	0	0	0	0
Cbara1	2921.88	2.09801	1.43441e-09	1	1	0	1	0	3146.32	-1.88013	6.98417e-14	1	0	0	0	0	2436.94	1.1864	0.270415	0	0	0	0	0
Cbfa2t3	120.059	-3.58433	2.25636e-08	1	0	1	0	1	392.775	13.5138	8.06303e-60	1	1	0	1	0	553.186	4.01791	8.10429e-20	1	1	0	1	0
Cbfb	527.559	-2.87425	7.31278e-30	1	0	1	0	1	503.002	2.57316	2.04482e-22	1	1	0	1	0	898.199	-1.04869	0.689417	0	0	0	0	0
Cblc	1259.58	1.77837	2.67296e-10	1	0	0	0	0	1320.67	-1.72726	7.70772e-13	1	0	0	0	0	1119.92	1.09587	0.423851	0	0	0	0	0
Cbln3	43.4369	1.19886	0.357143	0	0	0	0	0	76.2922	2.09805	1.63853e-05	1	1	0	1	0	85.736	2.6826	8.34705e-13	1	1	0	1	0
Cbr1	3710.6	2.30061	6.92996e-05	1	1	0	1	0	4514.78	-1.47587	0.000344463	1	0	0	0	0	3537.12	1.65583	0.0150954	0	0	0	0	0
Cbr3	11.4669	1.7289	0.380101	0	0	0	0	0	254.412	33.0591	2.24132e-21	1	1	0	1	0	303.836	60.1908	7.73277e-38	1	1	0	1	0
Cbwd1	142.369	-1.15755	0.428158	0	0	0	0	0	124.146	-1.22605	0.187393	0	0	0	0	0	157.951	-1.3347	0.00737965	1	0	0	0	0
Cbx2	173.604	-1.72342	2.80591e-07	1	0	0	0	0	118.09	-1.26459	0.0870147	0	0	0	0	0	192.467	-2.0458	1.90085e-11	1	0	1	0	1
Cbx3	955.715	-3.27145	2.38774e-26	1	0	1	0	1	639.581	1.76412	1.69216e-05	1	0	0	0	0	1356.42	-1.74362	2.37427e-06	1	0	0	0	0
Cbx5	1086.74	-3.47464	6.54457e-16	1	0	1	0	1	737.741	1.94362	2.20107e-07	1	0	0	0	0	1580.74	-1.67986	1.36914e-07	1	0	0	0	0
Cbx6	271.523	-7.43124	1.04569e-18	1	0	1	0	1	109.854	2.3182	0.000841593	1	1	0	1	0	374.166	-3.0176	6.06225e-11	1	0	1	0	1
Cbx7	285.287	-4.03049	4.93913e-20	1	0	1	0	1	254.044	3.32112	9.26144e-32	1	1	0	1	0	504.945	-1.13594	0.399775	0	0	0	0	0
Cbx8	91.4253	1.35398	0.0681657	0	0	0	0	0	74.2958	-2.75327	4.65903e-11	1	0	1	0	1	69.8057	-1.9087	7.15966e-05	1	0	0	0	0
Cc2d1a	893.056	1.48556	3.85149e-11	1	0	0	0	0	1013.31	-1.20394	0.00378276	1	0	0	0	0	979.852	1.31556	8.44198e-06	1	0	0	0	0
Cc2d1b	380.407	-1.05707	0.562249	0	0	0	0	0	469.979	1.45298	3.82577e-05	1	0	0	0	0	567.129	1.46416	2.09148e-07	1	0	0	0	0
Ccar1	1817.91	-1.1323	0.0495556	0	0	0	0	0	1472.62	-1.5049	4.34525e-13	1	0	0	0	0	1847.24	-1.5961	9.81905e-14	1	0	0	0	0
Ccbe1	137.587	-4.67965	9.49516e-08	1	0	1	0	1	29.2778	-6.2688	6.94506e-05	1	0	1	0	1	137.687	-27.1106	6.95997e-21	1	0	1	0	1
Ccdc101	165.063	-4.68424	3.44437e-22	1	0	1	0	1	246.651	7.19887	3.64653e-52	1	1	0	1	0	422.312	1.63728	3.44104e-05	1	0	0	0	0
Ccdc104	64.7254	-1.47718	0.00921149	1	0	0	0	0	111.616	3.11417	3.01811e-16	1	1	0	1	0	147.676	2.25081	1.83607e-10	1	1	0	1	0
Ccdc107	721.65	1.07671	0.517797	0	0	0	0	0	679.258	-1.34656	0.00115525	1	0	0	0	0	760.588	-1.17355	0.123972	0	0	0	0	0
Ccdc109a	4465.63	1.61534	3.06829e-10	1	0	0	0	0	4360.98	-1.90573	9.61717e-25	1	0	0	0	0	3830.64	-1.10852	0.310424	0	0	0	0	0
Ccdc109b	12.5611	-1.32531	0.509268	0	0	0	0	0	30.2673	4.41104	2.03162e-05	1	1	0	1	0	38.3275	3.54424	7.2657e-08	1	1	0	1	0
Ccdc112	28.719	-1.71191	0.0464166	0	0	0	0	0	31.7803	1.90403	0.00168882	1	0	0	0	0	46.566	1.18259	0.453217	0	0	0	0	0
Ccdc115	241.709	-2.46848	3.30518e-06	1	0	1	0	1	193.582	1.68995	0.00311877	1	0	0	0	0	349.686	-1.37344	0.0360227	0	0	0	0	0
Ccdc116	198.264	2.1236	0.00767788	1	1	0	1	0	260.157	-1.17027	0.428844	0	0	0	0	0	219.982	1.93722	0.0138541	0	0	0	0	0
Ccdc117	319.177	-1.56151	5.03719e-06	1	0	0	0	0	301.282	1.331	0.00129873	1	0	0	0	0	436.858	-1.09887	0.331853	0	0	0	0	0
Ccdc120	805.126	3.51622	1.02091e-07	1	1	0	1	0	846.268	-3.39923	1.56497e-15	1	0	1	0	1	443.785	1.1039	0.693419	0	0	0	0	0
Ccdc122	31.3449	1.13939	0.834145	0	0	0	0	0	83.7201	3.8428	0.00183793	1	1	0	1	0	97.6568	4.66667	7.4073e-23	1	1	0	1	0
Ccdc123	178.5	-2.38831	2.49989e-06	1	0	1	0	1	138.758	1.55393	0.00547858	1	0	0	0	0	250.139	-1.4452	0.00126118	1	0	0	0	0
Ccdc125	69.0466	-3.14799	3.05025e-08	1	0	1	0	1	76.4618	3.45571	1.31012e-11	1	1	0	1	0	133.787	1.16451	0.287686	0	0	0	0	0
Ccdc127	453.656	-1.39801	0.000282311	1	0	0	0	0	440.693	1.27716	0.002157	1	0	0	0	0	612.656	-1.02746	0.801947	0	0	0	0	0
Ccdc132	383.772	-1.28634	0.000816264	1	0	0	0	0	376.234	1.1432	0.170478	0	0	0	0	0	497.49	-1.05582	0.631381	0	0	0	0	0
Ccdc137	215.372	-2.137	1.05525e-06	1	0	1	0	1	185.406	1.61128	4.80966e-05	1	0	0	0	0	311.078	-1.24529	0.125832	0	0	0	0	0
Ccdc138	76.3459	-1.0173	0.913932	0	0	0	0	0	62.2217	-1.70967	2.19723e-05	1	0	0	0	0	73.1208	-1.6304	3.17664e-05	1	0	0	0	0
Ccdc14	74.9928	-2.26984	3.33487e-06	1	0	1	0	1	66.6826	1.81288	0.000481123	1	0	0	0	0	113.201	-1.17654	0.343425	0	0	0	0	0
Ccdc142	189.09	-1.01528	0.935087	0	0	0	0	0	141.29	-2.22308	3.94815e-07	1	0	1	0	1	165.265	-2.11543	4.92401e-09	1	0	1	0	1
Ccdc15	13.8483	-3.10763	0.00724096	1	0	1	0	1	15.6634	3.51339	0.00262898	1	1	0	1	0	27.0551	1.19798	0.60623	0	0	0	0	0
Ccdc157	93.5417	1.06595	0.677324	0	0	0	0	0	128.603	1.55999	0.00321924	1	0	0	0	0	148.142	1.77806	3.57198e-05	1	0	0	0	0
Ccdc159	6.03728	1.14108	0.781935	0	0	0	0	0	13.7313	3.08581	0.000170629	1	1	0	1	0	15.8529	3.75495	6.69052e-06	1	1	0	1	0
Ccdc17	70.997	1.39364	0.0852599	0	0	0	0	0	105.111	1.45153	0.0779611	0	0	0	0	0	110.33	2.15017	7.53514e-05	1	1	0	1	0
Ccdc18	49.1714	-6.2921	2.04865e-08	1	0	1	0	1	24.5866	2.54544	0.00119418	1	1	0	1	0	71.1763	-2.3254	4.5919e-05	1	0	1	0	1
Ccdc19	9.21211	-1.48987	0.313746	0	0	0	0	0	25.2736	5.5564	1.2996e-10	1	1	0	1	0	32.3703	3.97827	1.73486e-13	1	1	0	1	0
Ccdc22	235.7	-1.23519	0.1923	0	0	0	0	0	210.769	-1.07956	0.660072	0	0	0	0	0	276.122	-1.25115	0.00445907	1	0	0	0	0
Ccdc23	64.3153	-1.30882	0.167204	0	0	0	0	0	114.56	2.96511	6.84252e-12	1	1	0	1	0	146.912	2.40856	2.87359e-09	1	1	0	1	0
Ccdc25	1238.88	1.60043	8.27511e-06	1	0	0	0	0	1068.3	-2.85708	4.0013e-53	1	0	1	0	1	897.536	-1.67654	3.05779e-06	1	0	0	0	0
Ccdc28a	258.094	1.25465	0.0435134	0	0	0	0	0	250.162	-1.48101	0.00164913	1	0	0	0	0	256.962	-1.10624	0.405102	0	0	0	0	0
Ccdc28b	26.7645	-1.36869	0.103103	0	0	0	0	0	66.6918	4.67216	1.9177e-26	1	1	0	1	0	84.6329	3.63828	5.82857e-28	1	1	0	1	0
Ccdc3	15.7641	-1.19878	0.615217	0	0	0	0	0	27.0061	2.64979	0.0062926	1	1	0	1	0	33.9156	2.35175	0.0188076	0	1	0	0	0
Ccdc32	705.217	1.88994	2.6503e-11	1	0	0	0	0	782.34	-1.57596	3.64334e-14	1	0	0	0	0	655.764	1.27627	0.0287251	0	0	0	0	0
Ccdc34	401.99	-5.59165	6.42892e-08	1	0	1	0	1	196.948	2.15705	0.0176118	0	1	0	0	0	564.037	-2.45931	1.03875e-05	1	0	1	0	1
Ccdc39	56.1967	-1.61573	0.00535642	1	0	0	0	0	65.2502	1.92916	0.00104182	1	0	0	0	0	92.8264	1.27344	0.21954	0	0	0	0	0
Ccdc41	225.001	-2.24045	1.51238e-07	1	0	1	0	1	209.552	1.92152	3.66985e-08	1	0	0	0	0	349.783	-1.09578	0.494981	0	0	0	0	0
Ccdc43	225.305	-2.38106	1.50029e-10	1	0	1	0	1	204.11	1.96271	1.00343e-09	1	0	0	0	0	350.654	-1.14074	0.201989	0	0	0	0	0
Ccdc51	161.526	-1.18905	0.154798	0	0	0	0	0	134.601	-1.31385	0.00807567	1	0	0	0	0	173.922	-1.46781	9.55253e-05	1	0	0	0	0
Ccdc55	458.832	1.10453	0.46433	0	0	0	0	0	434.921	-1.3463	0.00490559	1	0	0	0	0	481.178	-1.14357	0.291676	0	0	0	0	0
Ccdc57	37.9038	-1.9582	0.000243682	1	0	0	0	0	38.2431	1.8806	0.000835602	1	0	0	0	0	59.7611	1.02509	0.886656	0	0	0	0	0
Ccdc58	262.343	-1.87545	5.56991e-05	1	0	0	0	0	218.944	1.21703	0.161789	0	0	0	0	0	344.974	-1.44903	0.000325758	1	0	0	0	0
Ccdc59	369.666	1.30539	0.0125995	0	0	0	0	0	351.637	-1.62469	9.17559e-07	1	0	0	0	0	350.983	-1.16605	0.118222	0	0	0	0	0
Ccdc6	2066.21	1.43425	0.000395519	1	0	0	0	0	2060.11	-1.58797	2.99515e-08	1	0	0	0	0	1961.84	-1.03589	0.70431	0	0	0	0	0
Ccdc61	173.051	-1.69602	0.0025784	1	0	0	0	0	188.363	1.83415	3.03741e-06	1	0	0	0	0	275.445	1.15388	0.369445	0	0	0	0	0
Ccdc62	29.0079	-1.1543	0.471648	0	0	0	0	0	43.3043	2.09219	0.000459477	1	1	0	1	0	53.7293	1.93576	0.00020555	1	0	0	0	0
Ccdc64	50.4237	2.06523	6.11339e-05	1	1	0	1	0	109.433	2.10022	1.10625e-08	1	1	0	1	0	109.133	4.62964	9.18768e-30	1	1	0	1	0
Ccdc64b	128.421	1.24426	0.0805783	0	0	0	0	0	203.93	1.76204	2.81765e-08	1	0	0	0	0	224.842	2.33692	3.67337e-16	1	1	0	1	0
Ccdc68	732.537	2.21004	8.08753e-06	1	1	0	1	0	1082.16	1.06442	0.629713	0	0	0	0	0	944.963	2.49877	8.55654e-07	1	1	0	1	0
Ccdc72	2012.53	1.44084	0.000194491	1	0	0	0	0	1744.11	-2.44795	1.0831e-23	1	0	1	0	1	1586.63	-1.59599	0.000125413	1	0	0	0	0
Ccdc74a	8.04654	1.32204	0.421241	0	0	0	0	0	11.8146	1.47881	0.165934	0	0	0	0	0	12.5747	2.08879	0.00899268	1	1	0	1	0
Ccdc75	312.361	1.32112	0.0104413	0	0	0	0	0	305.434	-1.5207	5.31834e-08	1	0	0	0	0	305.568	-1.08192	0.543719	0	0	0	0	0
Ccdc77	89.5604	-2.31589	4.89515e-08	1	0	1	0	1	75.5396	1.70643	0.0050644	1	0	0	0	0	131.46	-1.27638	0.139117	0	0	0	0	0
Ccdc82	1745.23	1.41004	3.16014e-09	1	0	0	0	0	1900.25	-1.26225	0.0344239	0	0	0	0	0	1868.63	1.1925	0.106372	0	0	0	0	0
Ccdc85b	85.1723	-1.9034	1.83102e-05	1	0	0	0	0	170.985	4.61445	2.58475e-33	1	1	0	1	0	235.964	2.58893	3.17118e-15	1	1	0	1	0
Ccdc86	226.837	-5.22604	3.59721e-09	1	0	1	0	1	140.814	2.77169	0.000240381	1	1	0	1	0	349.234	-1.78428	0.00394725	1	0	0	0	0
Ccdc87	21.0237	4.46185	1.41992e-07	1	1	0	1	0	23.7358	-2.9796	0.00049248	1	0	1	0	1	11.7881	1.59246	0.209536	0	0	0	0	0
Ccdc88b	212.909	4.27887	8.11384e-17	1	1	0	1	0	196.995	-9.72147	6.93467e-49	1	0	1	0	1	70.0253	-2.13764	0.00105892	1	0	1	0	1
Ccdc9	472.973	1.12576	0.28204	0	0	0	0	0	644.28	1.48172	0.00099358	1	0	0	0	0	728.509	1.77519	2.96727e-10	1	0	0	0	0
Ccdc90a	2028.73	1.65232	4.54894e-05	1	0	0	0	0	2108.91	-1.65318	2.8252e-07	1	0	0	0	0	1863.86	1.06709	0.590262	0	0	0	0	0
Ccdc90b	440.021	1.34279	0.00167587	1	0	0	0	0	387.132	-2.07824	3.72373e-22	1	0	1	0	1	373.957	-1.45448	0.000101733	1	0	0	0	0
Ccdc92	48.4451	2.69851	1.08682e-10	1	1	0	1	0	69.9368	-1.09416	0.623555	0	0	0	0	0	55.8682	2.62464	6.69682e-08	1	1	0	1	0
Ccdc93	660.997	1.36415	0.000748244	1	0	0	0	0	1120.97	1.84082	2.0643e-06	1	0	0	0	0	1207.58	2.673	2.32747e-15	1	1	0	1	0
Ccdc99	94.966	-5.71426	6.72885e-05	1	0	1	0	1	47.7517	2.30546	0.0534875	0	1	0	0	0	135.175	-2.35266	5.63501e-06	1	0	1	0	1
Cchcr1	92.5077	-1.64838	8.82615e-05	1	0	0	0	0	128.35	2.54396	5.13899e-12	1	1	0	1	0	179.357	1.64288	2.42022e-05	1	0	0	0	0
Cck	1046.49	1.58182	9.07371e-07	1	0	0	0	0	701.294	-20.154	4.48668e-53	1	0	1	0	1	518.608	-11.9518	1.76703e-36	1	0	1	0	1
Ccl20	255.648	2.55351	0.0615486	0	1	0	0	0	212.968	-9.566	4.03518e-08	1	0	1	0	1	110.139	-3.52239	0.00285054	1	0	1	0	1
Ccl24	56.0889	2.74063	0.112905	0	1	0	0	0	43.4344	-156.861	3.33275e-12	1	0	1	0	1	18.1019	-53.2829	5.41565e-05	1	0	1	0	1
Ccl25	9160.94	1.16818	0.215732	0	0	0	0	0	5240.91	-47.1723	7.60355e-14	1	0	1	0	1	5125.84	-37.9733	6.02764e-12	1	0	1	0	1
Ccl5	412.402	2.39289	0.000343778	1	1	0	1	0	350.661	-6.45455	4.86189e-07	1	0	1	0	1	200.104	-2.51582	0.0185872	0	0	1	0	0
Ccl6	2383.77	-1.66613	0.00023718	1	0	0	0	0	4115.66	3.43896	2.64025e-53	1	1	0	1	0	5611.43	2.20198	8.641e-10	1	1	0	1	0
Ccl9	369.344	-4.03663	1.00016e-14	1	0	1	0	1	255.892	2.38372	4.98476e-09	1	1	0	1	0	566.095	-1.59283	0.00167717	1	0	0	0	0
Ccm2	165.311	-1.3848	0.00870841	1	0	0	0	0	199.862	1.79865	1.32018e-06	1	0	0	0	0	269.264	1.38466	0.0216566	0	0	0	0	0
Ccna2	1384.81	-7.821	5.82201e-07	1	0	1	0	1	531.277	2.32051	0.0390451	0	1	0	0	0	1891.58	-3.20614	4.34751e-15	1	0	1	0	1
Ccnb1	472.181	-7.86892	4.85877e-07	1	0	1	0	1	158.797	1.9328	0.123731	0	0	0	0	0	619.227	-3.88446	2.37302e-30	1	0	1	0	1
Ccnb2	520.378	-5.96947	9.26745e-06	1	0	1	0	1	194.356	1.55088	0.31124	0	0	0	0	0	666.811	-3.6594	5.29843e-18	1	0	1	0	1
Ccnd1	833.273	-6.89761	9.7406e-09	1	0	1	0	1	650.444	5.04306	1.80507e-07	1	1	0	1	0	1512.27	-1.29924	0.180436	0	0	0	0	0
Ccnd2	2600.94	-4.27015	8.12026e-12	1	0	1	0	1	1779.17	2.50565	5.64247e-05	1	1	0	1	0	4015.9	-1.60631	0.00992589	1	0	0	0	0
Ccnd3	550.068	-1.05919	0.615341	0	0	0	0	0	717.417	1.59591	7.01386e-07	1	0	0	0	0	870.012	1.60584	3.4768e-05	1	0	0	0	0
Ccndbp1	482.195	1.5345	8.71457e-05	1	0	0	0	0	550.753	-1.22733	0.0444676	0	0	0	0	0	523.712	1.33281	0.00999838	1	0	0	0	0
Ccne1	90.0917	-6.1129	8.43426e-05	1	0	1	0	1	58.0601	3.5041	0.0047595	1	1	0	1	0	145.706	-1.6616	0.0267735	0	0	0	0	0
Ccnf	297.949	-7.72505	6.07541e-07	1	0	1	0	1	116.376	2.34499	0.0433191	0	1	0	0	0	408.673	-3.13347	5.19144e-13	1	0	1	0	1
Ccng2	1681.02	3.42077	5.14664e-05	1	1	0	1	0	2368.44	-1.32867	0.0886268	0	0	0	0	0	1682.42	2.72296	0.000821182	1	1	0	1	0
Ccnh	243.924	-1.7155	6.82754e-06	1	0	0	0	0	194.698	1.09423	0.523995	0	0	0	0	0	304.497	-1.47108	0.000287981	1	0	0	0	0
Ccni	4849.02	1.50612	0.00113294	1	0	0	0	0	6206.04	1.04712	0.717783	0	0	0	0	0	6127.57	1.68299	2.36785e-06	1	0	0	0	0
Ccnj	136.934	1.08192	0.605625	0	0	0	0	0	124.423	-1.46847	0.00300661	1	0	0	0	0	138.308	-1.26997	0.0221572	0	0	0	0	0
Ccnjl	110.961	-1.54673	0.166533	0	0	0	0	0	81.1206	-1.23775	0.456638	0	0	0	0	0	123.091	-1.80317	0.009461	1	0	0	0	0
Ccnk	806.545	-1.12409	0.248297	0	0	0	0	0	707.062	-1.25874	0.0307337	0	0	0	0	0	880.982	-1.3243	0.00129919	1	0	0	0	0
Ccnl2	1391.66	1.32923	0.0139363	0	0	0	0	0	1730.5	1.09688	0.614266	0	0	0	0	0	1798.15	1.55698	0.00326425	1	0	0	0	0
Ccnt2	512.328	-1.12483	0.239171	0	0	0	0	0	599.817	1.39635	0.000772098	1	0	0	0	0	741.507	1.32644	0.0165285	0	0	0	0	0
Ccnyl1	832.478	2.05205	3.74525e-12	1	1	0	1	0	766.563	-3.12275	6.1877e-45	1	0	1	0	1	546.676	-1.4288	0.00049451	1	0	0	0	0
Ccpg1	366.535	-1.17578	0.0908731	0	0	0	0	0	485.993	1.78371	4.17007e-09	1	0	0	0	0	609.526	1.62017	3.46983e-10	1	0	0	0	0
Ccr2	14.9354	1.85249	0.0125314	0	0	0	0	0	23.6583	1.35112	0.190316	0	0	0	0	0	22.656	2.66914	2.34538e-06	1	1	0	1	0
Ccr9	47.2735	1.75093	0.00415164	1	0	0	0	0	42.0643	-2.91812	5.19565e-08	1	0	1	0	1	33.1788	-1.55599	0.0537178	0	0	0	0	0
Ccrl2	24.622	1.42006	0.367748	0	0	0	0	0	19.8677	-3.06893	0.00336828	1	0	1	0	1	17.9337	-2.03186	0.00887402	1	0	1	0	1
Ccrn4l	1642.39	2.86505	0.00084679	1	1	0	1	0	1964.37	-1.84994	0.0187249	0	0	0	0	0	1336.23	1.66216	0.0252201	0	0	0	0	0
Cct2	2192.34	-3.16774	1.37435e-09	1	0	1	0	1	1564.59	1.88606	0.000354213	1	0	0	0	0	3198.87	-1.58398	2.29327e-06	1	0	0	0	0
Cct3	1468.96	-2.33669	1.38216e-07	1	0	1	0	1	1055.7	1.32451	0.0663537	0	0	0	0	0	1939.68	-1.66318	1.16534e-06	1	0	0	0	0
Cct4	2004.17	-1.90689	9.14446e-12	1	0	0	0	0	1567.18	1.19571	0.0407832	0	0	0	0	0	2580.45	-1.49731	2.15662e-09	1	0	0	0	0
Cct5	1901.14	-2.06871	1.01036e-09	1	0	1	0	1	1495.84	1.33381	0.0111681	0	0	0	0	0	2543.68	-1.45753	3.14543e-05	1	0	0	0	0
Cct6a	2478.52	-1.71499	4.13568e-07	1	0	0	0	0	1851.87	-1.03956	0.742202	0	0	0	0	0	2943.64	-1.67752	1.63536e-09	1	0	0	0	0
Cct7	1875.77	-1.60655	8.14782e-08	1	0	0	0	0	1504.32	1.01941	0.849269	0	0	0	0	0	2281.64	-1.48113	1.0925e-06	1	0	0	0	0
Cct8	2029.1	-1.9944	2.12823e-09	1	0	0	0	0	1483.78	1.11754	0.30129	0	0	0	0	0	2538.28	-1.6773	6.93776e-10	1	0	0	0	0
Cd101	19.0877	3.55018	1.06224e-07	1	1	0	1	0	17.7296	-6.47647	2.65349e-08	1	0	1	0	1	7.81806	-1.72224	0.238178	0	0	0	0	0
Cd14	99.7537	1.52844	0.0910778	0	0	0	0	0	296.49	3.74695	4.46658e-16	1	1	0	1	0	329.761	6.09147	1.34046e-24	1	1	0	1	0
Cd151	2602.86	1.81585	2.67335e-09	1	0	0	0	0	2873.73	-1.53765	6.80759e-16	1	0	0	0	0	2461.86	1.25553	0.0420076	0	0	0	0	0
Cd160	36.5664	2.01573	0.000411071	1	1	0	1	0	37.8899	-2.05502	0.00125142	1	0	1	0	1	29.2142	1.05257	0.85866	0	0	0	0	0
Cd164	5008.42	1.135	0.168123	0	0	0	0	0	5639.74	1.04346	0.704608	0	0	0	0	0	6248.91	1.26146	0.0014019	1	0	0	0	0
Cd177	46.847	-1.36797	0.465281	0	0	0	0	0	1276.88	61.9153	2.34087e-42	1	1	0	1	0	1553.72	47.787	8.25189e-43	1	1	0	1	0
Cd1d1	8.35363	-1.68014	0.116274	0	0	0	0	0	40.539	11.5136	9.53025e-27	1	1	0	1	0	51.295	7.3065	1.82316e-30	1	1	0	1	0
Cd200r1	15.088	1.99691	0.0133027	0	0	0	0	0	13.9169	-3.00014	7.93721e-05	1	0	1	0	1	10.1272	-1.40815	0.363002	0	0	0	0	0
Cd200r2	41.1398	1.80818	0.00148591	1	0	0	0	0	99.8885	2.63307	4.48479e-11	1	1	0	1	0	104.846	5.07085	3.09691e-26	1	1	0	1	0
Cd200r4	18.1929	2.88856	0.0018937	1	1	0	1	0	16.9057	-5.04231	4.89524e-05	1	0	1	0	1	8.87876	-1.62611	0.283993	0	0	0	0	0
Cd209c	45.3894	-1.61898	0.000839515	1	0	0	0	0	56.8766	2.1538	0.000194125	1	1	0	1	0	79.9477	1.42111	0.0954223	0	0	0	0	0
Cd22	7.43143	1.60709	0.221866	0	0	0	0	0	19.04	3.02238	0.0331684	0	1	0	0	0	20.6621	5.15547	0.0010038	1	1	0	1	0
Cd226	56.9474	2.16164	0.000437955	1	1	0	1	0	50.4743	-4.0153	4.4156e-07	1	0	1	0	1	33.6842	-1.74482	0.096635	0	0	0	0	0
Cd244	47.1471	1.38406	0.178115	0	0	0	0	0	36.5918	-3.50703	2.37639e-09	1	0	1	0	1	33.0266	-2.36295	0.00201983	1	0	1	0	1
Cd24a	3535.44	-2.59377	1.14085e-17	1	0	1	0	1	5213.51	4.11625	1.43792e-56	1	1	0	1	0	8078.14	1.69125	4.15835e-06	1	0	0	0	0
Cd274	50.2861	1.71239	0.0133793	0	0	0	0	0	87.5641	1.65576	0.0408849	0	0	0	0	0	87.9658	3.02208	2.38989e-05	1	1	0	1	0
Cd276	65.7392	-4.61406	1.56067e-06	1	0	1	0	1	82.3549	5.86363	1.33604e-09	1	1	0	1	0	148.811	1.34277	0.146086	0	0	0	0	0
Cd2ap	4315.66	1.12122	0.356319	0	0	0	0	0	5592.31	1.36459	0.00947127	1	0	0	0	0	6299.24	1.6318	1.46276e-06	1	0	0	0	0
Cd2bp2	571.087	1.07327	0.540455	0	0	0	0	0	518.239	-1.45101	0.00195383	1	0	0	0	0	580.6	-1.26726	0.0515811	0	0	0	0	0
Cd302	18.154	-1.02234	0.956623	0	0	0	0	0	10.273	-9.32458	0.0002385	1	0	1	0	1	12.0184	-8.91379	1.07419e-05	1	0	1	0	1
Cd320	86.5109	-3.91884	4.09294e-13	1	0	1	0	1	121.799	5.69666	1.41734e-24	1	1	0	1	0	206.727	1.54648	0.000657259	1	0	0	0	0
Cd36	561.231	2.76796	0.0555579	0	1	0	0	0	472.15	-12.5135	1.19172e-11	1	0	1	0	1	221.167	-4.22219	0.00140597	1	0	1	0	1
Cd37	13.3033	2.3167	0.262088	0	1	0	0	0	31.7167	2.29144	0.0285414	0	1	0	0	0	31.531	5.63707	0.000248979	1	1	0	1	0
Cd38	1019.09	-1.59019	0.00759663	1	0	0	0	0	1885.27	3.64411	5.69576e-17	1	1	0	1	0	2527.19	2.42937	7.45785e-25	1	1	0	1	0
Cd3e	76.325	2.34051	4.68949e-05	1	1	0	1	0	70.6945	-3.64219	3.38995e-07	1	0	1	0	1	45.2744	-1.45543	0.220637	0	0	0	0	0
Cd3eap	136.494	-3.44006	4.52715e-07	1	0	1	0	1	101.174	2.19682	0.000462576	1	1	0	1	0	208.749	-1.4784	0.00820895	1	0	0	0	0
Cd3g	99.8251	2.36003	8.10901e-05	1	1	0	1	0	92.7633	-3.65966	2.80508e-09	1	0	1	0	1	58.976	-1.4489	0.180659	0	0	0	0	0
Cd44	403.389	-8.29104	5.01162e-20	1	0	1	0	1	485.559	9.82948	1.24283e-19	1	1	0	1	0	969.052	1.25061	0.261245	0	0	0	0	0
Cd47	1042.78	1.48775	0.000838952	1	0	0	0	0	806.068	-4.09033	9.58818e-66	1	0	1	0	1	686.943	-2.5838	5.80727e-17	1	0	1	0	1
Cd48	16.1199	2.15416	0.00368994	1	1	0	1	0	20.661	-1.24176	0.623784	0	0	0	0	0	17.1918	1.8564	0.14737	0	0	0	0	0
Cd52	35.4611	1.8663	0.00602881	1	0	0	0	0	77.094	2.19436	0.00420155	1	1	0	1	0	78.5625	4.3906	1.15538e-08	1	1	0	1	0
Cd53	16.9304	1.73932	0.0657119	0	0	0	0	0	32.9162	1.945	0.0314389	0	0	0	0	0	33.5571	3.63522	4.25176e-06	1	1	0	1	0
Cd55	764.299	2.74365	4.98609e-06	1	1	0	1	0	1046.96	-1.24653	0.265201	0	0	0	0	0	806.122	2.33048	0.00114934	1	1	0	1	0
Cd59a	43.5215	-2.0237	0.00239447	1	0	1	0	1	26.7545	-1.26521	0.545926	0	0	0	0	0	48.478	-2.38962	0.0127439	0	0	1	0	0
Cd63	3035.08	1.46085	0.00422069	1	0	0	0	0	4577.96	1.44697	4.0275e-05	1	0	0	0	0	4732.86	2.24674	7.81917e-13	1	1	0	1	0
Cd7	296.862	2.49493	2.97631e-05	1	1	0	1	0	262.157	-5.32509	1.5898e-20	1	0	1	0	1	149.932	-1.99024	0.00281548	1	0	0	0	0
Cd72	9.50292	2.25398	0.0239553	0	1	0	0	0	16.9878	1.47644	0.226803	0	0	0	0	0	15.3234	3.55011	0.000239905	1	1	0	1	0
Cd74	2790.32	10.8396	0.000684706	1	1	0	1	0	3371.05	-3.52937	0.0829591	0	0	1	0	0	1180.17	3.22685	0.00036795	1	1	0	1	0
Cd79b	5.59554	-7.03211	0.0443759	0	0	1	0	0	10.8883	14.1848	1.80494e-05	1	1	0	1	0	18.0791	2.13664	0.159122	0	1	0	0	0
Cd81	3032.89	-1.0759	0.295729	0	0	0	0	0	2219.11	-2.16436	3.91551e-22	1	0	1	0	1	2700.97	-2.18229	2.17114e-17	1	0	1	0	1
Cd82	4146.66	2.13326	4.4527e-07	1	1	0	1	0	4303.88	-2.14731	1.28157e-16	1	0	1	0	1	3206.45	1.05724	0.737576	0	0	0	0	0
Cd83	19.1646	-3.39948	0.105137	0	0	1	0	0	43.2874	8.62658	0.00169831	1	1	0	1	0	64.4301	2.68386	0.00183839	1	1	0	1	0
Cd84	9.6515	3.03568	0.039292	0	1	0	0	0	33.8637	3.46522	0.0503496	0	1	0	0	0	34.5556	11.3916	7.67567e-05	1	1	0	1	0
Cd8a	236.34	2.30091	3.22707e-05	1	1	0	1	0	213.1	-4.09693	2.49691e-09	1	0	1	0	1	134.724	-1.66124	0.0739935	0	0	0	0	0
Cd9	271.223	-2.81185	0.00016349	1	0	1	0	1	2753.99	36.5953	1.40623e-58	1	1	0	1	0	3477.71	13.755	1.11633e-106	1	1	0	1	0
Cd93	23.9696	1.19526	0.508425	0	0	0	0	0	39.5432	1.92318	0.00302783	1	0	0	0	0	44.346	2.45935	1.46436e-06	1	1	0	1	0
Cd96	55.7762	1.86697	0.00795696	1	0	0	0	0	47.5981	-3.81708	5.39829e-09	1	0	1	0	1	34.7915	-1.91107	0.0237771	0	0	0	0	0
Cd97	390.478	-2.3017	1.06856e-05	1	0	1	0	1	404.004	2.32646	5.61913e-08	1	1	0	1	0	662.45	1.07431	0.620124	0	0	0	0	0
Cd99l2	128.192	-2.82813	1.92558e-14	1	0	1	0	1	202.412	4.83105	2.75471e-85	1	1	0	1	0	314.266	1.82509	2.24007e-09	1	0	0	0	0
Cda	3041.08	1.93727	0.000632632	1	0	0	0	0	2264.29	-12.0788	1.13443e-43	1	0	1	0	1	1435.38	-5.85795	6.62615e-15	1	0	1	0	1
Cdadc1	660.063	1.40358	0.000538035	1	0	0	0	0	658.093	-1.54049	1.10386e-06	1	0	0	0	0	635.393	-1.029	0.810057	0	0	0	0	0
Cdan1	325.759	-1.06453	0.607026	0	0	0	0	0	270.748	-1.53205	1.44902e-06	1	0	0	0	0	326.853	-1.52577	1.08651e-06	1	0	0	0	0
Cdc14a	262.439	1.55563	0.00957797	1	0	0	0	0	382.686	1.3052	0.23855	0	0	0	0	0	382.613	2.17103	5.62675e-06	1	1	0	1	0
Cdc14b	919.548	1.58989	1.3842e-08	1	0	0	0	0	784.164	-2.97019	8.85754e-26	1	0	1	0	1	658.399	-1.74958	2.71214e-08	1	0	0	0	0
Cdc16	294.929	-1.83122	5.61127e-07	1	0	0	0	0	309.541	1.87157	3.18538e-12	1	0	0	0	0	468.864	1.08767	0.493406	0	0	0	0	0
Cdc20	527.468	-7.15653	4.1096e-05	1	0	1	0	1	187.054	1.84306	0.22301	0	0	0	0	0	690.75	-3.70456	8.25052e-19	1	0	1	0	1
Cdc23	287.71	-2.13071	1.24665e-12	1	0	1	0	1	247.58	1.60166	2.90984e-08	1	0	0	0	0	414.813	-1.24702	0.0186448	0	0	0	0	0
Cdc25a	1896.15	1.28475	0.0832652	0	0	0	0	0	1536.55	-2.59892	7.17655e-14	1	0	1	0	1	1493.38	-1.88854	1.75806e-11	1	0	0	0	0
Cdc25b	385.569	-3.18374	4.23035e-09	1	0	1	0	1	233.992	1.46264	0.0307173	0	0	0	0	0	511.962	-2.05061	9.28172e-09	1	0	1	0	1
Cdc25c	100.723	-5.37597	8.27316e-06	1	0	1	0	1	44.2212	1.74235	0.166835	0	0	0	0	0	133.814	-2.93314	2.7116e-10	1	0	1	0	1
Cdc26	317.055	-1.40027	0.00112598	1	0	0	0	0	287.316	1.09303	0.378801	0	0	0	0	0	399.741	-1.20277	0.0958745	0	0	0	0	0
Cdc37	1476.51	-1.32765	0.00634612	1	0	0	0	0	1382.15	1.10463	0.333297	0	0	0	0	0	1869.92	-1.12864	0.198181	0	0	0	0	0
Cdc40	577.195	-1.09086	0.397214	0	0	0	0	0	491.869	-1.39479	0.000297376	1	0	0	0	0	602.633	-1.42413	7.6684e-05	1	0	0	0	0
Cdc42	8647.49	1.64652	1.73621e-06	1	0	0	0	0	8400.51	-1.97551	3.48105e-23	1	0	0	0	0	7275.19	-1.12903	0.288398	0	0	0	0	0
Cdc42bpb	2895.73	1.6024	5.49746e-11	1	0	0	0	0	2846.2	-1.84906	2.15004e-15	1	0	0	0	0	2517.62	-1.08212	0.263814	0	0	0	0	0
Cdc42bpg	1416.22	1.289	0.0007222	1	0	0	0	0	1641.5	-1.01706	0.892344	0	0	0	0	0	1711.77	1.35469	0.00541873	1	0	0	0	0
Cdc42ep1	201.339	-7.23003	2.53488e-13	1	0	1	0	1	236.87	8.42863	9.46962e-18	1	1	0	1	0	464.363	1.23511	0.328889	0	0	0	0	0
Cdc42ep2	769.809	3.18789	1.54695e-06	1	1	0	1	0	728.451	-5.00268	1.52094e-25	1	0	1	0	1	364.975	-1.48454	0.167931	0	0	0	0	0
Cdc42ep3	21.1504	2.15862	0.000460271	1	1	0	1	0	116.416	6.75592	4.19782e-34	1	1	0	1	0	130.596	15.5553	7.90976e-67	1	1	0	1	0
Cdc42ep4	1187.31	1.03045	0.809407	0	0	0	0	0	1091.2	-1.33439	0.00041457	1	0	0	0	0	1248.17	-1.21316	0.0481004	0	0	0	0	0
Cdc42ep5	1594.51	1.45347	0.000480572	1	0	0	0	0	1866.02	-1.11216	0.258331	0	0	0	0	0	1836.53	1.39081	0.00391864	1	0	0	0	0
Cdc42se2	5171.43	2.19937	5.24944e-05	1	1	0	1	0	4220.78	-7.073	2.70727e-48	1	0	1	0	1	2543.66	-3.02004	6.71872e-11	1	0	1	0	1
Cdc45	147.709	-5.38258	0.000582285	1	0	1	0	1	69.8398	1.94903	0.220364	0	0	0	0	0	203.261	-2.62355	1.02898e-07	1	0	1	0	1
Cdc6	112.955	-3.0144	6.67346e-07	1	0	1	0	1	70.2915	1.42376	0.0546376	0	0	0	0	0	149.855	-1.99268	2.0628e-05	1	0	0	0	0
Cdc7	53.5936	-7.78695	0.00781845	1	0	1	0	1	32.7125	4.33658	0.0711983	0	1	0	0	0	88.0672	-1.7332	0.0414583	0	0	0	0	0
Cdc73	486.628	-1.50165	0.000320375	1	0	0	0	0	422.056	1.09478	0.468715	0	0	0	0	0	610.49	-1.28592	0.00496932	1	0	0	0	0
Cdca2	219.012	-7.57593	5.95796e-10	1	0	1	0	1	84.3584	2.2297	0.0108239	0	1	0	0	0	299.005	-3.21608	1.64412e-17	1	0	1	0	1
Cdca3	847.028	-6.40132	3.39937e-06	1	0	1	0	1	339.344	1.90754	0.112172	0	0	0	0	0	1130.98	-3.19675	2.22219e-15	1	0	1	0	1
Cdca4	85.8505	-2.42663	0.00119705	1	0	1	0	1	71.1833	1.75787	0.0178722	0	0	0	0	0	126.362	-1.2975	0.30616	0	0	0	0	0
Cdca5	136.445	-5.70393	2.15825e-09	1	0	1	0	1	66.4321	2.18292	0.00882769	1	1	0	1	0	191.798	-2.47417	4.5757e-11	1	0	1	0	1
Cdca7	1125.33	-6.73642	1.76383e-17	1	0	1	0	1	394.222	1.63268	0.0350167	0	0	0	0	0	1448.37	-3.88976	2.26346e-32	1	0	1	0	1
Cdca7l	229.451	-7.82846	6.11716e-11	1	0	1	0	1	105.785	2.97947	0.000736544	1	1	0	1	0	335.149	-2.48947	7.37995e-11	1	0	1	0	1
Cdca8	382.196	-4.61364	1.19042e-08	1	0	1	0	1	175.02	1.50521	0.139703	0	0	0	0	0	496.814	-2.90132	2.28198e-12	1	0	1	0	1
Cdh1	12997	-1.08734	0.14536	0	0	0	0	0	16498.4	1.55608	1.24187e-13	1	0	0	0	0	20121.9	1.52637	5.747e-19	1	0	0	0	0
Cdh11	23.6575	2.07229	0.00900602	1	1	0	1	0	36.5506	1.2082	0.496506	0	0	0	0	0	33.2994	2.67942	1.29586e-06	1	1	0	1	0
Cdh17	35576.4	2.10906	1.89653e-11	1	1	0	1	0	33260.2	-3.0325	3.96261e-33	1	0	1	0	1	23489.2	-1.35362	0.0243677	0	0	0	0	0
Cdhr2	40059.1	3.37067	2.91947e-07	1	1	0	1	0	40972.4	-3.60829	2.07465e-30	1	0	1	0	1	21619.9	-1.00949	0.9767	0	0	0	0	0
Cdhr5	34789.9	2.90939	1.69154e-07	1	1	0	1	0	37985.7	-2.40666	2.9993e-33	1	0	1	0	1	24124	1.283	0.276993	0	0	0	0	0
Cdk1	468.878	-7.5565	2.66448e-06	1	0	1	0	1	178.261	2.19469	0.0832131	0	1	0	0	0	635.615	-3.28324	1.17306e-13	1	0	1	0	1
Cdk10	228.69	-1.1831	0.0557381	0	0	0	0	0	267.566	1.4629	3.20441e-05	1	0	0	0	0	338.6	1.31783	0.00218496	1	0	0	0	0
Cdk11b	1339.06	1.90719	0.00221124	1	0	0	0	0	1197.56	-3.1227	5.99429e-18	1	0	1	0	1	896.116	-1.54737	0.012772	0	0	0	0	0
Cdk16	3290.75	1.19494	0.000534278	1	0	0	0	0	2954.94	-1.69853	3.42123e-17	1	0	0	0	0	3091.25	-1.33161	2.06569e-06	1	0	0	0	0
Cdk17	75.7722	-1.0023	0.98976	0	0	0	0	0	124.888	2.17217	2.31268e-08	1	1	0	1	0	148.003	2.3192	5.44525e-14	1	1	0	1	0
Cdk18	4735.33	2.29675	1.23478e-10	1	1	0	1	0	3842.08	-8.15711	3.52843e-166	1	0	1	0	1	2203.52	-3.33765	2.61623e-19	1	0	1	0	1
Cdk2	324.179	-4.18542	1.83191e-10	1	0	1	0	1	223.65	2.47694	6.73288e-06	1	1	0	1	0	497.967	-1.59483	4.47277e-05	1	0	0	0	0
Cdk2ap1	885.714	-2.1837	3.74934e-11	1	0	1	0	1	833.749	1.8935	3.21424e-09	1	0	0	0	0	1375.81	-1.0833	0.582605	0	0	0	0	0
Cdk4	1359.35	-3.83903	3.00696e-08	1	0	1	0	1	789.516	1.73203	0.0215159	0	0	0	0	0	1874.81	-2.0933	3.34867e-07	1	0	1	0	1
Cdk5	477.743	1.49761	0.000377613	1	0	0	0	0	588.959	-1.01892	0.88685	0	0	0	0	0	578.763	1.5652	3.34908e-06	1	0	0	0	0
Cdk5rap3	625.097	1.23353	0.0187291	0	0	0	0	0	593.228	-1.52564	3.75313e-09	1	0	0	0	0	614.2	-1.16016	0.107029	0	0	0	0	0
Cdk6	601.941	-5.39017	1.56749e-21	1	0	1	0	1	508.281	4.22537	1.7435e-24	1	1	0	1	0	1093.55	-1.19655	0.237626	0	0	0	0	0
Cdk7	411.155	-1.3149	0.000238956	1	0	0	0	0	386.341	1.09748	0.152565	0	0	0	0	0	519.416	-1.12259	0.128697	0	0	0	0	0
Cdk8	741.511	-1.05276	0.810774	0	0	0	0	0	642.198	-1.4043	0.0286412	0	0	0	0	0	769.74	-1.38107	0.00718542	1	0	0	0	0
Cdk9	663.062	-1.11901	0.168955	0	0	0	0	0	746.109	1.30093	0.000632372	1	0	0	0	0	923.316	1.23868	0.00819866	1	0	0	0	0
Cdkal1	141.961	-1.66192	6.78106e-07	1	0	0	0	0	128.577	1.32907	0.0379941	0	0	0	0	0	193.128	-1.17264	0.212494	0	0	0	0	0
Cdkl2	57.1527	1.51454	0.00545148	1	0	0	0	0	80.9961	1.27295	0.121424	0	0	0	0	0	81.9881	2.05052	6.07923e-07	1	1	0	1	0
Cdkl5	18.634	-1.88516	0.062901	0	0	0	0	0	11.4402	-1.41853	0.430466	0	0	0	0	0	19.9695	-2.49995	0.00837612	1	0	1	0	1
Cdkn1a	4572.98	2.86818	2.68089e-09	1	1	0	1	0	6275.76	-1.28685	0.127739	0	0	0	0	0	4716.99	2.37981	7.37167e-08	1	1	0	1	0
Cdkn2aip	214.911	1.23924	0.237841	0	0	0	0	0	199.189	-1.61372	0.00657594	1	0	0	0	0	205.328	-1.22395	0.271578	0	0	0	0	0
Cdkn2aipnl	591.987	-2.11049	3.59682e-11	1	0	1	0	1	424.653	1.15196	0.297017	0	0	0	0	0	747.209	-1.71469	0.000136521	1	0	0	0	0
Cdkn2b	814.639	2.10874	0.00493638	1	1	0	1	0	1021.32	-1.25616	0.439298	0	0	0	0	0	856.791	1.76998	0.00914875	1	0	0	0	0
Cdkn2c	28.945	-2.12015	0.00175035	1	0	1	0	1	19.5095	1.034	0.914828	0	0	0	0	0	35.36	-1.93447	0.00173718	1	0	0	0	0
Cdkn3	24.627	-5.82129	0.000384602	1	0	1	0	1	12.235	2.31659	0.133774	0	1	0	0	0	35.2351	-2.39894	0.00196162	1	0	1	0	1
Cdo1	259.259	-8.3002	4.97225e-08	1	0	1	0	1	210.581	6.39555	5.56789e-07	1	1	0	1	0	492.647	-1.23279	0.33509	0	0	0	0	0
Cdon	77.0819	-1.56047	0.00140107	1	0	0	0	0	197.025	5.31791	2.33495e-43	1	1	0	1	0	256.081	3.62974	1.68038e-52	1	1	0	1	0
Cdr2	4305.66	1.96632	0.00196268	1	0	0	0	0	3080.45	-27.57	1.02587e-69	1	0	1	0	1	1847.34	-13.1502	2.57352e-27	1	0	1	0	1
Cdr2l	21.4419	-1.60345	0.0417273	0	0	0	0	0	71.2268	7.32317	7.72094e-21	1	1	0	1	0	91.4603	4.8838	6.83816e-20	1	1	0	1	0
Cds1	6356.1	1.60301	1.43441e-09	1	0	0	0	0	6195	-1.88934	5.05742e-16	1	0	0	0	0	5472.8	-1.10882	0.286379	0	0	0	0	0
Cdt1	506.484	-1.78918	6.84119e-09	1	0	0	0	0	313.243	-1.50231	0.00368821	1	0	0	0	0	533.747	-2.52014	1.83899e-13	1	0	1	0	1
Cdv3	1956.34	-1.53229	1.43593e-06	1	0	0	0	0	1724.26	1.14435	0.0389961	0	0	0	0	0	2523.95	-1.25673	0.00517398	1	0	0	0	0
Cdx1	2586.32	-1.5286	3.25427e-16	1	0	0	0	0	3808.82	2.5866	5.766e-25	1	1	0	1	0	5165.97	1.80642	2.08403e-11	1	0	0	0	0
Cdyl2	22.2795	1.30616	0.267096	0	0	0	0	0	44.9107	2.4224	5.32407e-05	1	1	0	1	0	49.719	3.39033	2.19313e-11	1	1	0	1	0
Ceacam1	20281.2	2.33566	5.50074e-09	1	1	0	1	0	80962	4.4764	3.98529e-29	1	1	0	1	0	87481.2	11.0776	9.16249e-115	1	1	0	1	0
Ceacam10	22.6114	1.4198	0.644939	0	0	0	0	0	520.446	37.2739	4.4923e-19	1	1	0	1	0	624.227	55.8178	1.71142e-18	1	1	0	1	0
Ceacam18	1507.65	3.31665	1.0213e-06	1	1	0	1	0	1332.33	-9.07993	4.70319e-66	1	0	1	0	1	574.577	-2.59047	0.00023933	1	0	1	0	1
Ceacam2	62.0289	2.92034	3.98437e-05	1	1	0	1	0	163.454	2.42975	8.89082e-05	1	1	0	1	0	160.024	7.48587	9.90775e-15	1	1	0	1	0
Ceacam20	3636.85	4.78341	4.56995e-10	1	1	0	1	0	5271.99	-1.44842	0.00126278	1	0	0	0	0	3350.02	3.49501	5.27214e-07	1	1	0	1	0
Cebpb	142.125	-1.00055	0.998073	0	0	0	0	0	106.206	-2.26015	6.7186e-06	1	0	1	0	1	123.111	-2.11947	3.5799e-05	1	0	1	0	1
Cebpg	1797.72	1.24647	0.000157723	1	0	0	0	0	1874.01	-1.2307	0.00100269	1	0	0	0	0	1960.14	1.07862	0.385422	0	0	0	0	0
Cebpz	413.336	-3.36138	2.70556e-23	1	0	1	0	1	297.332	2.03262	3.31844e-09	1	1	0	1	0	615.927	-1.55077	1.4267e-05	1	0	0	0	0
Cecr5	102.357	-2.38817	9.32742e-08	1	0	1	0	1	122.756	2.91868	2.3897e-13	1	1	0	1	0	195.8	1.3015	0.0198944	0	0	0	0	0
Cela1	72.558	1.53612	0.0240011	0	0	0	0	0	803.935	16.5952	1.8478e-171	1	1	0	1	0	951.005	27.1375	2.14948e-119	1	1	0	1	0
Celf1	1416.44	-1.3303	2.5099e-07	1	0	0	0	0	1199.05	-1.10927	0.0777801	0	0	0	0	0	1636.56	-1.38278	7.87364e-09	1	0	0	0	0
Celf2	13.8317	-1.50209	0.663542	0	0	0	0	0	56.7416	8.97971	0.00106614	1	1	0	1	0	70.4755	6.37822	3.01401e-09	1	1	0	1	0
Celsr1	59.555	-3.06501	1.91959e-05	1	0	1	0	1	463.688	29.5658	2.7659e-118	1	1	0	1	0	595.686	10.3137	5.04074e-35	1	1	0	1	0
Celsr2	74.0237	-8.57691	7.65296e-15	1	0	1	0	1	71.1565	7.93748	9.2043e-18	1	1	0	1	0	154.928	-1.01667	0.935025	0	0	0	0	0
Cenpa	124.087	-4.60926	0.000263789	1	0	1	0	1	55.459	1.44792	0.476549	0	0	0	0	0	160.267	-3.03734	3.85188e-05	1	0	1	0	1
Cenpb	3100.16	1.31406	0.000781829	1	0	0	0	0	3321.5	-1.21804	0.0138312	0	0	0	0	0	3392.03	1.14879	0.208092	0	0	0	0	0
Cenpc1	102.084	-3.90839	2.02998e-08	1	0	1	0	1	61.4366	1.86444	0.0274105	0	0	0	0	0	143.966	-1.96867	0.0104611	0	0	0	0	0
Cenpe	476.638	-8.35467	3.78663e-08	1	0	1	0	1	190.252	2.66139	0.00613782	1	1	0	1	0	666.427	-2.97984	2.6923e-09	1	0	1	0	1
Cenpf	423.724	-8.70129	6.47572e-09	1	0	1	0	1	191.328	3.29389	0.000481052	1	1	0	1	0	622.983	-2.50538	1.07466e-07	1	0	1	0	1
Cenph	54.3685	-9.6315	8.76409e-09	1	0	1	0	1	24.9952	3.77623	0.00126955	1	1	0	1	0	81.929	-2.4209	1.08981e-08	1	0	1	0	1
Cenpk	51.3376	-4.73981	1.14354e-05	1	0	1	0	1	30.5021	2.31951	0.0224898	0	1	0	0	0	76.3401	-1.93711	0.00106142	1	0	0	0	0
Cenpl	181.013	1.0389	0.867344	0	0	0	0	0	134.311	-2.52425	6.0894e-06	1	0	1	0	1	150.729	-2.27117	2.48319e-08	1	0	1	0	1
Cenpm	58.1966	-5.71307	4.49252e-05	1	0	1	0	1	39.7291	3.48744	0.00754048	1	1	0	1	0	95.5255	-1.55378	0.0490616	0	0	0	0	0
Cenpn	74.161	-6.34567	9.59588e-09	1	0	1	0	1	41.772	3.03398	7.65458e-05	1	1	0	1	0	113.366	-1.9767	0.000609579	1	0	0	0	0
Cenpp	63.3842	-4.83353	1.51909e-08	1	0	1	0	1	31.3021	1.80324	0.06753	0	0	0	0	0	86.1604	-2.53188	2.99724e-06	1	0	1	0	1
Cenpq	79.8209	-3.32636	1.40569e-13	1	0	1	0	1	50.5885	1.65325	0.00476389	1	0	0	0	0	110.46	-1.89135	5.12074e-05	1	0	0	0	0
Cenpt	94.8426	-2.99739	2.6183e-06	1	0	1	0	1	70.3611	1.88304	0.00368542	1	0	0	0	0	139.455	-1.50619	0.00337583	1	0	0	0	0
Cenpv	1277.31	-1.0447	0.692115	0	0	0	0	0	867.382	-2.97825	1.22071e-20	1	0	1	0	1	1033.38	-2.91654	2.80545e-24	1	0	1	0	1
Cenpw	48.082	-6.77556	1.46153e-09	1	0	1	0	1	20.9163	2.2976	0.0261613	0	1	0	0	0	67.0451	-2.79201	6.13353e-09	1	0	1	0	1
Cep110	343.175	-3.10152	4.20936e-10	1	0	1	0	1	409.481	3.73229	3.55452e-31	1	1	0	1	0	695.317	1.28452	0.171666	0	0	0	0	0
Cep120	437.412	1.56255	0.000200924	1	0	0	0	0	447.058	-1.6356	4.05685e-05	1	0	0	0	0	406.334	1.02158	0.84198	0	0	0	0	0
Cep152	106.959	-1.9949	4.9093e-08	1	0	0	0	0	97.5356	1.63004	0.00193653	1	0	0	0	0	156.822	-1.14544	0.454925	0	0	0	0	0
Cep164	273.459	-1.68468	2.70424e-08	1	0	0	0	0	339.074	2.21386	1.54597e-23	1	1	0	1	0	484.517	1.40184	4.09984e-06	1	0	0	0	0
Cep192	354.204	-3.48374	1.07689e-12	1	0	1	0	1	249.147	2.05368	1.68141e-09	1	1	0	1	0	525.892	-1.59167	0.00141341	1	0	0	0	0
Cep250	287.221	-2.51204	1.24415e-08	1	0	1	0	1	201.915	1.38172	0.0124753	0	0	0	0	0	383.553	-1.6995	0.00019323	1	0	0	0	0
Cep290	80.5383	-1.47785	0.0618161	0	0	0	0	0	93.6968	1.78375	0.000126128	1	0	0	0	0	128.996	1.28893	0.242165	0	0	0	0	0
Cep350	2009.88	1.3919	0.0345533	0	0	0	0	0	1881.71	-1.81869	0.000140434	1	0	0	0	0	1794.32	-1.22203	0.237763	0	0	0	0	0
Cep55	146.477	-8.43806	4.12686e-05	1	0	1	0	1	53.8755	2.38062	0.14904	0	1	0	0	0	202.437	-3.3917	7.17875e-07	1	0	1	0	1
Cep57	271.094	-1.83877	1.13628e-06	1	0	0	0	0	208.266	1.10221	0.300397	0	0	0	0	0	337.599	-1.56109	0.000333588	1	0	0	0	0
Cep63	23.135	-1.11729	0.695817	0	0	0	0	0	36.9761	2.26456	0.002977	1	1	0	1	0	45.4582	2.15168	0.00212354	1	1	0	1	0
Cep68	205.441	-4.71002	4.20352e-17	1	0	1	0	1	158.703	3.27635	1.19249e-15	1	1	0	1	0	346.354	-1.35017	0.0144233	0	0	0	0	0
Cep70	135.272	-2.16629	4.31896e-09	1	0	1	0	1	104.043	1.34818	0.0356219	0	0	0	0	0	181.098	-1.50497	0.002909	1	0	0	0	0
Cep72	78.8613	-3.10769	0.00100099	1	0	1	0	1	46.3312	1.35271	0.401137	0	0	0	0	0	102.287	-2.17132	0.00025659	1	0	1	0	1
Cep76	146.973	-2.44612	0.0662593	0	0	1	0	0	94.9307	1.15486	0.785014	0	0	0	0	0	184.076	-1.98754	1.16846e-05	1	0	0	0	0
Cep78	46.8619	-6.68553	1.1544e-15	1	0	1	0	1	51.9606	7.24645	2.9429e-21	1	1	0	1	0	103.228	1.15332	0.393688	0	0	0	0	0
Cep97	57.3604	-1.96617	0.00429068	1	0	0	0	0	63.2564	1.69355	0.0188049	0	0	0	0	0	101.66	-1.0873	0.726602	0	0	0	0	0
Cept1	49.9014	-10.3696	0.00720609	1	0	1	0	1	52.7111	10.6532	0.024147	0	1	0	0	0	111.868	1.08714	0.872903	0	0	0	0	0
Cerk	1101.56	1.35458	0.00528041	1	0	0	0	0	911.766	-2.57976	2.93935e-16	1	0	1	0	1	858.855	-1.78581	1.88465e-11	1	0	0	0	0
Ces1c	11.9584	1.19569	0.657149	0	0	0	0	0	8.53237	-3.89918	0.00522961	1	0	1	0	1	8.54727	-3.06244	0.0133986	0	0	1	0	0
Ces1d	208.418	-1.1364	0.800387	0	0	0	0	0	408.671	2.99408	0.000387721	1	1	0	1	0	501.624	2.82869	0.000108348	1	1	0	1	0
Ces1f	1428.12	2.22884	0.00542804	1	1	0	1	0	1760.63	-1.40432	0.121183	0	0	0	0	0	1408.99	1.69355	0.049896	0	0	0	0	0
Ces1g	130.463	2.68835	0.0454403	0	1	0	0	0	742.422	6.44209	3.15424e-09	1	1	0	1	0	819.443	18.5212	1.85375e-17	1	1	0	1	0
Ces2	38.3872	2.42787	0.000342247	1	1	0	1	0	73.0609	1.58524	0.0888802	0	0	0	0	0	67.4363	4.08268	5.61461e-06	1	1	0	1	0
Ces2b	132.304	3.00826	0.00012459	1	1	0	1	0	355.344	2.43372	0.000353462	1	1	0	1	0	343.609	7.77127	2.14448e-12	1	1	0	1	0
Ces2c	9710.41	2.67113	7.40005e-05	1	1	0	1	0	12427.6	-1.44726	0.0228923	0	0	0	0	0	9271.66	1.96041	0.0145166	0	0	0	0	0
Ces2e	24519.4	2.28762	1.79462e-05	1	1	0	1	0	20924	-5.68371	3.90913e-29	1	0	1	0	1	12683.4	-2.3334	0.000133176	1	0	1	0	1
Ces2g	2537.72	1.02956	0.908694	0	0	0	0	0	1559.66	-6.14876	1.20606e-21	1	0	1	0	1	1738.32	-5.58301	1.09292e-19	1	0	1	0	1
Ces3a	25.4482	-1.11081	0.861691	0	0	0	0	0	15.2767	-4.51184	0.000773907	1	0	1	0	1	19.1348	-4.66431	0.00020775	1	0	1	0	1
Cetn3	323.161	-2.0658	2.5882e-06	1	0	1	0	1	276.986	1.54034	0.0039135	1	0	0	0	0	460.168	-1.2634	0.119686	0	0	0	0	0
Cfb	4041.13	2.08651	7.21908e-06	1	1	0	1	0	3850.39	-2.81073	5.32981e-47	1	0	1	0	1	2770.55	-1.26536	0.187118	0	0	0	0	0
Cfdp1	577.156	-2.06509	1.07721e-06	1	0	1	0	1	463.62	1.38003	0.0249412	0	0	0	0	0	783.626	-1.40775	0.0193194	0	0	0	0	0
Cfi	107.792	-1.31007	0.544053	0	0	0	0	0	49.7331	-24.249	1.09922e-05	1	0	1	0	1	74.3196	-30.1196	1.84752e-05	1	0	1	0	1
Cfl1	11664.7	1.46387	0.000404628	1	0	0	0	0	10620.6	-2.09608	1.56812e-24	1	0	1	0	1	9747.04	-1.34823	0.0169208	0	0	0	0	0
Cflar	162.337	1.62544	0.00160859	1	0	0	0	0	187.947	-1.64049	0.000177067	1	0	0	0	0	152.573	1.05812	0.73811	0	0	0	0	0
Cfp	19.0775	-2.1805	0.010638	0	0	1	0	0	34.0469	4.47254	4.04265e-09	1	1	0	1	0	49.1144	2.1887	0.000958555	1	1	0	1	0
Cftr	3027.55	-1.4622	0.00127496	1	0	0	0	0	2667.27	1.09374	0.521939	0	0	0	0	0	3801.64	-1.25344	0.111727	0	0	0	0	0
Cgn	1298.05	2.23424	1.70304e-19	1	1	0	1	0	1525.63	-1.56608	0.000283482	1	0	0	0	0	1191.92	1.52169	0.00214549	1	0	0	0	0
Cgnl1	29.2656	-5.06504	1.72022e-07	1	0	1	0	1	284.452	55.7741	3.6534e-61	1	1	0	1	0	367.084	11.778	1.30119e-37	1	1	0	1	0
Cgref1	7729.81	2.89078	1.52589e-05	1	1	0	1	0	6735.17	-7.90377	5.07258e-115	1	0	1	0	1	3271.28	-2.5761	0.000107648	1	0	1	0	1
Cgrrf1	398.931	1.72568	0.000672382	1	0	0	0	0	412.968	-1.7378	3.67013e-08	1	0	0	0	0	355.841	1.05396	0.803407	0	0	0	0	0
Chac2	187.781	1.42892	0.0167557	0	0	0	0	0	157.928	-2.63636	1.04424e-11	1	0	1	0	1	144.093	-1.73906	0.00222443	1	0	0	0	0
Chad	23.8724	1.27953	0.275801	0	0	0	0	0	39.017	1.80511	0.0083442	1	0	0	0	0	42.6865	2.46388	5.8555e-06	1	1	0	1	0
Chaf1a	266.752	-3.15288	2.45591e-12	1	0	1	0	1	149.287	1.25445	0.23465	0	0	0	0	0	338.79	-2.36529	2.98624e-09	1	0	1	0	1
Chaf1b	148.232	-7.0287	2.36993e-13	1	0	1	0	1	87.4469	3.62007	4.26202e-06	1	1	0	1	0	235.656	-1.8368	0.00074722	1	0	0	0	0
Chchd1	394.163	-1.55016	0.00381643	1	0	0	0	0	325.582	1.0268	0.861505	0	0	0	0	0	482.377	-1.41973	0.00611423	1	0	0	0	0
Chchd10	5850.43	1.24203	0.000313855	1	0	0	0	0	5511.52	-1.56541	4.81889e-08	1	0	0	0	0	5675.5	-1.18243	0.0660094	0	0	0	0	0
Chchd2	5462.64	1.31742	0.0278411	0	0	0	0	0	4986.38	-1.83003	2.39631e-08	1	0	0	0	0	4917.97	-1.30773	0.0547306	0	0	0	0	0
Chchd3	3331.42	1.14435	0.0203542	0	0	0	0	0	2999.1	-1.59784	5.05883e-13	1	0	0	0	0	3229.28	-1.31087	0.000626217	1	0	0	0	0
Chchd4	452.772	-1.18191	0.162133	0	0	0	0	0	343.18	-1.67822	7.06325e-06	1	0	0	0	0	444.242	-1.86391	1.51083e-11	1	0	0	0	0
Chchd6	35.9228	-5.46764	6.65501e-06	1	0	1	0	1	27.9664	3.91316	0.000344313	1	1	0	1	0	63.6862	-1.32244	0.21923	0	0	0	0	0
Chchd7	791.963	1.63868	0.000188362	1	0	0	0	0	653.725	-3.81202	1.75247e-41	1	0	1	0	1	521.061	-2.18217	4.47746e-13	1	0	1	0	1
Chd1	1406.62	1.23881	0.0317134	0	0	0	0	0	1292.86	-1.66056	1.54578e-08	1	0	0	0	0	1326.57	-1.2555	0.0169304	0	0	0	0	0
Chd1l	361.451	-1.29443	0.000453192	1	0	0	0	0	290.177	-1.29167	0.00169114	1	0	0	0	0	392.939	-1.56449	2.75474e-09	1	0	0	0	0
Chd2	1366.01	1.4777	0.0295152	0	0	0	0	0	1273.82	-1.99061	1.38282e-06	1	0	0	0	0	1162.31	-1.2551	0.208784	0	0	0	0	0
Chd3	3537.42	2.25513	2.34378e-07	1	1	0	1	0	3235.27	-3.73433	3.454e-22	1	0	1	0	1	2105.87	-1.54637	0.00348852	1	0	0	0	0
Chd5	12.2489	2.37382	0.00457403	1	1	0	1	0	20.417	1.27168	0.408225	0	0	0	0	0	18.0707	3.2303	3.26207e-05	1	1	0	1	0
Chdh	4156.76	1.43699	0.00189515	1	0	0	0	0	3704.9	-2.19091	3.19912e-14	1	0	1	0	1	3412.97	-1.42726	6.01103e-07	1	0	0	0	0
Chek1	116.048	-5.41001	5.09469e-16	1	0	1	0	1	58.7834	2.16219	0.00185602	1	1	0	1	0	163.799	-2.35755	5.13104e-07	1	0	1	0	1
Chek2	294.026	-2.9023	8.85102e-16	1	0	1	0	1	161.1	1.06757	0.662072	0	0	0	0	0	357.922	-2.55031	3.07624e-23	1	0	1	0	1
Cherp	830.472	-1.20499	0.0374212	0	0	0	0	0	689.28	-1.30984	0.00303678	1	0	0	0	0	895.142	-1.47787	3.82023e-09	1	0	0	0	0
Chgb	3864.6	-1.52285	5.2699e-05	1	0	0	0	0	3410.08	1.14777	0.3286	0	0	0	0	0	4950.72	-1.24553	0.0800369	0	0	0	0	0
Chic1	150.321	-1.51498	0.0474312	0	0	0	0	0	219.546	2.5602	2.151e-09	1	1	0	1	0	297.508	1.79603	0.000163647	1	0	0	0	0
Chic2	333.561	1.29057	0.0128681	0	0	0	0	0	342.363	-1.32528	0.00200116	1	0	0	0	0	349.92	1.03833	0.776214	0	0	0	0	0
Chid1	510.211	1.0609	0.655786	0	0	0	0	0	469.943	-1.37494	0.000518278	1	0	0	0	0	530.893	-1.21541	0.107414	0	0	0	0	0
Chka	884.108	3.04931	1.27265e-18	1	1	0	1	0	761.027	-9.94497	3.57355e-50	1	0	1	0	1	341.689	-3.05677	1.17636e-09	1	0	1	0	1
Chkb	1506.97	1.79206	3.78148e-05	1	0	0	0	0	1588.7	-1.75565	0.000180187	1	0	0	0	0	1339.52	1.08685	0.680354	0	0	0	0	0
Chm	452.843	1.21791	0.0706977	0	0	0	0	0	440.825	-1.40791	0.00384353	1	0	0	0	0	461.466	-1.08328	0.479398	0	0	0	0	0
Chml	777.437	1.02396	0.916886	0	0	0	0	0	537.012	-3.2203	4.10172e-13	1	0	1	0	1	605.616	-2.93346	3.68885e-29	1	0	1	0	1
Chmp1a	2501.65	2.03344	9.18599e-09	1	1	0	1	0	3131.54	-1.25056	0.00694554	1	0	0	0	0	2658.86	1.72825	2.4169e-05	1	0	0	0	0
Chmp1b	1716.29	2.23645	2.34819e-08	1	1	0	1	0	2268.29	-1.18353	0.0952578	0	0	0	0	0	1884.24	2.00551	6.82854e-07	1	1	0	1	0
Chmp2a	1926.2	1.73324	1.08534e-07	1	0	0	0	0	2032.26	-1.66465	5.58911e-10	1	0	0	0	0	1755.25	1.10745	0.376905	0	0	0	0	0
Chmp2b	1934.92	1.83476	6.39199e-05	1	0	0	0	0	2432.38	-1.15253	0.206315	0	0	0	0	0	2175.06	1.69312	0.000345074	1	0	0	0	0
Chmp4b	3453.38	1.7875	4.48683e-06	1	0	0	0	0	3901.5	-1.43247	3.67537e-05	1	0	0	0	0	3405.7	1.32551	0.0194661	0	0	0	0	0
Chmp4c	1117.41	1.84503	0.000443933	1	0	0	0	0	1114.81	-2.0958	2.85229e-05	1	0	1	0	1	897.602	-1.06132	0.760452	0	0	0	0	0
Chmp5	1497.99	1.65863	3.20461e-05	1	0	0	0	0	1601.38	-1.5347	1.1679e-06	1	0	0	0	0	1430.67	1.14745	0.355063	0	0	0	0	0
Chmp6	1031.51	1.49439	0.00164984	1	0	0	0	0	1065.04	-1.50857	1.96246e-05	1	0	0	0	0	1002.22	1.05253	0.739034	0	0	0	0	0
Chmp7	640.066	1.346	3.64684e-05	1	0	0	0	0	610.663	-1.65295	8.08631e-14	1	0	0	0	0	600.432	-1.15348	0.0498699	0	0	0	0	0
Chn2	1208.47	2.29564	6.28677e-10	1	1	0	1	0	1161.25	-3.04866	1.21663e-39	1	0	1	0	1	780.396	-1.2463	0.133071	0	0	0	0	0
Chpf	98.4913	-1.54035	0.0438925	0	0	0	0	0	159.942	2.99751	6.85255e-07	1	1	0	1	0	216.003	2.06346	2.01544e-06	1	1	0	1	0
Chpt1	4011.96	1.46323	0.00809307	1	0	0	0	0	3003.01	-3.86029	1.38345e-61	1	0	1	0	1	2608.85	-2.47507	2.45071e-12	1	0	1	0	1
Chrac1	279.258	-1.13618	0.268047	0	0	0	0	0	241.14	-1.29293	0.00744661	1	0	0	0	0	302.515	-1.3785	0.000972378	1	0	0	0	0
Chrm1	57.8512	-1.24656	0.142823	0	0	0	0	0	157.657	4.90979	1.11716e-33	1	1	0	1	0	196.378	4.2037	8.55139e-25	1	1	0	1	0
Chrm3	56.367	-1.71543	0.00223534	1	0	0	0	0	42.5999	-1.0268	0.92351	0	0	0	0	0	67.2338	-1.64249	0.0168943	0	0	0	0	0
Chrm4	29.3349	3.25326	0.0029343	1	1	0	1	0	28.6424	-4.00586	0.000180754	1	0	1	0	1	15.0872	-1.16907	0.684711	0	0	0	0	0
Chrna1	16.129	1.59011	0.135092	0	0	0	0	0	36.5939	2.56291	4.34559e-05	1	1	0	1	0	39.2243	4.33671	4.55713e-16	1	1	0	1	0
Chrna2	24.1289	2.52753	0.0257317	0	1	0	0	0	23.8325	-3.15377	0.00456165	1	0	1	0	1	15.0452	-1.16624	0.779503	0	0	0	0	0
Chrnb1	62.9922	2.50995	2.38269e-07	1	1	0	1	0	64.3897	-2.61446	2.53548e-09	1	0	1	0	1	42.7966	1.0197	0.935095	0	0	0	0	0
Chrnb4	39.8239	-2.05545	0.00447957	1	0	1	0	1	176.634	12.0757	1.20626e-37	1	1	0	1	0	228.882	6.2723	6.51094e-21	1	1	0	1	0
Chst11	17.0247	-2.09738	0.0284531	0	0	1	0	0	40.2349	6.06376	1.67768e-09	1	1	0	1	0	55.3622	3.08828	2.94957e-06	1	1	0	1	0
Chst15	12.1038	-3.81102	5.08794e-05	1	0	1	0	1	75.3016	27.7832	1.16554e-40	1	1	0	1	0	99.3032	7.77773	1.49911e-38	1	1	0	1	0
Chst2	40.8733	-11.3624	2.23785e-10	1	0	1	0	1	10.0358	1.94367	0.0721837	0	0	0	0	0	52.2191	-5.48624	6.2323e-08	1	0	1	0	1
Chst3	26.061	1.40149	0.0950734	0	0	0	0	0	55.6028	2.51632	4.81234e-05	1	1	0	1	0	60.9019	3.76691	6.30173e-09	1	1	0	1	0
Chst4	534.283	1.55675	0.0155943	0	0	0	0	0	875.656	1.60969	0.0190194	0	0	0	0	0	900.009	2.65716	5.40028e-12	1	1	0	1	0
Chst8	8.22958	3.41662	0.00287399	1	1	0	1	0	21.2276	2.21888	0.00226492	1	1	0	1	0	19.823	8.1136	2.18971e-13	1	1	0	1	0
Chtf18	127.16	-8.76244	4.20744e-09	1	0	1	0	1	53.1687	3.00308	0.00368797	1	1	0	1	0	182.441	-2.77166	1.74633e-13	1	0	1	0	1
Chtf8	1316.45	-1.3702	6.60856e-06	1	0	0	0	0	1248.84	1.1692	0.00742898	1	0	0	0	0	1710.89	-1.09912	0.190269	0	0	0	0	0
Chuk	2074.93	1.6142	1.87828e-10	1	0	0	0	0	2000.86	-1.97773	3.12406e-18	1	0	0	0	0	1749.42	-1.15148	0.219861	0	0	0	0	0
Ciao1	594.677	-1.02713	0.733822	0	0	0	0	0	545.214	-1.26269	0.000762776	1	0	0	0	0	646.514	-1.21579	0.00374542	1	0	0	0	0
Ciapin1	820.696	1.50648	1.39245e-05	1	0	0	0	0	718.917	-2.47015	4.84979e-27	1	0	1	0	1	637.168	-1.53994	0.000100181	1	0	0	0	0
Cib1	2807.07	1.72087	0.00084705	1	0	0	0	0	2808.17	-1.90297	1.48727e-08	1	0	0	0	0	2390.98	-1.0432	0.818143	0	0	0	0	0
Cib2	34.5411	-1.17268	0.386963	0	0	0	0	0	41.4978	1.51438	0.00680413	1	0	0	0	0	52.1947	1.37854	0.0380963	0	0	0	0	0
Cideb	5148.54	2.25795	6.05631e-07	1	1	0	1	0	4314.99	-6.11418	1.30355e-144	1	0	1	0	1	2603.28	-2.54782	2.52947e-08	1	0	1	0	1
Cidec	1617.38	3.40878	5.86592e-06	1	1	0	1	0	1391.93	-14.8614	2.83445e-41	1	0	1	0	1	541.262	-4.09609	1.24804e-06	1	0	1	0	1
Cinp	144.5	-2.64944	2.25162e-10	1	0	1	0	1	123.271	2.00517	4.90986e-07	1	1	0	1	0	222.701	-1.24029	0.112171	0	0	0	0	0
cip7	13.2082	-3.83862	0.00327895	1	0	1	0	1	11.1116	3.09709	0.0228509	0	1	0	0	0	24.7118	-1.17476	0.717301	0	0	0	0	0
Cirbp	251.709	-1.13628	0.452108	0	0	0	0	0	301.058	1.45992	0.000823341	1	0	0	0	0	374.046	1.36763	0.0162324	0	0	0	0	0
Cirh1a	323.62	-3.70923	8.85296e-08	1	0	1	0	1	223.139	2.15029	0.00133178	1	1	0	1	0	484.392	-1.62498	0.000472258	1	0	0	0	0
Cisd1	910.571	1.54815	0.000367106	1	0	0	0	0	1006.66	-1.33518	0.00511215	1	0	0	0	0	943.584	1.23428	0.112284	0	0	0	0	0
Cit	135.981	-8.21731	6.24702e-07	1	0	1	0	1	78.5806	4.21388	0.000125801	1	1	0	1	0	218.853	-1.84695	0.0122881	0	0	0	0	0
Cited4	63.2718	-3.787	2.31604e-12	1	0	1	0	1	90.6659	5.61966	6.95111e-16	1	1	0	1	0	152.076	1.58304	0.022726	0	0	0	0	0
Ckap2	224.487	-6.07662	1.86923e-06	1	0	1	0	1	92.2278	1.84775	0.107808	0	0	0	0	0	298.807	-3.12487	6.54146e-12	1	0	1	0	1
Ckap2l	341.863	-7.90052	5.63905e-08	1	0	1	0	1	130.902	2.33733	0.0244496	0	1	0	0	0	467.149	-3.20566	9.64662e-13	1	0	1	0	1
Ckap4	47.9059	-1.92166	0.0642524	0	0	0	0	0	320.511	18.0026	1.84694e-33	1	1	0	1	0	404.846	9.91382	5.04334e-25	1	1	0	1	0
Ckap5	882.612	-2.04678	3.30139e-07	1	0	1	0	1	644.148	1.15207	0.229806	0	0	0	0	0	1113.51	-1.66749	2.43335e-05	1	0	0	0	0
Ckb	9450.37	2.37619	7.954e-06	1	1	0	1	0	7054.27	-35.5286	1.87037e-34	1	0	1	0	1	3542.61	-14.1555	3.15397e-20	1	0	1	0	1
Cklf	13.5791	-1.96498	0.0235197	0	0	0	0	0	26.7665	4.99504	1.88428e-12	1	1	0	1	0	31.8017	2.68057	1.79361e-07	1	1	0	1	0
Ckmt1	3133.1	1.97865	2.81126e-08	1	0	0	0	0	3767.39	-1.33971	0.00627064	1	0	0	0	0	3190.49	1.56939	0.00101574	1	0	0	0	0
Cks1b	147.392	-6.6247	9.28108e-06	1	0	1	0	1	66.5562	2.36461	0.0530322	0	1	0	0	0	207.44	-2.66463	1.60134e-07	1	0	1	0	1
Cks2	368.162	-4.11729	8.7797e-08	1	0	1	0	1	271.035	2.65873	7.30167e-05	1	1	0	1	0	587.344	-1.46712	0.0011869	1	0	0	0	0
Clca1	375.857	1.50996	0.279989	0	0	0	0	0	257.686	-11.6359	5.44423e-12	1	0	1	0	1	200.79	-7.14675	1.85624e-15	1	0	1	0	1
Clca3	21707	2.95921	4.09454e-19	1	1	0	1	0	68306.7	3.06651	3.21313e-22	1	1	0	1	0	68776.6	9.62561	1.42428e-63	1	1	0	1	0
Clca4	6413.81	-5.86958	3.98557e-06	1	0	1	0	1	3454.39	2.63762	0.00720496	1	1	0	1	0	9462.79	-2.11925	0.0031034	1	0	1	0	1
Clca5	10.656	2.9126	0.000919702	1	1	0	1	0	14.0117	-1.42683	0.353307	0	0	0	0	0	10.2484	2.1695	0.10401	0	1	0	0	0
Clca6	6259.77	8.64452	2.97788e-10	1	1	0	1	0	8708.94	-1.98528	0.0076254	1	0	0	0	0	4300.58	4.57318	1.04215e-05	1	1	0	1	0
Clcn2	3823.16	2.41944	1.17249e-07	1	1	0	1	0	5094.9	-1.23069	0.106762	0	0	0	0	0	4085.39	2.0927	7.39849e-06	1	1	0	1	0
Clcn3	2985.05	1.56857	4.06488e-05	1	0	0	0	0	2880.12	-1.93507	4.1744e-08	1	0	0	0	0	2571.68	-1.15711	0.266218	0	0	0	0	0
Clcn5	366.922	2.28932	5.30125e-05	1	1	0	1	0	381.496	-2.2807	0.000295786	1	0	1	0	1	272.246	1.06804	0.792611	0	0	0	0	0
Clcn7	503.296	1.43681	2.06437e-06	1	0	0	0	0	553.942	-1.25537	0.00494955	1	0	0	0	0	540.093	1.22347	0.00734158	1	0	0	0	0
Cldn12	891.591	-1.14235	0.0342979	0	0	0	0	0	1042.54	1.41798	1.16376e-07	1	0	0	0	0	1298.74	1.32244	1.24431e-05	1	0	0	0	0
Cldn15	15290.4	1.90371	5.9821e-08	1	0	0	0	0	11703.5	-7.91133	2.74997e-98	1	0	1	0	1	7804.73	-3.90973	9.3544e-27	1	0	1	0	1
Cldn2	2842.33	-4.27824	1.29265e-13	1	0	1	0	1	2399.79	3.33418	1.31984e-05	1	1	0	1	0	4950.15	-1.21395	0.509519	0	0	0	0	0
Cldn23	307.574	1.69924	0.00744701	1	0	0	0	0	600.241	2.00902	0.00148921	1	1	0	1	0	619.3	3.60744	2.30312e-13	1	1	0	1	0
Cldn3	4964.26	1.21414	0.187574	0	0	0	0	0	8062.32	1.86419	1.19935e-06	1	0	0	0	0	8990.18	2.40337	4.75373e-19	1	1	0	1	0
Cldn4	1022.79	5.95445	1.19722e-15	1	1	0	1	0	1368.42	-1.95249	0.00917019	1	0	0	0	0	734.275	3.22338	1.93564e-05	1	1	0	1	0
Cldn7	9977.89	1.62936	0.00084705	1	0	0	0	0	11686.1	-1.18628	0.192569	0	0	0	0	0	10926	1.45608	0.00127201	1	0	0	0	0
Cldn8	12.1608	-3.56459	0.0153864	0	0	1	0	0	527.785	188.824	2.72083e-42	1	1	0	1	0	646.211	56.7612	1.20831e-58	1	1	0	1	0
Clec11a	6.36577	-2.64621	0.0265091	0	0	1	0	0	11.7262	5.47919	2.21742e-06	1	1	0	1	0	17.4829	2.20747	0.00980932	1	1	0	1	0
Clec16a	633.882	1.68409	8.62717e-10	1	0	0	0	0	669.626	-1.6041	4.29573e-07	1	0	0	0	0	589.021	1.12005	0.146755	0	0	0	0	0
Clec2d	769.205	1.57466	0.0368971	0	0	0	0	0	1022.25	1.09118	0.64913	0	0	0	0	0	999.244	1.82204	0.0019596	1	0	0	0	0
Clec2e	5600.27	2.63773	0.00193588	1	1	0	1	0	5022.18	-5.37964	3.12491e-19	1	0	1	0	1	2781.27	-1.92071	0.0391218	0	0	0	0	0
Clec2h	21760.1	3.4681	6.10465e-05	1	1	0	1	0	21651.6	-4.34452	6.07005e-17	1	0	1	0	1	10675.3	-1.17782	0.620807	0	0	0	0	0
Clec4a1	7.06491	3.69221	0.0128233	0	1	0	0	0	12.8323	1.22881	0.515165	0	0	0	0	0	10.3555	4.8237	0.000458235	1	1	0	1	0
Clic1	3852.94	2.38529	5.65181e-07	1	1	0	1	0	4188.28	-2.03977	3.71797e-07	1	0	1	0	1	3013.34	1.23783	0.140232	0	0	0	0	0
Clic4	468.774	-1.46684	0.0238365	0	0	0	0	0	706.693	2.60106	9.73022e-19	1	1	0	1	0	944.991	1.88862	4.58366e-07	1	0	0	0	0
Clic5	8737.35	2.33886	3.34113e-08	1	1	0	1	0	8929.93	-2.4682	1.61422e-08	1	0	1	0	1	6200.62	1.00963	0.970914	0	0	0	0	0
Clic6	1163.65	-3.73057	8.82599e-17	1	0	1	0	1	578.088	1.26095	0.223454	0	0	0	0	0	1468.15	-2.76114	2.55034e-14	1	0	1	0	1
Clint1	4251.79	-1.05551	0.66942	0	0	0	0	0	3434.44	-1.66887	3.20439e-08	1	0	0	0	0	4127.6	-1.64947	1.42515e-12	1	0	0	0	0
Clip1	194.178	-1.41659	0.112965	0	0	0	0	0	247.153	1.96886	0.00070809	1	0	0	0	0	331.961	1.48753	0.0787639	0	0	0	0	0
Clip2	1209.04	-1.28498	0.0707179	0	0	0	0	0	1025.74	-1.13975	0.328188	0	0	0	0	0	1379.92	-1.37744	0.000908433	1	0	0	0	0
Clk1	1919.39	1.21491	0.0177005	0	0	0	0	0	2252.76	1.03949	0.790298	0	0	0	0	0	2445.85	1.34663	0.00675183	1	0	0	0	0
Clk3	903.908	1.37099	0.000165649	1	0	0	0	0	1028.89	-1.11647	0.315038	0	0	0	0	0	1037.51	1.31	0.00166682	1	0	0	0	0
Clmn	1191.6	-1.11157	0.451468	0	0	0	0	0	3281.33	4.6033	1.31137e-45	1	1	0	1	0	3998.55	4.43021	3.0984e-33	1	1	0	1	0
Cln3	269.427	1.3951	0.000795176	1	0	0	0	0	443.005	1.7004	8.82072e-09	1	0	0	0	0	469.954	2.5319	7.11532e-25	1	1	0	1	0
Cln5	332.262	1.58177	0.000259068	1	0	0	0	0	542.409	1.56155	7.20015e-05	1	0	0	0	0	551.813	2.63864	3.54181e-22	1	1	0	1	0
Cln6	344.766	-4.45361	9.26398e-27	1	0	1	0	1	426.075	5.51783	3.96206e-45	1	1	0	1	0	767.739	1.32037	0.0325185	0	0	0	0	0
Cln8	257.12	1.41598	3.13912e-05	1	0	0	0	0	315.096	1.01579	0.885659	0	0	0	0	0	317.716	1.53381	9.22673e-07	1	0	0	0	0
Clns1a	567.503	-1.73568	1.46579e-09	1	0	0	0	0	529.227	1.46457	7.77263e-05	1	0	0	0	0	804.837	-1.11286	0.320174	0	0	0	0	0
Clp1	206.092	1.03912	0.768492	0	0	0	0	0	179.61	-1.54004	0.00192122	1	0	0	0	0	204.49	-1.38863	0.00856909	1	0	0	0	0
Clpb	204.874	-1.96043	8.57517e-06	1	0	0	0	0	179.734	1.50593	0.00612833	1	0	0	0	0	290.211	-1.21779	0.11594	0	0	0	0	0
Clpp	419.538	-1.54302	0.000448539	1	0	0	0	0	374.906	1.19109	0.182504	0	0	0	0	0	546.565	-1.21591	0.0538109	0	0	0	0	0
Clps	946.689	-5.99826	1.37456e-21	1	0	1	0	1	266.264	-1.11499	0.640717	0	0	0	0	0	1107.43	-6.28252	1.60555e-21	1	0	1	0	1
Clptm1	4922.99	1.35369	1.47454e-05	1	0	0	0	0	5146.04	-1.32808	8.68639e-10	1	0	0	0	0	5142.44	1.08523	0.307168	0	0	0	0	0
Clpx	819.437	1.18641	0.0215318	0	0	0	0	0	730.171	-1.71077	2.64598e-18	1	0	0	0	0	767.759	-1.35492	9.08941e-08	1	0	0	0	0
Clrn3	5666.24	2.68464	3.43608e-06	1	1	0	1	0	5775.55	-2.89859	4.39425e-18	1	0	1	0	1	3612.88	-1.01526	0.954252	0	0	0	0	0
Clspn	191.665	-9.08066	1.12991e-09	1	0	1	0	1	89.2137	3.60128	0.000344463	1	1	0	1	0	287.364	-2.39433	2.63292e-08	1	0	1	0	1
[truncated: 8,410 more rows]

## Sheet: S2 Vit D DEG
Table S2. Summary of vitamin D regulated genes from each intestinal compartment.
Note: The genes are color coded to based on their expression in various compartments.
Gene ID	Crypt Mean	Cry FC	Crypt FDR	Cry 5% FDR	Cry 10% FDR	Cr 5 UP	Cr 5 DN	Cr 10 UP	Cr 10 DN	ColonMean	Co FC	Co FDR	Co 5% FDR	Co 10% FDR	Co 5 UP	Co 5 DN	Co 10 UP	Co 10 DN	Villus mean	Villus FC	Villus FDR	V 5% FDR	V 10% FDR	V 5 UP	V 5 DN	V 10 UP	V 10 DN	Any 5% DEG	5pct Cr+Co	5pct Cr+V	5pct Co+V	5pct All	Any 10% DEG	10pct Cr+Co	10pct Cr+V	10pct Co+V	10pct All	Cr 5 only	Cr5 only U	Cr5 only D	Cr 10 only	Cr10 only U	Cr10 only D	Co 5 only	Co5 only U	Co5 only D	Co 10 only	Co10 only U	Co10 only D
Serp2	7.58981	3.96473	0.264167	0	0	0	0	0	0	13.1381	4.04825	0.254488	0	0	0	0	0	0	14.4865	8.33279	0.00167748	1	1	1	0	1	0	1	0	0	0	0	1	0	0	0	0	0	0	0	0	0	0	0	0	0	0	0	0
Nptx1	17.9259	0.926406	0.928387	0	0	0	0	0	0	27.751	1.52204	0.489628	0	0	0	0	0	0	13.6835	5.95435	2.51853e-06	1	1	1	0	1	0	1	0	0	0	0	1	0	0	0	0	0	0	0	0	0	0	0	0	0	0	0	0
Tmem218	43.4599	2.3811	0.177474	0	0	0	0	0	0	47.8223	1.08915	0.961885	0	0	0	0	0	0	13.1662	5.21509	0.0744716	0	1	0	0	1	0	0	0	0	0	0	1	0	0	0	0	0	0	0	0	0	0	0	0	0	0	0	0
Ces3b	4.62064	2.13452	NA	0	0	0	0	0	0	14.3592	4.97255	0.171569	0	0	0	0	0	0	20.4037	4.44294	0.028428	1	1	1	0	1	0	1	0	0	0	0	1	0	0	0	0	0	0	0	0	0	0	0	0	0	0	0	0
Aldh3b2	14.3177	1.13023	0.869176	0	0	0	0	0	0	182.498	0.891545	0.876482	0	0	0	0	0	0	8.39843	3.37377	0.0120261	1	1	1	0	1	0	1	0	0	0	0	1	0	0	0	0	0	0	0	0	0	0	0	0	0	0	0	0
Kif27	24.8116	1.2196	0.87101	0	0	0	0	0	0	62.3269	1.3374	0.882729	0	0	0	0	0	0	40.5532	3.35087	0.0247518	1	1	1	0	1	0	1	0	0	0	0	1	0	0	0	0	0	0	0	0	0	0	0	0	0	0	0	0
Cyp2b10	4260.6	1.79206	0.660501	0	0	0	0	0	0	160.12	0.162327	0.406441	0	0	0	0	0	0	11931	3.09273	0.0124505	1	1	1	0	1	0	1	0	0	0	0	1	0	0	0	0	0	0	0	0	0	0	0	0	0	0	0	0
C87414	28.5388	1.89609	0.491283	0	0	0	0	0	0	9.4557	0.772437	0.893999	0	0	0	0	0	0	60.8038	3.08411	0.00085159	1	1	1	0	1	0	1	0	0	0	0	1	0	0	0	0	0	0	0	0	0	0	0	0	0	0	0	0
Mboat2	11.9964	1.96475	0.202337	0	0	0	0	0	0	88.3322	0.99379	0.996184	0	0	0	0	0	0	11.6839	2.98906	0.0104627	1	1	1	0	1	0	1	0	0	0	0	1	0	0	0	0	0	0	0	0	0	0	0	0	0	0	0	0
Zfp94	31.8105	1.52452	0.324624	0	0	0	0	0	0	34.1394	1.67661	0.285802	0	0	0	0	0	0	23.6792	2.98396	0.0284056	1	1	1	0	1	0	1	0	0	0	0	1	0	0	0	0	0	0	0	0	0	0	0	0	0	0	0	0
P2ry2	210.423	1.2477	0.483088	0	0	0	0	0	0	403.938	1.45431	0.477904	0	0	0	0	0	0	543.554	2.83891	9.19153e-05	1	1	1	0	1	0	1	0	0	0	0	1	0	0	0	0	0	0	0	0	0	0	0	0	0	0	0	0
Ugt2a1	11.7765	0.392391	0.43529	0	0	0	0	0	0	2.18666	0.574992	NA	0	0	0	0	0	0	30.8141	2.80542	0.0174454	1	1	1	0	1	0	1	0	0	0	0	1	0	0	0	0	0	0	0	0	0	0	0	0	0	0	0	0
Trp53inp1	554.445	1.77467	0.234064	0	0	0	0	0	0	2665.12	1.35291	0.414006	0	0	0	0	0	0	507.252	2.53656	0.00563745	1	1	1	0	1	0	1	0	0	0	0	1	0	0	0	0	0	0	0	0	0	0	0	0	0	0	0	0
Extl1	186.573	1.44369	0.187573	0	0	0	0	0	0	56.4967	1.45391	0.719567	0	0	0	0	0	0	348.108	2.50927	1.31649e-05	1	1	1	0	1	0	1	0	0	0	0	1	0	0	0	0	0	0	0	0	0	0	0	0	0	0	0	0
Cnnm2	232.768	1.68665	0.227783	0	0	0	0	0	0	105.962	1.06797	0.933278	0	0	0	0	0	0	450.065	2.36038	4.24142e-08	1	1	1	0	1	0	1	0	0	0	0	1	0	0	0	0	0	0	0	0	0	0	0	0	0	0	0	0
Tsku	772.185	1.19197	0.870578	0	0	0	0	0	0	1340.3	0.825244	0.706273	0	0	0	0	0	0	2263.88	2.35157	3.43757e-07	1	1	1	0	1	0	1	0	0	0	0	1	0	0	0	0	0	0	0	0	0	0	0	0	0	0	0	0
Mgat4a	3689.5	1.41835	0.310393	0	0	0	0	0	0	5036.2	1.31163	0.732563	0	0	0	0	0	0	4158.71	2.30835	0.000200568	1	1	1	0	1	0	1	0	0	0	0	1	0	0	0	0	0	0	0	0	0	0	0	0	0	0	0	0
EG328264	9.85609	1.57683	0.54508	0	0	0	0	0	0	23.4416	1.50385	0.700463	0	0	0	0	0	0	13.8937	2.22522	0.0563735	0	1	0	0	1	0	0	0	0	0	0	1	0	0	0	0	0	0	0	0	0	0	0	0	0	0	0	0
Spns2	331.075	1.3293	0.773256	0	0	0	0	0	0	58.4204	0.637526	0.430567	0	0	0	0	0	0	961.659	2.18064	0.0020233	1	1	1	0	1	0	1	0	0	0	0	1	0	0	0	0	0	0	0	0	0	0	0	0	0	0	0	0
Exph5	581.583	1.0427	0.946107	0	0	0	0	0	0	1211.06	1.01345	0.989348	0	0	0	0	0	0	1091.04	2.16981	0.000105612	1	1	1	0	1	0	1	0	0	0	0	1	0	0	0	0	0	0	0	0	0	0	0	0	0	0	0	0
Fam169b	117.98	1.09689	0.945941	0	0	0	0	0	0	26.7729	0.657414	0.591726	0	0	0	0	0	0	332.425	2.15407	0.0069426	1	1	1	0	1	0	1	0	0	0	0	1	0	0	0	0	0	0	0	0	0	0	0	0	0	0	0	0
Klhdc5	458.961	1.51359	0.205609	0	0	0	0	0	0	404.54	1.37938	0.134849	0	0	0	0	0	0	112.18	2.11231	0.000420074	1	1	1	0	1	0	1	0	0	0	0	1	0	0	0	0	0	0	0	0	0	0	0	0	0	0	0	0
Slc25a30	86.5872	1.69712	0.113778	0	0	0	0	0	0	35.3959	1.33512	0.506716	0	0	0	0	0	0	50.0199	2.08087	0.00110192	1	1	1	0	1	0	1	0	0	0	0	1	0	0	0	0	0	0	0	0	0	0	0	0	0	0	0	0
Hopx	1558.41	1.48461	0.177474	0	0	0	0	0	0	473.645	1.02114	0.983087	0	0	0	0	0	0	1187.12	2.06336	1.9074e-06	1	1	1	0	1	0	1	0	0	0	0	1	0	0	0	0	0	0	0	0	0	0	0	0	0	0	0	0
Rnf214	55.6983	1.26924	0.750296	0	0	0	0	0	0	99.3183	1.16919	0.935425	0	0	0	0	0	0	65.173	2.0616	0.0219203	1	1	1	0	1	0	1	0	0	0	0	1	0	0	0	0	0	0	0	0	0	0	0	0	0	0	0	0
N4bp2	345.765	1.46782	0.48527	0	0	0	0	0	0	271.554	1.19865	0.834539	0	0	0	0	0	0	193.13	2.05415	0.0373745	1	1	1	0	1	0	1	0	0	0	0	1	0	0	0	0	0	0	0	0	0	0	0	0	0	0	0	0
Nedd9	841.501	1.0713	0.805477	0	0	0	0	0	0	3251.28	1.27731	0.348046	0	0	0	0	0	0	1093.18	2.01313	4.23483e-09	1	1	1	0	1	0	1	0	0	0	0	1	0	0	0	0	0	0	0	0	0	0	0	0	0	0	0	0
Stx7	75.6098	1.2331	0.565747	0	0	0	0	0	0	58.3857	1.5949	0.468687	0	0	0	0	0	0	89.2857	1.95366	0.00378717	1	1	1	0	1	0	1	0	0	0	0	1	0	0	0	0	0	0	0	0	0	0	0	0	0	0	0	0
Sgk3	153.62	1.45979	0.474146	0	0	0	0	0	0	91.8953	1.22352	0.805271	0	0	0	0	0	0	286.394	1.95259	0.0997621	0	1	0	0	1	0	0	0	0	0	0	1	0	0	0	0	0	0	0	0	0	0	0	0	0	0	0	0
Alox8	32.2066	1.09332	0.857113	0	0	0	0	0	0	45.7451	1.23061	0.726657	0	0	0	0	0	0	44.24	1.94504	0.001106	1	1	1	0	1	0	1	0	0	0	0	1	0	0	0	0	0	0	0	0	0	0	0	0	0	0	0	0
Top2b	2527.63	1.27198	0.117345	0	0	0	0	0	0	1779.63	1.0089	0.986441	0	0	0	0	0	0	1483.91	1.938	1.69413e-24	1	1	1	0	1	0	1	0	0	0	0	1	0	0	0	0	0	0	0	0	0	0	0	0	0	0	0	0
Idh1	5566.09	1.28237	0.585152	0	0	0	0	0	0	3284.6	1.04889	0.882961	0	0	0	0	0	0	8175.24	1.93531	3.17777e-05	1	1	1	0	1	0	1	0	0	0	0	1	0	0	0	0	0	0	0	0	0	0	0	0	0	0	0	0
Etnk1	3641.67	1.34375	0.158518	0	0	0	0	0	0	2350.22	1.21679	0.294459	0	0	0	0	0	0	6709.05	1.92468	0.00030632	1	1	1	0	1	0	1	0	0	0	0	1	0	0	0	0	0	0	0	0	0	0	0	0	0	0	0	0
Gm6086	76.475	0.978658	0.967283	0	0	0	0	0	0	296.742	1.16505	0.923875	0	0	0	0	0	0	104.083	1.91399	0.0257972	1	1	1	0	1	0	1	0	0	0	0	1	0	0	0	0	0	0	0	0	0	0	0	0	0	0	0	0
Tmem164	402.117	1.4192	0.532077	0	0	0	0	0	0	1139.41	1.30061	0.651165	0	0	0	0	0	0	265.432	1.86569	0.0744716	0	1	0	0	1	0	0	0	0	0	0	1	0	0	0	0	0	0	0	0	0	0	0	0	0	0	0	0
Afm	12.388	0.992835	0.993998	0	0	0	0	0	0	31.5495	0.800574	0.807332	0	0	0	0	0	0	17.7289	1.85241	0.0984672	0	1	0	0	1	0	0	0	0	0	0	1	0	0	0	0	0	0	0	0	0	0	0	0	0	0	0	0
Zscan2	50.3741	0.936152	0.917303	0	0	0	0	0	0	51.9021	1.17365	0.680322	0	0	0	0	0	0	34.165	1.85082	0.0836904	0	1	0	0	1	0	0	0	0	0	0	1	0	0	0	0	0	0	0	0	0	0	0	0	0	0	0	0
Ahctf1	1476.09	1.33439	0.114012	0	0	0	0	0	0	962.508	0.954727	0.917747	0	0	0	0	0	0	825.682	1.84372	3.41857e-07	1	1	1	0	1	0	1	0	0	0	0	1	0	0	0	0	0	0	0	0	0	0	0	0	0	0	0	0
Gnpda1	1421.26	1.15808	0.778038	0	0	0	0	0	0	524.22	0.958676	0.950039	0	0	0	0	0	0	2593.19	1.84181	3.81386e-13	1	1	1	0	1	0	1	0	0	0	0	1	0	0	0	0	0	0	0	0	0	0	0	0	0	0	0	0
Klhdc10	308.738	1.04487	0.965357	0	0	0	0	0	0	400.922	1.0197	0.984123	0	0	0	0	0	0	327.175	1.81405	0.0538351	0	1	0	0	1	0	0	0	0	0	0	1	0	0	0	0	0	0	0	0	0	0	0	0	0	0	0	0
Rag2	19.0557	0.901064	0.905421	0	0	0	0	0	0	15.197	1.05607	0.979263	0	0	0	0	0	0	18.7758	1.78201	0.0687213	0	1	0	0	1	0	0	0	0	0	0	1	0	0	0	0	0	0	0	0	0	0	0	0	0	0	0	0
Abcb10	1015.51	1.26852	0.429253	0	0	0	0	0	0	618.896	0.936915	0.880572	0	0	0	0	0	0	1646.31	1.78097	7.34714e-10	1	1	1	0	1	0	1	0	0	0	0	1	0	0	0	0	0	0	0	0	0	0	0	0	0	0	0	0
Slc36a1	1443.43	1.00703	0.993843	0	0	0	0	0	0	3890.86	0.986656	0.992064	0	0	0	0	0	0	6129.93	1.78064	5.82288e-13	1	1	1	0	1	0	1	0	0	0	0	1	0	0	0	0	0	0	0	0	0	0	0	0	0	0	0	0
Vegfa	865.58	1.13227	0.855989	0	0	0	0	0	0	1141.48	1.2626	0.590025	0	0	0	0	0	0	2381.93	1.78041	0.0128145	1	1	1	0	1	0	1	0	0	0	0	1	0	0	0	0	0	0	0	0	0	0	0	0	0	0	0	0
Iars2	1853.28	1.30978	0.219829	0	0	0	0	0	0	1972.48	1.04486	0.882961	0	0	0	0	0	0	746.754	1.76513	0.0556906	0	1	0	0	1	0	0	0	0	0	0	1	0	0	0	0	0	0	0	0	0	0	0	0	0	0	0	0
Mobkl1a	507.574	1.13482	0.694692	0	0	0	0	0	0	495.775	0.845705	0.819937	0	0	0	0	0	0	567.627	1.74703	0.0121868	1	1	1	0	1	0	1	0	0	0	0	1	0	0	0	0	0	0	0	0	0	0	0	0	0	0	0	0
Cpn1	153.138	1.6169	0.178832	0	0	0	0	0	0	533.553	0.826174	0.886055	0	0	0	0	0	0	142.263	1.74598	0.0834435	0	1	0	0	1	0	0	0	0	0	0	1	0	0	0	0	0	0	0	0	0	0	0	0	0	0	0	0
Ly75	672.08	1.2643	0.476521	0	0	0	0	0	0	599.168	0.95303	0.969662	0	0	0	0	0	0	1266.37	1.71546	0.00103935	1	1	1	0	1	0	1	0	0	0	0	1	0	0	0	0	0	0	0	0	0	0	0	0	0	0	0	0
C530008M17Rik	1966.43	1.19628	0.704803	0	0	0	0	0	0	2273.15	1.23196	0.48325	0	0	0	0	0	0	5274.69	1.71275	4.45256e-08	1	1	1	0	1	0	1	0	0	0	0	1	0	0	0	0	0	0	0	0	0	0	0	0	0	0	0	0
Sesn2	191.692	1.14489	0.529082	0	0	0	0	0	0	266.029	0.692963	0.171337	0	0	0	0	0	0	174.812	1.70631	0.00865563	1	1	1	0	1	0	1	0	0	0	0	1	0	0	0	0	0	0	0	0	0	0	0	0	0	0	0	0
Naip1	2406.63	1.25566	0.515094	0	0	0	0	0	0	6443.11	1.31373	0.396025	0	0	0	0	0	0	2741.68	1.70055	0.046782	1	1	1	0	1	0	1	0	0	0	0	1	0	0	0	0	0	0	0	0	0	0	0	0	0	0	0	0
Gm6623	31.8738	1.13614	0.834635	0	0	0	0	0	0	12.3507	1.74465	0.49605	0	0	0	0	0	0	90.3028	1.69669	0.0383477	1	1	1	0	1	0	1	0	0	0	0	1	0	0	0	0	0	0	0	0	0	0	0	0	0	0	0	0
Jhdm1d	888.496	1.29838	0.232935	0	0	0	0	0	0	1671.02	1.15344	0.816438	0	0	0	0	0	0	1170.34	1.68282	8.21153e-05	1	1	1	0	1	0	1	0	0	0	0	1	0	0	0	0	0	0	0	0	0	0	0	0	0	0	0	0
AI427809	213.283	1.29724	0.353786	0	0	0	0	0	0	74.4328	0.94623	0.958779	0	0	0	0	0	0	329.531	1.65964	0.0094859	1	1	1	0	1	0	1	0	0	0	0	1	0	0	0	0	0	0	0	0	0	0	0	0	0	0	0	0
A430033K04Rik	166.573	1.33339	0.256599	0	0	0	0	0	0	220.126	1.06223	0.910069	0	0	0	0	0	0	93.191	1.65065	0.00651469	1	1	1	0	1	0	1	0	0	0	0	1	0	0	0	0	0	0	0	0	0	0	0	0	0	0	0	0
Fam116a	743.92	1.21971	0.368859	0	0	0	0	0	0	588.362	1.10881	0.862989	0	0	0	0	0	0	1002.6	1.6414	0.0140377	1	1	1	0	1	0	1	0	0	0	0	1	0	0	0	0	0	0	0	0	0	0	0	0	0	0	0	0
Igsf3	833.591	1.2735	0.52697	0	0	0	0	0	0	1010.09	1.28117	0.607367	0	0	0	0	0	0	1937.32	1.64129	3.01272e-08	1	1	1	0	1	0	1	0	0	0	0	1	0	0	0	0	0	0	0	0	0	0	0	0	0	0	0	0
Ttyh2	2441.98	1.33663	0.117806	0	0	0	0	0	0	656.85	1.0106	0.990515	0	0	0	0	0	0	3811.87	1.63788	3.81115e-05	1	1	1	0	1	0	1	0	0	0	0	1	0	0	0	0	0	0	0	0	0	0	0	0	0	0	0	0
Gdpd2	293.705	1.12805	0.908673	0	0	0	0	0	0	102.343	1.38171	0.823814	0	0	0	0	0	0	720.969	1.63366	0.0110073	1	1	1	0	1	0	1	0	0	0	0	1	0	0	0	0	0	0	0	0	0	0	0	0	0	0	0	0
Macf1	887.459	1.05352	0.823187	0	0	0	0	0	0	1999.07	0.776407	0.625386	0	0	0	0	0	0	792.311	1.63197	0.00197028	1	1	1	0	1	0	1	0	0	0	0	1	0	0	0	0	0	0	0	0	0	0	0	0	0	0	0	0
Gm10768	2042.88	0.900758	0.910682	0	0	0	0	0	0	99.0864	0.61512	0.82014	0	0	0	0	0	0	5337.58	1.6307	0.00182155	1	1	1	0	1	0	1	0	0	0	0	1	0	0	0	0	0	0	0	0	0	0	0	0	0	0	0	0
Slc43a2	7769.16	1.04578	0.951968	0	0	0	0	0	0	543.817	0.625011	0.355686	0	0	0	0	0	0	18857.2	1.62951	0.00111591	1	1	1	0	1	0	1	0	0	0	0	1	0	0	0	0	0	0	0	0	0	0	0	0	0	0	0	0
Gnal	67.9806	1.21538	0.708842	0	0	0	0	0	0	194.691	1.18912	0.832029	0	0	0	0	0	0	112.812	1.61799	0.0707237	0	1	0	0	1	0	0	0	0	0	0	1	0	0	0	0	0	0	0	0	0	0	0	0	0	0	0	0
Crlf3	217.172	1.19236	0.581484	0	0	0	0	0	0	210.352	1.09853	0.853777	0	0	0	0	0	0	349.455	1.61695	1.15757e-07	1	1	1	0	1	0	1	0	0	0	0	1	0	0	0	0	0	0	0	0	0	0	0	0	0	0	0	0
Mfsd2a	701.98	1.23053	0.751114	0	0	0	0	0	0	44.2007	0.676117	0.63722	0	0	0	0	0	0	1445.52	1.61569	0.000165537	1	1	1	0	1	0	1	0	0	0	0	1	0	0	0	0	0	0	0	0	0	0	0	0	0	0	0	0
Abcc2	3796.24	0.925287	0.91771	0	0	0	0	0	0	225.63	0.423168	0.59557	0	0	0	0	0	0	10216	1.6151	0.0201396	1	1	1	0	1	0	1	0	0	0	0	1	0	0	0	0	0	0	0	0	0	0	0	0	0	0	0	0
2010001E11Rik	994.988	1.19311	0.56198	0	0	0	0	0	0	65.3383	1.57363	0.775875	0	0	0	0	0	0	1568.97	1.61011	8.48755e-14	1	1	1	0	1	0	1	0	0	0	0	1	0	0	0	0	0	0	0	0	0	0	0	0	0	0	0	0
Smad6	157.636	1.39323	0.341568	0	0	0	0	0	0	286.223	0.980912	0.989263	0	0	0	0	0	0	278.008	1.598	0.0110073	1	1	1	0	1	0	1	0	0	0	0	1	0	0	0	0	0	0	0	0	0	0	0	0	0	0	0	0
Xpc	357.474	1.25511	0.351962	0	0	0	0	0	0	298.101	1.1652	0.235655	0	0	0	0	0	0	147.129	1.59738	6.40567e-06	1	1	1	0	1	0	1	0	0	0	0	1	0	0	0	0	0	0	0	0	0	0	0	0	0	0	0	0
Trim36	617.273	1.2802	0.443771	0	0	0	0	0	0	687.194	1.04505	0.919947	0	0	0	0	0	0	700.844	1.5954	0.0179054	1	1	1	0	1	0	1	0	0	0	0	1	0	0	0	0	0	0	0	0	0	0	0	0	0	0	0	0
Maf	3709.87	1.18992	0.774781	0	0	0	0	0	0	827.103	1.64289	0.22683	0	0	0	0	0	0	8123.75	1.59359	4.45519e-07	1	1	1	0	1	0	1	0	0	0	0	1	0	0	0	0	0	0	0	0	0	0	0	0	0	0	0	0
Npas2	551.501	1.54222	0.13264	0	0	0	0	0	0	617.038	1.18772	0.802371	0	0	0	0	0	0	926.542	1.58859	0.0191537	1	1	1	0	1	0	1	0	0	0	0	1	0	0	0	0	0	0	0	0	0	0	0	0	0	0	0	0
Nr6a1	426.24	1.22229	0.188395	0	0	0	0	0	0	274.826	1.09242	0.897186	0	0	0	0	0	0	500.558	1.58744	0.00739895	1	1	1	0	1	0	1	0	0	0	0	1	0	0	0	0	0	0	0	0	0	0	0	0	0	0	0	0
Tle4	702.313	1.21774	0.668745	0	0	0	0	0	0	769.9	0.713595	0.4915	0	0	0	0	0	0	583.864	1.58552	0.0531745	0	1	0	0	1	0	0	0	0	0	0	1	0	0	0	0	0	0	0	0	0	0	0	0	0	0	0	0
Polg	808.247	1.0206	0.960221	0	0	0	0	0	0	686.79	0.771619	0.302228	0	0	0	0	0	0	578.103	1.57981	0.0474162	1	1	1	0	1	0	1	0	0	0	0	1	0	0	0	0	0	0	0	0	0	0	0	0	0	0	0	0
2900026A02Rik	3313.39	1.10012	0.783862	0	0	0	0	0	0	4033.66	1.2964	0.111178	0	0	0	0	0	0	6009.73	1.57182	0.000228666	1	1	1	0	1	0	1	0	0	0	0	1	0	0	0	0	0	0	0	0	0	0	0	0	0	0	0	0
Ctsl	458.852	1.25457	0.581496	0	0	0	0	0	0	2655.16	1.30943	0.235977	0	0	0	0	0	0	825.359	1.57168	0.00136712	1	1	1	0	1	0	1	0	0	0	0	1	0	0	0	0	0	0	0	0	0	0	0	0	0	0	0	0
Cd209c	68.326	1.03371	0.93408	0	0	0	0	0	0	93.747	0.982578	0.989348	0	0	0	0	0	0	37.3662	1.56721	0.0556906	0	1	0	0	1	0	0	0	0	0	0	1	0	0	0	0	0	0	0	0	0	0	0	0	0	0	0	0
Hsd17b4	4696.44	1.2262	0.393134	0	0	0	0	0	0	1956.84	0.995632	0.992059	0	0	0	0	0	0	5080.55	1.56582	0.0136682	1	1	1	0	1	0	1	0	0	0	0	1	0	0	0	0	0	0	0	0	0	0	0	0	0	0	0	0
2410017I17Rik	88.7901	0.956939	0.957746	0	0	0	0	0	0	24.3244	1.94049	0.439265	0	0	0	0	0	0	253.697	1.55353	0.0219203	1	1	1	0	1	0	1	0	0	0	0	1	0	0	0	0	0	0	0	0	0	0	0	0	0	0	0	0
Slc38a7	421.997	1.18381	0.418363	0	0	0	0	0	0	364.927	0.962432	0.917747	0	0	0	0	0	0	640.667	1.54822	0.0011067	1	1	1	0	1	0	1	0	0	0	0	1	0	0	0	0	0	0	0	0	0	0	0	0	0	0	0	0
Smcr8	811.822	1.18352	0.368859	0	0	0	0	0	0	815.438	1.20906	0.624281	0	0	0	0	0	0	784.449	1.54231	0.000645697	1	1	1	0	1	0	1	0	0	0	0	1	0	0	0	0	0	0	0	0	0	0	0	0	0	0	0	0
Plekhg6	1249.66	1.18091	0.806604	0	0	0	0	0	0	1058.41	1.28446	0.687043	0	0	0	0	0	0	3101.5	1.53594	5.92438e-10	1	1	1	0	1	0	1	0	0	0	0	1	0	0	0	0	0	0	0	0	0	0	0	0	0	0	0	0
Gpr155	962.2	0.990201	0.992528	0	0	0	0	0	0	48.2223	0.345024	0.771	0	0	0	0	0	0	1553.72	1.52548	0.0650333	0	1	0	0	1	0	0	0	0	0	0	1	0	0	0	0	0	0	0	0	0	0	0	0	0	0	0	0
Fbln1	1380.02	1.53172	0.450149	0	0	0	0	0	0	168.742	1.94687	0.490066	0	0	0	0	0	0	2955.75	1.52499	0.0135184	1	1	1	0	1	0	1	0	0	0	0	1	0	0	0	0	0	0	0	0	0	0	0	0	0	0	0	0
Mavs	823.612	0.961991	0.909524	0	0	0	0	0	0	548.885	1.04148	0.963869	0	0	0	0	0	0	1531.97	1.52214	0.0143068	1	1	1	0	1	0	1	0	0	0	0	1	0	0	0	0	0	0	0	0	0	0	0	0	0	0	0	0
Nup160	762.855	1.38303	0.153235	0	0	0	0	0	0	479.803	1.24366	0.341553	0	0	0	0	0	0	190.665	1.5161	0.000402661	1	1	1	0	1	0	1	0	0	0	0	1	0	0	0	0	0	0	0	0	0	0	0	0	0	0	0	0
Zswim5	767.767	0.998059	0.99579	0	0	0	0	0	0	230.632	0.844536	0.529807	0	0	0	0	0	0	1045.8	1.51348	0.0295279	1	1	1	0	1	0	1	0	0	0	0	1	0	0	0	0	0	0	0	0	0	0	0	0	0	0	0	0
Bin1	310.077	1.04288	0.924054	0	0	0	0	0	0	267.218	0.926245	0.893062	0	0	0	0	0	0	494.303	1.51111	0.0871589	0	1	0	0	1	0	0	0	0	0	0	1	0	0	0	0	0	0	0	0	0	0	0	0	0	0	0	0
Epb4.1	2045.52	1.15078	0.379493	0	0	0	0	0	0	1882.05	0.977228	0.954177	0	0	0	0	0	0	1597.84	1.51106	0.00330964	1	1	1	0	1	0	1	0	0	0	0	1	0	0	0	0	0	0	0	0	0	0	0	0	0	0	0	0
Setd7	1018.11	1.18388	0.330517	0	0	0	0	0	0	1632.73	1.23153	0.620685	0	0	0	0	0	0	748.685	1.50997	0.00167748	1	1	1	0	1	0	1	0	0	0	0	1	0	0	0	0	0	0	0	0	0	0	0	0	0	0	0	0
Lrrc1	1384.61	1.28298	0.129074	0	0	0	0	0	0	1179.68	0.932709	0.85142	0	0	0	0	0	0	1860.32	1.50823	0.000736994	1	1	1	0	1	0	1	0	0	0	0	1	0	0	0	0	0	0	0	0	0	0	0	0	0	0	0	0
Enc1	358.251	1.06072	0.8561	0	0	0	0	0	0	272.111	1.23261	0.4915	0	0	0	0	0	0	174.228	1.50541	0.0195845	1	1	1	0	1	0	1	0	0	0	0	1	0	0	0	0	0	0	0	0	0	0	0	0	0	0	0	0
Farp2	549.41	1.30847	0.187573	0	0	0	0	0	0	596.872	1.15399	0.747781	0	0	0	0	0	0	449.249	1.50365	0.0288465	1	1	1	0	1	0	1	0	0	0	0	1	0	0	0	0	0	0	0	0	0	0	0	0	0	0	0	0
Mafg	231.673	1.20952	0.124404	0	0	0	0	0	0	312.64	1.0038	0.996184	0	0	0	0	0	0	267.879	1.5016	0.00180933	1	1	1	0	1	0	1	0	0	0	0	1	0	0	0	0	0	0	0	0	0	0	0	0	0	0	0	0
Naaladl1	1842.45	0.808746	0.82421	0	0	0	0	0	0	4009.42	1.35912	0.625386	0	0	0	0	0	0	5472.47	1.49784	0.0873934	0	1	0	0	1	0	0	0	0	0	0	1	0	0	0	0	0	0	0	0	0	0	0	0	0	0	0	0
1200009I06Rik	283.71	0.899093	0.925119	0	0	0	0	0	0	7.46511	0.481271	0.931814	0	0	0	0	0	0	867.87	1.49746	0.00864284	1	1	1	0	1	0	1	0	0	0	0	1	0	0	0	0	0	0	0	0	0	0	0	0	0	0	0	0
Slc6a6	6757.96	1.12369	0.72524	0	0	0	0	0	0	5651.56	1.22217	0.505731	0	0	0	0	0	0	5869.39	1.48677	0.0312657	1	1	1	0	1	0	1	0	0	0	0	1	0	0	0	0	0	0	0	0	0	0	0	0	0	0	0	0
Mical1	1326.47	1.07874	0.853672	0	0	0	0	0	0	184.418	0.67384	0.357098	0	0	0	0	0	0	3009.09	1.48257	0.0198772	1	1	1	0	1	0	1	0	0	0	0	1	0	0	0	0	0	0	0	0	0	0	0	0	0	0	0	0
Ttll10	58.2574	1.13308	0.751114	0	0	0	0	0	0	206.432	1.01843	0.992059	0	0	0	0	0	0	69.3234	1.481	0.0427482	1	1	1	0	1	0	1	0	0	0	0	1	0	0	0	0	0	0	0	0	0	0	0	0	0	0	0	0
Fgd6	631.851	1.17786	0.517035	0	0	0	0	0	0	1043.51	1.24739	0.650348	0	0	0	0	0	0	1044.05	1.47551	0.0930356	0	1	0	0	1	0	0	0	0	0	0	1	0	0	0	0	0	0	0	0	0	0	0	0	0	0	0	0
Nfkbiz	2058.16	1.23176	0.291232	0	0	0	0	0	0	1276.17	0.962923	0.963869	0	0	0	0	0	0	2700.01	1.4746	0.0776308	0	1	0	0	1	0	0	0	0	0	0	1	0	0	0	0	0	0	0	0	0	0	0	0	0	0	0	0
Zfp36l1	1983.48	1.06479	0.840446	0	0	0	0	0	0	2005.03	1.30553	0.310376	0	0	0	0	0	0	1428.8	1.47352	0.0467679	1	1	1	0	1	0	1	0	0	0	0	1	0	0	0	0	0	0	0	0	0	0	0	0	0	0	0	0
Cnot6l	1566.64	1.11938	0.591462	0	0	0	0	0	0	1284.14	1.06466	0.835807	0	0	0	0	0	0	883.377	1.47208	0.0225154	1	1	1	0	1	0	1	0	0	0	0	1	0	0	0	0	0	0	0	0	0	0	0	0	0	0	0	0
Sec16b	1209.18	0.865219	0.783134	0	0	0	0	0	0	770.455	0.796191	0.458469	0	0	0	0	0	0	2760.99	1.47007	0.0419665	1	1	1	0	1	0	1	0	0	0	0	1	0	0	0	0	0	0	0	0	0	0	0	0	0	0	0	0
Rtn4rl1	502.551	0.994336	0.990873	0	0	0	0	0	0	119.202	0.91314	0.914456	0	0	0	0	0	0	523.382	1.46485	0.0367386	1	1	1	0	1	0	1	0	0	0	0	1	0	0	0	0	0	0	0	0	0	0	0	0	0	0	0	0
Ddhd2	1950.21	1.00376	0.995172	0	0	0	0	0	0	449.607	1.03691	0.958462	0	0	0	0	0	0	3243.81	1.4648	0.0276985	1	1	1	0	1	0	1	0	0	0	0	1	0	0	0	0	0	0	0	0	0	0	0	0	0	0	0	0
A330035P11Rik	99.8818	1.20616	0.353786	0	0	0	0	0	0	127.482	1.11523	0.734148	0	0	0	0	0	0	101.452	1.46451	0.00765394	1	1	1	0	1	0	1	0	0	0	0	1	0	0	0	0	0	0	0	0	0	0	0	0	0	0	0	0
Npc1l1	13076.1	1.03526	0.957746	0	0	0	0	0	0	330.975	0.425012	0.694085	0	0	0	0	0	0	32528.7	1.45703	6.63768e-05	1	1	1	0	1	0	1	0	0	0	0	1	0	0	0	0	0	0	0	0	0	0	0	0	0	0	0	0
Abcb9	464.679	1.14595	0.653753	0	0	0	0	0	0	211.56	1.1643	0.302523	0	0	0	0	0	0	622.209	1.45259	0.000200568	1	1	1	0	1	0	1	0	0	0	0	1	0	0	0	0	0	0	0	0	0	0	0	0	0	0	0	0
Lrp4	1154.61	0.97812	0.958374	0	0	0	0	0	0	671.333	0.849888	0.594954	0	0	0	0	0	0	569.913	1.44957	0.0174454	1	1	1	0	1	0	1	0	0	0	0	1	0	0	0	0	0	0	0	0	0	0	0	0	0	0	0	0
Tbx3	2699.78	1.41983	0.370765	0	0	0	0	0	0	619.192	0.920006	0.955239	0	0	0	0	0	0	5963.72	1.44925	0.00651469	1	1	1	0	1	0	1	0	0	0	0	1	0	0	0	0	0	0	0	0	0	0	0	0	0	0	0	0
Gal3st2	5455.07	1.00638	0.993998	0	0	0	0	0	0	2300.39	0.922785	0.92318	0	0	0	0	0	0	14708	1.449	0.0477435	1	1	1	0	1	0	1	0	0	0	0	1	0	0	0	0	0	0	0	0	0	0	0	0	0	0	0	0
Mios	254.713	1.12178	0.577735	0	0	0	0	0	0	307.621	1.0774	0.855809	0	0	0	0	0	0	134.855	1.44002	0.000986634	1	1	1	0	1	0	1	0	0	0	0	1	0	0	0	0	0	0	0	0	0	0	0	0	0	0	0	0
Dvl1	1503.11	1.10583	0.55463	0	0	0	0	0	0	893.808	0.923756	0.858205	0	0	0	0	0	0	1648.94	1.43753	1.47494e-05	1	1	1	0	1	0	1	0	0	0	0	1	0	0	0	0	0	0	0	0	0	0	0	0	0	0	0	0
6820431F20Rik	6154.23	1.00852	0.974061	0	0	0	0	0	0	4719.39	0.947081	0.935425	0	0	0	0	0	0	7755.28	1.43176	0.0331934	1	1	1	0	1	0	1	0	0	0	0	1	0	0	0	0	0	0	0	0	0	0	0	0	0	0	0	0
Ubtd1	104.074	1.0043	0.995891	0	0	0	0	0	0	110.984	1.12372	0.860948	0	0	0	0	0	0	122.927	1.43089	0.0546281	0	1	0	0	1	0	0	0	0	0	0	1	0	0	0	0	0	0	0	0	0	0	0	0	0	0	0	0
Dip2b	672.528	1.17127	0.221554	0	0	0	0	0	0	709.348	1.06908	0.882729	0	0	0	0	0	0	594.49	1.43021	0.00478368	1	1	1	0	1	0	1	0	0	0	0	1	0	0	0	0	0	0	0	0	0	0	0	0	0	0	0	0
Rdh10	809.362	1.17475	0.528295	0	0	0	0	0	0	623.499	1.03766	0.92924	0	0	0	0	0	0	1058.57	1.43014	0.0586167	0	1	0	0	1	0	0	0	0	0	0	1	0	0	0	0	0	0	0	0	0	0	0	0	0	0	0	0
Trrap	1365.24	1.02711	0.95507	0	0	0	0	0	0	1234.51	0.861114	0.732563	0	0	0	0	0	0	842.594	1.42653	0.00798918	1	1	1	0	1	0	1	0	0	0	0	1	0	0	0	0	0	0	0	0	0	0	0	0	0	0	0	0
Synpo	1468.45	0.914214	0.927561	0	0	0	0	0	0	1677.07	1.0682	0.927632	0	0	0	0	0	0	5279.65	1.42153	6.08656e-07	1	1	1	0	1	0	1	0	0	0	0	1	0	0	0	0	0	0	0	0	0	0	0	0	0	0	0	0
G630090E17Rik	418.146	1.14545	0.807764	0	0	0	0	0	0	104.092	1.14137	0.829554	0	0	0	0	0	0	891.508	1.42099	0.0156576	1	1	1	0	1	0	1	0	0	0	0	1	0	0	0	0	0	0	0	0	0	0	0	0	0	0	0	0
Ogdh	3576.3	1.01308	0.978465	0	0	0	0	0	0	3435.06	1.11971	0.786163	0	0	0	0	0	0	3110.92	1.41827	0.080252	0	1	0	0	1	0	0	0	0	0	0	1	0	0	0	0	0	0	0	0	0	0	0	0	0	0	0	0
Hes6	939.808	1.25486	0.550859	0	0	0	0	0	0	753.526	0.917637	0.844925	0	0	0	0	0	0	795.697	1.41591	0.0711428	0	1	0	0	1	0	0	0	0	0	0	1	0	0	0	0	0	0	0	0	0	0	0	0	0	0	0	0
Ifi27l2b	6272.04	1.16345	0.866719	0	0	0	0	0	0	2925.83	1.29765	0.585326	0	0	0	0	0	0	16795.7	1.41511	0.00111591	1	1	1	0	1	0	1	0	0	0	0	1	0	0	0	0	0	0	0	0	0	0	0	0	0	0	0	0
Ston2	468.275	0.989814	0.977826	0	0	0	0	0	0	993.117	1.34462	0.549297	0	0	0	0	0	0	647.34	1.4146	0.0339726	1	1	1	0	1	0	1	0	0	0	0	1	0	0	0	0	0	0	0	0	0	0	0	0	0	0	0	0
Acss1	975.11	1.14961	0.312047	0	0	0	0	0	0	1617.25	1.01788	0.969695	0	0	0	0	0	0	549.866	1.41304	0.0457891	1	1	1	0	1	0	1	0	0	0	0	1	0	0	0	0	0	0	0	0	0	0	0	0	0	0	0	0
Tsg101	1534.42	1.12769	0.577735	0	0	0	0	0	0	1735.41	1.15272	0.136515	0	0	0	0	0	0	1816.54	1.41175	0.000150333	1	1	1	0	1	0	1	0	0	0	0	1	0	0	0	0	0	0	0	0	0	0	0	0	0	0	0	0
Fam20a	780.104	1.05386	0.892017	0	0	0	0	0	0	19.4786	0.662692	0.847238	0	0	0	0	0	0	931.483	1.41129	0.000193489	1	1	1	0	1	0	1	0	0	0	0	1	0	0	0	0	0	0	0	0	0	0	0	0	0	0	0	0
Det1	232.762	1.17016	0.33283	0	0	0	0	0	0	216.662	1.10987	0.765277	0	0	0	0	0	0	133.654	1.41024	0.0566972	0	1	0	0	1	0	0	0	0	0	0	1	0	0	0	0	0	0	0	0	0	0	0	0	0	0	0	0
Btbd3	407.193	1.11441	0.64758	0	0	0	0	0	0	671.26	1.19087	0.30425	0	0	0	0	0	0	244.575	1.40993	0.00135451	1	1	1	0	1	0	1	0	0	0	0	1	0	0	0	0	0	0	0	0	0	0	0	0	0	0	0	0
Pwwp2a	298.054	1.25034	0.132839	0	0	0	0	0	0	338.407	1.10936	0.819937	0	0	0	0	0	0	138.111	1.40832	0.0982216	0	1	0	0	1	0	0	0	0	0	0	1	0	0	0	0	0	0	0	0	0	0	0	0	0	0	0	0
Dstyk	163.106	0.9424	0.875808	0	0	0	0	0	0	292.639	0.939333	0.935999	0	0	0	0	0	0	136.393	1.40822	0.0433564	1	1	1	0	1	0	1	0	0	0	0	1	0	0	0	0	0	0	0	0	0	0	0	0	0	0	0	0
Top3a	264.142	1.13106	0.559131	0	0	0	0	0	0	211.142	1.2228	0.406441	0	0	0	0	0	0	116.922	1.40528	0.00634816	1	1	1	0	1	0	1	0	0	0	0	1	0	0	0	0	0	0	0	0	0	0	0	0	0	0	0	0
Usp24	2137.2	1.17904	0.609107	0	0	0	0	0	0	1328.46	0.997445	0.996184	0	0	0	0	0	0	850.025	1.40205	0.070925	0	1	0	0	1	0	0	0	0	0	0	1	0	0	0	0	0	0	0	0	0	0	0	0	0	0	0	0
Ttc7b	97.3183	1.01056	0.981915	0	0	0	0	0	0	132.425	1.81497	0.378994	0	0	0	0	0	0	98.8688	1.40021	0.080252	0	1	0	0	1	0	0	0	0	0	0	1	0	0	0	0	0	0	0	0	0	0	0	0	0	0	0	0
Mtap7	2343.31	1.04577	0.875895	0	0	0	0	0	0	2687.35	1.04949	0.893062	0	0	0	0	0	0	3053.46	1.39985	0.00343905	1	1	1	0	1	0	1	0	0	0	0	1	0	0	0	0	0	0	0	0	0	0	0	0	0	0	0	0
Srpk1	1332.49	1.15846	0.261176	0	0	0	0	0	0	922.267	0.998664	0.996866	0	0	0	0	0	0	1136.54	1.39816	1.61113e-06	1	1	1	0	1	0	1	0	0	0	0	1	0	0	0	0	0	0	0	0	0	0	0	0	0	0	0	0
Ccdc88c	1926.06	1.2476	0.287927	0	0	0	0	0	0	1179.49	0.89602	0.855809	0	0	0	0	0	0	1066.66	1.39789	0.0660878	0	1	0	0	1	0	0	0	0	0	0	1	0	0	0	0	0	0	0	0	0	0	0	0	0	0	0	0
Pdzd11	238.094	0.964372	0.955268	0	0	0	0	0	0	180.616	1.04537	0.937298	0	0	0	0	0	0	340.048	1.39447	0.0295279	1	1	1	0	1	0	1	0	0	0	0	1	0	0	0	0	0	0	0	0	0	0	0	0	0	0	0	0
Abhd5	363.489	1.13283	0.785684	0	0	0	0	0	0	649.934	1.00778	0.983664	0	0	0	0	0	0	624.899	1.39201	0.011479	1	1	1	0	1	0	1	0	0	0	0	1	0	0	0	0	0	0	0	0	0	0	0	0	0	0	0	0
Arhgap18	1507.71	1.15979	0.256057	0	0	0	0	0	0	1316.73	1.18763	0.583616	0	0	0	0	0	0	1866.5	1.39164	5.53822e-06	1	1	1	0	1	0	1	0	0	0	0	1	0	0	0	0	0	0	0	0	0	0	0	0	0	0	0	0
Arhgef19	588.653	1.01608	0.979229	0	0	0	0	0	0	668.161	1.14816	0.767137	0	0	0	0	0	0	892.162	1.39144	0.0317964	1	1	1	0	1	0	1	0	0	0	0	1	0	0	0	0	0	0	0	0	0	0	0	0	0	0	0	0
Tab3	545.931	1.02153	0.951968	0	0	0	0	0	0	350.595	1.17498	0.552517	0	0	0	0	0	0	689.163	1.39085	0.00419254	1	1	1	0	1	0	1	0	0	0	0	1	0	0	0	0	0	0	0	0	0	0	0	0	0	0	0	0
Nid2	205.462	1.16659	0.609107	0	0	0	0	0	0	134.604	0.880859	0.851824	0	0	0	0	0	0	162.001	1.39085	0.0586167	0	1	0	0	1	0	0	0	0	0	0	1	0	0	0	0	0	0	0	0	0	0	0	0	0	0	0	0
Eps8l2	6562.71	1.05986	0.89851	0	0	0	0	0	0	7893.05	1.28009	0.175257	0	0	0	0	0	0	13134.5	1.38888	2.1877e-05	1	1	1	0	1	0	1	0	0	0	0	1	0	0	0	0	0	0	0	0	0	0	0	0	0	0	0	0
Arap2	880.513	0.977851	0.951968	0	0	0	0	0	0	1399.52	0.850855	0.784304	0	0	0	0	0	0	1030.61	1.3828	0.000114209	1	1	1	0	1	0	1	0	0	0	0	1	0	0	0	0	0	0	0	0	0	0	0	0	0	0	0	0
Pkp4	892.378	0.978443	0.940426	0	0	0	0	0	0	836.847	1.18896	0.482692	0	0	0	0	0	0	1154.27	1.38198	5.35183e-05	1	1	1	0	1	0	1	0	0	0	0	1	0	0	0	0	0	0	0	0	0	0	0	0	0	0	0	0
Junb	1553.71	1.28471	0.467177	0	0	0	0	0	0	3246.51	1.28105	0.364599	0	0	0	0	0	0	3041.93	1.38025	0.0715348	0	1	0	0	1	0	0	0	0	0	0	1	0	0	0	0	0	0	0	0	0	0	0	0	0	0	0	0
Scamp1	1767.08	1.05244	0.896322	0	0	0	0	0	0	2429.41	1.11102	0.775056	0	0	0	0	0	0	1992.99	1.37768	0.0247518	1	1	1	0	1	0	1	0	0	0	0	1	0	0	0	0	0	0	0	0	0	0	0	0	0	0	0	0
1110002B05Rik	2803.02	1.43182	0.159457	0	0	0	0	0	0	842.056	1.14694	0.68877	0	0	0	0	0	0	2122.61	1.37432	0.0020233	1	1	1	0	1	0	1	0	0	0	0	1	0	0	0	0	0	0	0	0	0	0	0	0	0	0	0	0
Spint1	5335.02	1.04542	0.925119	0	0	0	0	0	0	7169.21	1.20324	0.195663	0	0	0	0	0	0	9047.98	1.37141	1.1743e-05	1	1	1	0	1	0	1	0	0	0	0	1	0	0	0	0	0	0	0	0	0	0	0	0	0	0	0	0
Heatr5a	2766.27	0.93779	0.783862	0	0	0	0	0	0	1151.34	0.909925	0.819937	0	0	0	0	0	0	3667.69	1.37112	0.00819405	1	1	1	0	1	0	1	0	0	0	0	1	0	0	0	0	0	0	0	0	0	0	0	0	0	0	0	0
Fbxo46	288.438	1.22674	0.177803	0	0	0	0	0	0	281.861	1.0809	0.729515	0	0	0	0	0	0	230.163	1.37088	0.023565	1	1	1	0	1	0	1	0	0	0	0	1	0	0	0	0	0	0	0	0	0	0	0	0	0	0	0	0
Alpi	50842.8	1.19112	0.805173	0	0	0	0	0	0	2656.83	0.578737	0.68877	0	0	0	0	0	0	96475.8	1.36903	0.00789621	1	1	1	0	1	0	1	0	0	0	0	1	0	0	0	0	0	0	0	0	0	0	0	0	0	0	0	0
Arid1b	1257.51	1.039	0.928387	0	0	0	0	0	0	1120.14	0.894176	0.623579	0	0	0	0	0	0	1032.05	1.36821	0.0743632	0	1	0	0	1	0	0	0	0	0	0	1	0	0	0	0	0	0	0	0	0	0	0	0	0	0	0	0
Pde3a	1465.1	0.83763	0.565747	0	0	0	0	0	0	1595.78	1.33132	0.214894	0	0	0	0	0	0	1007.85	1.36766	0.053653	0	1	0	0	1	0	0	0	0	0	0	1	0	0	0	0	0	0	0	0	0	0	0	0	0	0	0	0
Stradb	322.087	0.926606	0.84314	0	0	0	0	0	0	382.065	1.08575	0.913334	0	0	0	0	0	0	355.832	1.36254	0.0178534	1	1	1	0	1	0	1	0	0	0	0	1	0	0	0	0	0	0	0	0	0	0	0	0	0	0	0	0
Asap2	722.682	1.26606	0.13015	0	0	0	0	0	0	1314.54	1.36799	0.235655	0	0	0	0	0	0	1140.55	1.36054	0.0467679	1	1	1	0	1	0	1	0	0	0	0	1	0	0	0	0	0	0	0	0	0	0	0	0	0	0	0	0
5730403B10Rik	1827.72	1.00876	0.981915	0	0	0	0	0	0	537.901	0.833386	0.531139	0	0	0	0	0	0	1977.27	1.3566	0.0386095	1	1	1	0	1	0	1	0	0	0	0	1	0	0	0	0	0	0	0	0	0	0	0	0	0	0	0	0
Rsbn1l	638.806	1.09868	0.728189	0	0	0	0	0	0	639.887	1.11638	0.481483	0	0	0	0	0	0	464.689	1.3546	0.0143776	1	1	1	0	1	0	1	0	0	0	0	1	0	0	0	0	0	0	0	0	0	0	0	0	0	0	0	0
Kdm5b	940.16	1.21735	0.164057	0	0	0	0	0	0	967.114	1.01038	0.987734	0	0	0	0	0	0	836.878	1.35433	0.00950911	1	1	1	0	1	0	1	0	0	0	0	1	0	0	0	0	0	0	0	0	0	0	0	0	0	0	0	0
Bco2	2548.74	1.21847	0.43488	0	0	0	0	0	0	322.057	1.25702	0.811691	0	0	0	0	0	0	3062.53	1.35242	0.0921999	0	1	0	0	1	0	0	0	0	0	0	1	0	0	0	0	0	0	0	0	0	0	0	0	0	0	0	0
Rbm4b	161.414	0.967312	0.919686	0	0	0	0	0	0	240.345	0.962433	0.955086	0	0	0	0	0	0	114.815	1.35198	0.0687213	0	1	0	0	1	0	0	0	0	0	0	1	0	0	0	0	0	0	0	0	0	0	0	0	0	0	0	0
Slc30a5	2716.16	1.16973	0.222294	0	0	0	0	0	0	1367.01	1.1612	0.251994	0	0	0	0	0	0	2974.93	1.3519	3.56847e-08	1	1	1	0	1	0	1	0	0	0	0	1	0	0	0	0	0	0	0	0	0	0	0	0	0	0	0	0
Ehhadh	3347	0.964375	0.95142	0	0	0	0	0	0	1097.35	0.985875	0.98362	0	0	0	0	0	0	5911.26	1.34759	0.0172243	1	1	1	0	1	0	1	0	0	0	0	1	0	0	0	0	0	0	0	0	0	0	0	0	0	0	0	0
D2hgdh	575.654	1.08076	0.609107	0	0	0	0	0	0	394.678	1.00618	0.991592	0	0	0	0	0	0	515.492	1.34603	0.0140377	1	1	1	0	1	0	1	0	0	0	0	1	0	0	0	0	0	0	0	0	0	0	0	0	0	0	0	0
Ubn1	734.322	1.11291	0.793196	0	0	0	0	0	0	796.069	0.981334	0.970909	0	0	0	0	0	0	494.897	1.34384	0.000854204	1	1	1	0	1	0	1	0	0	0	0	1	0	0	0	0	0	0	0	0	0	0	0	0	0	0	0	0
Eepd1	584.462	1.4804	0.175422	0	0	0	0	0	0	123.618	0.867088	0.77895	0	0	0	0	0	0	869.904	1.34226	0.0365183	1	1	1	0	1	0	1	0	0	0	0	1	0	0	0	0	0	0	0	0	0	0	0	0	0	0	0	0
Tonsl	635.735	1.10017	0.367528	0	0	0	0	0	0	439.508	1.11024	0.775779	0	0	0	0	0	0	515.449	1.34125	0.0295279	1	1	1	0	1	0	1	0	0	0	0	1	0	0	0	0	0	0	0	0	0	0	0	0	0	0	0	0
Cryl1	3564.84	1.29224	0.323449	0	0	0	0	0	0	2329.86	1.16011	0.283159	0	0	0	0	0	0	4355.95	1.34062	0.0525783	0	1	0	0	1	0	0	0	0	0	0	1	0	0	0	0	0	0	0	0	0	0	0	0	0	0	0	0
Rassf3	1363.04	1.09032	0.448855	0	0	0	0	0	0	1639.39	1.11137	0.826848	0	0	0	0	0	0	1409.12	1.33716	9.24452e-05	1	1	1	0	1	0	1	0	0	0	0	1	0	0	0	0	0	0	0	0	0	0	0	0	0	0	0	0
Smad3	1057.88	1.22848	0.290208	0	0	0	0	0	0	1017.31	0.863047	0.494751	0	0	0	0	0	0	744.404	1.33626	0.00259112	1	1	1	0	1	0	1	0	0	0	0	1	0	0	0	0	0	0	0	0	0	0	0	0	0	0	0	0
Thrap3	2130.26	1.1389	0.615402	0	0	0	0	0	0	1325.29	1.06724	0.948818	0	0	0	0	0	0	771.333	1.33503	0.0672578	0	1	0	0	1	0	0	0	0	0	0	1	0	0	0	0	0	0	0	0	0	0	0	0	0	0	0	0
Fam82a2	2765.15	1.09939	0.84565	0	0	0	0	0	0	1468.25	1.15212	0.519534	0	0	0	0	0	0	4292.81	1.32985	0.00212993	1	1	1	0	1	0	1	0	0	0	0	1	0	0	0	0	0	0	0	0	0	0	0	0	0	0	0	0
Pik3c2b	984.44	1.03643	0.874059	0	0	0	0	0	0	1917.85	1.01135	0.992059	0	0	0	0	0	0	802.941	1.32956	0.0290851	1	1	1	0	1	0	1	0	0	0	0	1	0	0	0	0	0	0	0	0	0	0	0	0	0	0	0	0
Gm98	1861.2	1.23595	0.145054	0	0	0	0	0	0	31.6478	0.310298	0.426451	0	0	0	0	0	0	1047.37	1.32675	0.0472686	1	1	1	0	1	0	1	0	0	0	0	1	0	0	0	0	0	0	0	0	0	0	0	0	0	0	0	0
Zfp280b	544.348	1.13996	0.403768	0	0	0	0	0	0	374.765	0.952772	0.917688	0	0	0	0	0	0	304.424	1.32569	0.00589858	1	1	1	0	1	0	1	0	0	0	0	1	0	0	0	0	0	0	0	0	0	0	0	0	0	0	0	0
Slc35a5	659.301	0.941715	0.922791	0	0	0	0	0	0	552.262	0.956826	0.938764	0	0	0	0	0	0	1223.07	1.32566	0.076907	0	1	0	0	1	0	0	0	0	0	0	1	0	0	0	0	0	0	0	0	0	0	0	0	0	0	0	0
Dync1li1	1075.58	1.05315	0.740275	0	0	0	0	0	0	632.696	0.983202	0.954177	0	0	0	0	0	0	1288.5	1.32178	7.01948e-05	1	1	1	0	1	0	1	0	0	0	0	1	0	0	0	0	0	0	0	0	0	0	0	0	0	0	0	0
Il17ra	355.906	1.03848	0.870771	0	0	0	0	0	0	456.925	0.911848	0.824655	0	0	0	0	0	0	445.197	1.32173	0.00085159	1	1	1	0	1	0	1	0	0	0	0	1	0	0	0	0	0	0	0	0	0	0	0	0	0	0	0	0
Igf2r	2036.37	0.8326	0.239615	0	0	0	0	0	0	2633.7	0.885082	0.784219	0	0	0	0	0	0	2006.34	1.31468	0.0946186	0	1	0	0	1	0	0	0	0	0	0	1	0	0	0	0	0	0	0	0	0	0	0	0	0	0	0	0
Kifc3	383.077	0.806673	0.675335	0	0	0	0	0	0	574.097	1.07298	0.88428	0	0	0	0	0	0	805.078	1.31268	0.0352094	1	1	1	0	1	0	1	0	0	0	0	1	0	0	0	0	0	0	0	0	0	0	0	0	0	0	0	0
Cul1	1644.37	1.13916	0.146367	0	0	0	0	0	0	1720.24	1.05458	0.882729	0	0	0	0	0	0	1533.44	1.31187	0.000367371	1	1	1	0	1	0	1	0	0	0	0	1	0	0	0	0	0	0	0	0	0	0	0	0	0	0	0	0
Hps5	1043.55	1.06753	0.710149	0	0	0	0	0	0	1482.69	1.06564	0.944376	0	0	0	0	0	0	1420.9	1.30913	0.0135922	1	1	1	0	1	0	1	0	0	0	0	1	0	0	0	0	0	0	0	0	0	0	0	0	0	0	0	0
Slc9a2	2086.56	1.02858	0.96135	0	0	0	0	0	0	8224.25	0.949116	0.954907	0	0	0	0	0	0	4442.38	1.30866	0.00261414	1	1	1	0	1	0	1	0	0	0	0	1	0	0	0	0	0	0	0	0	0	0	0	0	0	0	0	0
Epb4.1l3	3182.79	0.940488	0.908001	0	0	0	0	0	0	998.231	0.963963	0.939264	0	0	0	0	0	0	4760.89	1.30756	0.0630371	0	1	0	0	1	0	0	0	0	0	0	1	0	0	0	0	0	0	0	0	0	0	0	0	0	0	0	0
Tmem135	2109.84	1.05091	0.854602	0	0	0	0	0	0	907.063	0.948906	0.862933	0	0	0	0	0	0	2362.97	1.30656	0.085398	0	1	0	0	1	0	0	0	0	0	0	1	0	0	0	0	0	0	0	0	0	0	0	0	0	0	0	0
Col4a3bp	1738.45	1.04627	0.862132	0	0	0	0	0	0	1390.93	1.02844	0.922872	0	0	0	0	0	0	1257.04	1.30585	0.00725785	1	1	1	0	1	0	1	0	0	0	0	1	0	0	0	0	0	0	0	0	0	0	0	0	0	0	0	0
2810046L04Rik	670.475	1.19819	0.444489	0	0	0	0	0	0	618.828	0.956608	0.878778	0	0	0	0	0	0	379.137	1.30567	0.0367386	1	1	1	0	1	0	1	0	0	0	0	1	0	0	0	0	0	0	0	0	0	0	0	0	0	0	0	0
Hinfp	197.852	1.01202	0.971567	0	0	0	0	0	0	146.358	0.898417	0.894033	0	0	0	0	0	0	221.749	1.30382	0.0181386	1	1	1	0	1	0	1	0	0	0	0	1	0	0	0	0	0	0	0	0	0	0	0	0	0	0	0	0
Nfatc2ip	204.387	1.15164	0.351179	0	0	0	0	0	0	151.481	1.17972	0.477433	0	0	0	0	0	0	104.277	1.30381	0.0567696	0	1	0	0	1	0	0	0	0	0	0	1	0	0	0	0	0	0	0	0	0	0	0	0	0	0	0	0
Zfand5	1343.39	1.04573	0.842383	0	0	0	0	0	0	1224.78	0.977856	0.965695	0	0	0	0	0	0	1250.79	1.30303	0.000889564	1	1	1	0	1	0	1	0	0	0	0	1	0	0	0	0	0	0	0	0	0	0	0	0	0	0	0	0
6330409N04Rik	558.762	1.24457	0.386606	0	0	0	0	0	0	702.374	1.21096	0.447194	0	0	0	0	0	0	644.97	1.30174	0.0395003	1	1	1	0	1	0	1	0	0	0	0	1	0	0	0	0	0	0	0	0	0	0	0	0	0	0	0	0
B4galnt2	19344.2	1.14453	0.328065	0	0	0	0	0	0	24304.1	1.20175	0.479345	0	0	0	0	0	0	24077.7	1.30171	0.0129635	1	1	1	0	1	0	1	0	0	0	0	1	0	0	0	0	0	0	0	0	0	0	0	0	0	0	0	0
Diap1	2809.3	1.16528	0.259556	0	0	0	0	0	0	3275.62	1.05687	0.897703	0	0	0	0	0	0	2956.17	1.30098	0.03174	1	1	1	0	1	0	1	0	0	0	0	1	0	0	0	0	0	0	0	0	0	0	0	0	0	0	0	0
Lrrc8d	1501.34	1.00639	0.986179	0	0	0	0	0	0	774.286	1.12401	0.791991	0	0	0	0	0	0	1910.27	1.3002	0.0141754	1	1	1	0	1	0	1	0	0	0	0	1	0	0	0	0	0	0	0	0	0	0	0	0	0	0	0	0
Pigl	247.356	1.11485	0.520027	0	0	0	0	0	0	142.097	1.18804	0.406565	0	0	0	0	0	0	136.178	1.29282	0.0563735	0	1	0	0	1	0	0	0	0	0	0	1	0	0	0	0	0	0	0	0	0	0	0	0	0	0	0	0
Cd81	3814.63	1.02273	0.940446	0	0	0	0	0	0	1727.35	1.02402	0.970484	0	0	0	0	0	0	2787.82	1.28309	0.00171139	1	1	1	0	1	0	1	0	0	0	0	1	0	0	0	0	0	0	0	0	0	0	0	0	0	0	0	0
6530401N04Rik	206.597	1.00597	0.988327	0	0	0	0	0	0	156.03	1.23357	0.321112	0	0	0	0	0	0	159.7	1.28275	0.0782235	0	1	0	0	1	0	0	0	0	0	0	1	0	0	0	0	0	0	0	0	0	0	0	0	0	0	0	0
Cables2	534.852	1.10157	0.467177	0	0	0	0	0	0	531.557	0.935644	0.812615	0	0	0	0	0	0	355.367	1.28098	0.0247518	1	1	1	0	1	0	1	0	0	0	0	1	0	0	0	0	0	0	0	0	0	0	0	0	0	0	0	0
Zc3h3	834.267	1.12123	0.622874	0	0	0	0	0	0	881.364	0.876381	0.648716	0	0	0	0	0	0	870.776	1.28064	0.0857802	0	1	0	0	1	0	0	0	0	0	0	1	0	0	0	0	0	0	0	0	0	0	0	0	0	0	0	0
Ppip5k1	1494.4	0.977568	0.917278	0	0	0	0	0	0	1671.13	0.901422	0.866281	0	0	0	0	0	0	1856.78	1.27701	0.0852005	0	1	0	0	1	0	0	0	0	0	0	1	0	0	0	0	0	0	0	0	0	0	0	0	0	0	0	0
Ccl25	10865.1	1.13449	0.736927	0	0	0	0	0	0	223.418	0.703942	0.864375	0	0	0	0	0	0	9374.57	1.27459	0.0425749	1	1	1	0	1	0	1	0	0	0	0	1	0	0	0	0	0	0	0	0	0	0	0	0	0	0	0	0
Zfp617	674.933	0.986059	0.954051	0	0	0	0	0	0	590.43	1.02691	0.937392	0	0	0	0	0	0	723.1	1.27197	0.000104037	1	1	1	0	1	0	1	0	0	0	0	1	0	0	0	0	0	0	0	0	0	0	0	0	0	0	0	0
Crim1	473.691	0.833951	0.615402	0	0	0	0	0	0	1395.18	1.40697	0.119648	0	0	0	0	0	0	885.751	1.27171	0.0556906	0	1	0	0	1	0	0	0	0	0	0	1	0	0	0	0	0	0	0	0	0	0	0	0	0	0	0	0
Entpd5	1315.55	0.917792	0.864901	0	0	0	0	0	0	2368.18	0.92967	0.940336	0	0	0	0	0	0	1675.44	1.27114	0.0531745	0	1	0	0	1	0	0	0	0	0	0	1	0	0	0	0	0	0	0	0	0	0	0	0	0	0	0	0
Papd5	1341.46	0.962191	0.873291	0	0	0	0	0	0	931.377	0.897578	0.625386	0	0	0	0	0	0	1646.96	1.26819	0.0101767	1	1	1	0	1	0	1	0	0	0	0	1	0	0	0	0	0	0	0	0	0	0	0	0	0	0	0	0
Cdh17	29516.5	1.14134	0.618866	0	0	0	0	0	0	19360.5	0.933671	0.898103	0	0	0	0	0	0	45701.7	1.26786	0.0877016	0	1	0	0	1	0	0	0	0	0	0	1	0	0	0	0	0	0	0	0	0	0	0	0	0	0	0	0
Ywhaq	4471.75	1.19167	0.118209	0	0	0	0	0	0	3407.58	1.15585	0.687434	0	0	0	0	0	0	3214.7	1.26739	0.00415034	1	1	1	0	1	0	1	0	0	0	0	1	0	0	0	0	0	0	0	0	0	0	0	0	0	0	0	0
Icmt	758.257	1.07328	0.786802	0	0	0	0	0	0	889.016	1.12154	0.768819	0	0	0	0	0	0	971.741	1.26262	7.31797e-05	1	1	1	0	1	0	1	0	0	0	0	1	0	0	0	0	0	0	0	0	0	0	0	0	0	0	0	0
Ptpn3	1186.74	1.00938	0.97286	0	0	0	0	0	0	1728.73	1.02932	0.979541	0	0	0	0	0	0	1632.55	1.25904	0.0119012	1	1	1	0	1	0	1	0	0	0	0	1	0	0	0	0	0	0	0	0	0	0	0	0	0	0	0	0
Wipf3	475.963	0.885894	0.858233	0	0	0	0	0	0	133.695	0.730717	0.586689	0	0	0	0	0	0	1200.55	1.25851	0.053653	0	1	0	0	1	0	0	0	0	0	0	1	0	0	0	0	0	0	0	0	0	0	0	0	0	0	0	0
Slc41a2	719.848	0.945082	0.936669	0	0	0	0	0	0	576.565	0.845022	0.629679	0	0	0	0	0	0	1626.59	1.25576	5.30164e-07	1	1	1	0	1	0	1	0	0	0	0	1	0	0	0	0	0	0	0	0	0	0	0	0	0	0	0	0
P2rx4	768.799	1.14051	0.452045	0	0	0	0	0	0	3149.32	1.00669	0.989647	0	0	0	0	0	0	1104.5	1.25561	0.011915	1	1	1	0	1	0	1	0	0	0	0	1	0	0	0	0	0	0	0	0	0	0	0	0	0	0	0	0
SEPT9	2376.48	1.14369	0.314079	0	0	0	0	0	0	1066.93	0.965432	0.954396	0	0	0	0	0	0	1954.29	1.25201	0.000340153	1	1	1	0	1	0	1	0	0	0	0	1	0	0	0	0	0	0	0	0	0	0	0	0	0	0	0	0
G3bp2	3006.85	1.06459	0.560542	0	0	0	0	0	0	2406.27	1.08615	0.741534	0	0	0	0	0	0	2419.32	1.25173	0.0582444	0	1	0	0	1	0	0	0	0	0	0	1	0	0	0	0	0	0	0	0	0	0	0	0	0	0	0	0
Sema4g	7199.34	1.12312	0.422502	0	0	0	0	0	0	12912.3	1.03722	0.970909	0	0	0	0	0	0	5319.32	1.25156	0.00662861	1	1	1	0	1	0	1	0	0	0	0	1	0	0	0	0	0	0	0	0	0	0	0	0	0	0	0	0
Wdr81	398.16	1.03342	0.925119	0	0	0	0	0	0	595.129	0.959688	0.957445	0	0	0	0	0	0	518.252	1.24979	0.0657952	0	1	0	0	1	0	0	0	0	0	0	1	0	0	0	0	0	0	0	0	0	0	0	0	0	0	0	0
Ncor1	1981.55	1.06844	0.853321	0	0	0	0	0	0	1505.45	0.89036	0.531049	0	0	0	0	0	0	1838.04	1.2488	0.0690238	0	1	0	0	1	0	0	0	0	0	0	1	0	0	0	0	0	0	0	0	0	0	0	0	0	0	0	0
Spna2	5616.69	0.965542	0.844891	0	0	0	0	0	0	5355.25	1.12253	0.813203	0	0	0	0	0	0	5926.98	1.2485	0.00344133	1	1	1	0	1	0	1	0	0	0	0	1	0	0	0	0	0	0	0	0	0	0	0	0	0	0	0	0
Sel1l3	2371.4	1.03395	0.884022	0	0	0	0	0	0	3697.65	0.96928	0.946808	0	0	0	0	0	0	2914.8	1.2485	2.22083e-05	1	1	1	0	1	0	1	0	0	0	0	1	0	0	0	0	0	0	0	0	0	0	0	0	0	0	0	0
Sec23a	3665.71	0.862856	0.70882	0	0	0	0	0	0	1773.71	0.949688	0.925145	0	0	0	0	0	0	6034.67	1.24146	0.021412	1	1	1	0	1	0	1	0	0	0	0	1	0	0	0	0	0	0	0	0	0	0	0	0	0	0	0	0
Kcnk6	229.29	1.14138	0.631387	0	0	0	0	0	0	1212.04	1.14316	0.805271	0	0	0	0	0	0	198.563	1.2324	0.0804603	0	1	0	0	1	0	0	0	0	0	0	1	0	0	0	0	0	0	0	0	0	0	0	0	0	0	0	0
Spg21	715.543	1.01655	0.956001	0	0	0	0	0	0	685.355	1.03014	0.91313	0	0	0	0	0	0	706.761	1.22604	0.0386495	1	1	1	0	1	0	1	0	0	0	0	1	0	0	0	0	0	0	0	0	0	0	0	0	0	0	0	0
Ube4b	2874.65	0.934048	0.681134	0	0	0	0	0	0	1539.78	0.905905	0.670925	0	0	0	0	0	0	3001.87	1.22361	0.0531745	0	1	0	0	1	0	0	0	0	0	0	1	0	0	0	0	0	0	0	0	0	0	0	0	0	0	0	0
Slc30a9	876.585	1.21195	0.167379	0	0	0	0	0	0	827.223	1.14737	0.510858	0	0	0	0	0	0	807.678	1.22232	0.0378459	1	1	1	0	1	0	1	0	0	0	0	1	0	0	0	0	0	0	0	0	0	0	0	0	0	0	0	0
Mbtps1	2261.26	1.07015	0.69538	0	0	0	0	0	0	2058.65	0.954385	0.871504	0	0	0	0	0	0	1346.72	1.22204	0.00765394	1	1	1	0	1	0	1	0	0	0	0	1	0	0	0	0	0	0	0	0	0	0	0	0	0	0	0	0
Reep3	2586.17	1.09777	0.786701	0	0	0	0	0	0	2176.63	1.029	0.944242	0	0	0	0	0	0	3629.32	1.21844	0.094357	0	1	0	0	1	0	0	0	0	0	0	1	0	0	0	0	0	0	0	0	0	0	0	0	0	0	0	0
Rab33b	396.443	0.989221	0.966924	0	0	0	0	0	0	380.228	1.00105	0.99772	0	0	0	0	0	0	348.364	1.21711	0.00704666	1	1	1	0	1	0	1	0	0	0	0	1	0	0	0	0	0	0	0	0	0	0	0	0	0	0	0	0
Usp21	507.947	1.14132	0.173855	0	0	0	0	0	0	441.484	1.03798	0.888205	0	0	0	0	0	0	401.918	1.20744	0.0966312	0	1	0	0	1	0	0	0	0	0	0	1	0	0	0	0	0	0	0	0	0	0	0	0	0	0	0	0
Hspa13	693.838	1.16584	0.241556	0	0	0	0	0	0	616.528	1.17715	0.384754	0	0	0	0	0	0	563.351	1.20531	0.0626782	0	1	0	0	1	0	0	0	0	0	0	1	0	0	0	0	0	0	0	0	0	0	0	0	0	0	0	0
Dusp16	1096.04	0.870109	0.432688	0	0	0	0	0	0	1306.92	1.3126	0.134079	0	0	0	0	0	0	1464.04	1.19088	0.0251324	1	1	1	0	1	0	1	0	0	0	0	1	0	0	0	0	0	0	0	0	0	0	0	0	0	0	0	0
4921513D23Rik	1174.54	0.950246	0.869891	0	0	0	0	0	0	1572.44	0.91248	0.902161	0	0	0	0	0	0	1088.51	1.19041	0.0991176	0	1	0	0	1	0	0	0	0	0	0	1	0	0	0	0	0	0	0	0	0	0	0	0	0	0	0	0
Pde5a	1961.66	1.22257	0.184143	0	0	0	0	0	0	2116.41	1.28523	0.189383	0	0	0	0	0	0	1238.78	1.18622	0.0681953	0	1	0	0	1	0	0	0	0	0	0	1	0	0	0	0	0	0	0	0	0	0	0	0	0	0	0	0
Ltbr	3103.82	1.08763	0.703948	0	0	0	0	0	0	2439.4	1.07624	0.811691	0	0	0	0	0	0	3052.12	1.18252	0.0582061	0	1	0	0	1	0	0	0	0	0	0	1	0	0	0	0	0	0	0	0	0	0	0	0	0	0	0	0
4930471M23Rik	638.316	0.991319	0.979335	0	0	0	0	0	0	1051.47	1.0687	0.885408	0	0	0	0	0	0	814.457	1.18055	0.0539559	0	1	0	0	1	0	0	0	0	0	0	1	0	0	0	0	0	0	0	0	0	0	0	0	0	0	0	0
Ttc19	631.455	1.0643	0.753551	0	0	0	0	0	0	544.041	1.09203	0.665529	0	0	0	0	0	0	535.24	1.18032	0.0985494	0	1	0	0	1	0	0	0	0	0	0	1	0	0	0	0	0	0	0	0	0	0	0	0	0	0	0	0
Gatad2a	2195.07	1.03923	0.851219	0	0	0	0	0	0	1513.01	0.911468	0.488349	0	0	0	0	0	0	2266.17	1.17291	0.0848963	0	1	0	0	1	0	0	0	0	0	0	1	0	0	0	0	0	0	0	0	0	0	0	0	0	0	0	0
Rfx1	480.334	0.952587	0.82708	0	0	0	0	0	0	587.49	0.880681	0.782427	0	0	0	0	0	0	504.564	1.17263	0.0687213	0	1	0	0	1	0	0	0	0	0	0	1	0	0	0	0	0	0	0	0	0	0	0	0	0	0	0	0
Coro7	1190.95	1.0241	0.92527	0	0	0	0	0	0	706.884	1.01054	0.98428	0	0	0	0	0	0	1498.77	1.17255	0.0364249	1	1	1	0	1	0	1	0	0	0	0	1	0	0	0	0	0	0	0	0	0	0	0	0	0	0	0	0
Syvn1	1388.27	1.11979	0.402503	0	0	0	0	0	0	1531.94	0.941878	0.879367	0	0	0	0	0	0	1184.25	1.17202	0.0741319	0	1	0	0	1	0	0	0	0	0	0	1	0	0	0	0	0	0	0	0	0	0	0	0	0	0	0	0
Limd1	1529.39	1.10033	0.125552	0	0	0	0	0	0	1153.42	1.04641	0.83675	0	0	0	0	0	0	1282.27	1.16939	0.00239023	1	1	1	0	1	0	1	0	0	0	0	1	0	0	0	0	0	0	0	0	0	0	0	0	0	0	0	0
Dnm1	2646.67	0.994679	0.987648	0	0	0	0	0	0	160.612	0.801493	0.898747	0	0	0	0	0	0	2711.87	1.16808	0.0467679	1	1	1	0	1	0	1	0	0	0	0	1	0	0	0	0	0	0	0	0	0	0	0	0	0	0	0	0
Ppp2r5a	1901.59	1.04177	0.698075	0	0	0	0	0	0	2589.22	1.04132	0.848638	0	0	0	0	0	0	1567.71	1.16181	0.0784897	0	1	0	0	1	0	0	0	0	0	0	1	0	0	0	0	0	0	0	0	0	0	0	0	0	0	0	0
Tmed4	3255.91	1.01309	0.980527	0	0	0	0	0	0	1304.97	0.971126	0.949432	0	0	0	0	0	0	4511.12	1.15299	0.0837965	0	1	0	0	1	0	0	0	0	0	0	1	0	0	0	0	0	0	0	0	0	0	0	0	0	0	0	0
Derl1	2609.91	1.05832	0.816969	0	0	0	0	0	0	1848.76	1.02375	0.939369	0	0	0	0	0	0	2620.41	1.13746	0.0776308	0	1	0	0	1	0	0	0	0	0	0	1	0	0	0	0	0	0	0	0	0	0	0	0	0	0	0	0
Usp12	2579.61	1.01588	0.942779	0	0	0	0	0	0	2306.71	1.06651	0.874545	0	0	0	0	0	0	2944.22	1.13554	0.0989858	0	1	0	0	1	0	0	0	0	0	0	1	0	0	0	0	0	0	0	0	0	0	0	0	0	0	0	0
Abcf1	2598.88	1.00406	0.982193	0	0	0	0	0	0	1864.03	1.0018	0.996505	0	0	0	0	0	0	1915.6	0.908108	0.0545905	0	1	0	0	0	1	0	0	0	0	0	1	0	0	0	0	0	0	0	0	0	0	0	0	0	0	0	0
Ube2i	2912.12	1.10388	0.234373	0	0	0	0	0	0	2275.09	0.985168	0.958779	0	0	0	0	0	0	1531.28	0.881669	0.0251324	1	1	0	1	0	1	1	0	0	0	0	1	0	0	0	0	0	0	0	0	0	0	0	0	0	0	0	0
Hdac3	1653.01	0.928639	0.22878	0	0	0	0	0	0	1129.58	0.938297	0.741534	0	0	0	0	0	0	1092.29	0.872029	0.0399175	1	1	0	1	0	1	1	0	0	0	0	1	0	0	0	0	0	0	0	0	0	0	0	0	0	0	0	0
Tomm20	2455.77	1.00616	0.977826	0	0	0	0	0	0	1570.51	1.07442	0.888938	0	0	0	0	0	0	1061.99	0.866094	0.00272666	1	1	0	1	0	1	1	0	0	0	0	1	0	0	0	0	0	0	0	0	0	0	0	0	0	0	0	0
Sap30l	508.722	0.770443	0.386698	0	0	0	0	0	0	556.038	0.953759	0.89474	0	0	0	0	0	0	761.256	0.865292	0.0776308	0	1	0	0	0	1	0	0	0	0	0	1	0	0	0	0	0	0	0	0	0	0	0	0	0	0	0	0
Vapa	3049.53	0.782875	0.380744	0	0	0	0	0	0	2398.95	1.00045	0.999377	0	0	0	0	0	0	3665.48	0.863941	0.0586167	0	1	0	0	0	1	0	0	0	0	0	1	0	0	0	0	0	0	0	0	0	0	0	0	0	0	0	0
Mgat4b	2704.58	0.908267	0.518588	0	0	0	0	0	0	5385.25	0.991734	0.986553	0	0	0	0	0	0	1124.65	0.860603	0.0976543	0	1	0	0	0	1	0	0	0	0	0	1	0	0	0	0	0	0	0	0	0	0	0	0	0	0	0	0
Smagp	1669.41	0.882621	0.399251	0	0	0	0	0	0	3064.94	0.858922	0.341105	0	0	0	0	0	0	1921.49	0.857361	0.0941179	0	1	0	0	0	1	0	0	0	0	0	1	0	0	0	0	0	0	0	0	0	0	0	0	0	0	0	0
Gltscr2	2754.53	0.993958	0.980939	0	0	0	0	0	0	2421.33	1.03144	0.940615	0	0	0	0	0	0	1260.28	0.85625	0.0165354	1	1	0	1	0	1	1	0	0	0	0	1	0	0	0	0	0	0	0	0	0	0	0	0	0	0	0	0
Mta3	870.741	0.838589	0.10438	0	0	0	0	0	0	704.115	0.860354	0.440265	0	0	0	0	0	0	599.995	0.856005	0.0730584	0	1	0	0	0	1	0	0	0	0	0	1	0	0	0	0	0	0	0	0	0	0	0	0	0	0	0	0
Gal3st1	681.787	0.746089	0.226207	0	0	0	0	0	0	856.262	0.89588	0.810798	0	0	0	0	0	0	964.191	0.845703	0.0952394	0	1	0	0	0	1	0	0	0	0	0	1	0	0	0	0	0	0	0	0	0	0	0	0	0	0	0	0
Rpl7l1	1309.26	1.14816	0.191071	0	0	0	0	0	0	893.824	1.06456	0.887663	0	0	0	0	0	0	569.241	0.845486	0.039246	1	1	0	1	0	1	1	0	0	0	0	1	0	0	0	0	0	0	0	0	0	0	0	0	0	0	0	0
Shb	580.557	1.12605	0.577644	0	0	0	0	0	0	446.944	0.908871	0.672515	0	0	0	0	0	0	728.602	0.835823	0.074265	0	1	0	0	0	1	0	0	0	0	0	1	0	0	0	0	0	0	0	0	0	0	0	0	0	0	0	0
Becn1	2224.66	0.808251	0.131772	0	0	0	0	0	0	1874.66	1.04228	0.787012	0	0	0	0	0	0	2157.84	0.835408	0.0278511	1	1	0	1	0	1	1	0	0	0	0	1	0	0	0	0	0	0	0	0	0	0	0	0	0	0	0	0
Ppa2	1001.93	0.966329	0.735824	0	0	0	0	0	0	1253.53	1.02116	0.945262	0	0	0	0	0	0	539.148	0.832845	0.0534074	0	1	0	0	0	1	0	0	0	0	0	1	0	0	0	0	0	0	0	0	0	0	0	0	0	0	0	0
Stard7	3280.35	0.949582	0.693417	0	0	0	0	0	0	2105.88	1.00008	0.999658	0	0	0	0	0	0	1406.65	0.831324	0.00902088	1	1	0	1	0	1	1	0	0	0	0	1	0	0	0	0	0	0	0	0	0	0	0	0	0	0	0	0
Arl2bp	1477.24	0.960055	0.801368	0	0	0	0	0	0	2280.48	0.983334	0.970909	0	0	0	0	0	0	634.662	0.830573	0.0192098	1	1	0	1	0	1	1	0	0	0	0	1	0	0	0	0	0	0	0	0	0	0	0	0	0	0	0	0
Nln	640.029	0.929879	0.6328	0	0	0	0	0	0	717.162	0.868343	0.45528	0	0	0	0	0	0	392.673	0.827419	0.053653	0	1	0	0	0	1	0	0	0	0	0	1	0	0	0	0	0	0	0	0	0	0	0	0	0	0	0	0
Ddr1	1248.95	0.707823	0.176231	0	0	0	0	0	0	2857.04	0.82161	0.488639	0	0	0	0	0	0	1834.17	0.824448	0.0437682	1	1	0	1	0	1	1	0	0	0	0	1	0	0	0	0	0	0	0	0	0	0	0	0	0	0	0	0
B3gnt2	595.254	0.788935	0.213896	0	0	0	0	0	0	1529.53	0.84835	0.667614	0	0	0	0	0	0	711.304	0.81945	0.0507294	0	1	0	0	0	1	0	0	0	0	0	1	0	0	0	0	0	0	0	0	0	0	0	0	0	0	0	0
Mrps23	787.224	0.946741	0.794626	0	0	0	0	0	0	704.54	1.11236	0.709575	0	0	0	0	0	0	494.886	0.819022	0.0017221	1	1	0	1	0	1	1	0	0	0	0	1	0	0	0	0	0	0	0	0	0	0	0	0	0	0	0	0
Nxt2	661.09	0.872154	0.443771	0	0	0	0	0	0	400.542	1.08455	0.864923	0	0	0	0	0	0	238.201	0.815544	0.012045	1	1	0	1	0	1	1	0	0	0	0	1	0	0	0	0	0	0	0	0	0	0	0	0	0	0	0	0
Gpatch1	360.916	0.907665	0.405794	0	0	0	0	0	0	341.788	0.980651	0.950039	0	0	0	0	0	0	206.306	0.806654	0.0877016	0	1	0	0	0	1	0	0	0	0	0	1	0	0	0	0	0	0	0	0	0	0	0	0	0	0	0	0
Prep	1217.76	1.04389	0.844466	0	0	0	0	0	0	729.698	0.995708	0.996004	0	0	0	0	0	0	512.621	0.803868	0.0681953	0	1	0	0	0	1	0	0	0	0	0	1	0	0	0	0	0	0	0	0	0	0	0	0	0	0	0	0
Fam108c	3130.12	0.848492	0.221642	0	0	0	0	0	0	2637.24	0.886306	0.719567	0	0	0	0	0	0	3270.77	0.801429	0.000256661	1	1	0	1	0	1	1	0	0	0	0	1	0	0	0	0	0	0	0	0	0	0	0	0	0	0	0	0
Zfyve19	675.958	0.988132	0.953978	0	0	0	0	0	0	422.799	0.896743	0.572263	0	0	0	0	0	0	512.629	0.79879	0.00589858	1	1	0	1	0	1	1	0	0	0	0	1	0	0	0	0	0	0	0	0	0	0	0	0	0	0	0	0
Cdx1	3603.92	0.922275	0.378262	0	0	0	0	0	0	6025.72	0.819194	0.241999	0	0	0	0	0	0	1509.54	0.798744	0.0417606	1	1	0	1	0	1	1	0	0	0	0	1	0	0	0	0	0	0	0	0	0	0	0	0	0	0	0	0
1110007C09Rik	409.056	0.764864	0.41704	0	0	0	0	0	0	854.665	0.888526	0.634248	0	0	0	0	0	0	770.675	0.786652	0.012045	1	1	0	1	0	1	1	0	0	0	0	1	0	0	0	0	0	0	0	0	0	0	0	0	0	0	0	0
Manba	491.787	0.845093	0.167537	0	0	0	0	0	0	527.67	0.9159	0.812669	0	0	0	0	0	0	416.144	0.785352	0.094357	0	1	0	0	0	1	0	0	0	0	0	1	0	0	0	0	0	0	0	0	0	0	0	0	0	0	0	0
Exosc9	543.308	0.902646	0.52548	0	0	0	0	0	0	378.056	1.04363	0.92525	0	0	0	0	0	0	312.661	0.783584	0.0254574	1	1	0	1	0	1	1	0	0	0	0	1	0	0	0	0	0	0	0	0	0	0	0	0	0	0	0	0
Fblim1	2248.94	0.840306	0.353786	0	0	0	0	0	0	2229.37	0.935476	0.515242	0	0	0	0	0	0	1752.67	0.781379	0.011915	1	1	0	1	0	1	1	0	0	0	0	1	0	0	0	0	0	0	0	0	0	0	0	0	0	0	0	0
Metrnl	636.053	0.694576	0.243684	0	0	0	0	0	0	1143.16	0.989156	0.989886	0	0	0	0	0	0	915.217	0.77868	0.086541	0	1	0	0	0	1	0	0	0	0	0	1	0	0	0	0	0	0	0	0	0	0	0	0	0	0	0	0
Rras2	913.684	0.910525	0.653753	0	0	0	0	0	0	919.084	1.01568	0.969859	0	0	0	0	0	0	664.422	0.778397	0.0368781	1	1	0	1	0	1	1	0	0	0	0	1	0	0	0	0	0	0	0	0	0	0	0	0	0	0	0	0
Snx5	2085.13	0.964714	0.816969	0	0	0	0	0	0	2004.93	0.98667	0.98164	0	0	0	0	0	0	978.052	0.778164	0.011915	1	1	0	1	0	1	1	0	0	0	0	1	0	0	0	0	0	0	0	0	0	0	0	0	0	0	0	0
Manbal	271.307	0.878529	0.602833	0	0	0	0	0	0	307.607	1.05111	0.942511	0	0	0	0	0	0	265.555	0.768192	0.0264143	1	1	0	1	0	1	1	0	0	0	0	1	0	0	0	0	0	0	0	0	0	0	0	0	0	0	0	0
Xpnpep1	5164.03	0.685675	0.132049	0	0	0	0	0	0	1161.66	0.952632	0.887715	0	0	0	0	0	0	8316.29	0.765438	0.0266119	1	1	0	1	0	1	1	0	0	0	0	1	0	0	0	0	0	0	0	0	0	0	0	0	0	0	0	0
Sdc4	3377.29	0.931244	0.715139	0	0	0	0	0	0	3943.63	0.939867	0.876854	0	0	0	0	0	0	970.497	0.761752	0.0112943	1	1	0	1	0	1	1	0	0	0	0	1	0	0	0	0	0	0	0	0	0	0	0	0	0	0	0	0
Coq10a	385.108	0.790974	0.360468	0	0	0	0	0	0	409.382	0.882058	0.676436	0	0	0	0	0	0	362.423	0.760136	0.0636131	0	1	0	0	0	1	0	0	0	0	0	1	0	0	0	0	0	0	0	0	0	0	0	0	0	0	0	0
Prcp	273.338	0.905344	0.572985	0	0	0	0	0	0	820.324	0.972594	0.952591	0	0	0	0	0	0	124.211	0.752757	0.0902385	0	1	0	0	0	1	0	0	0	0	0	1	0	0	0	0	0	0	0	0	0	0	0	0	0	0	0	0
Dcaf13	832.289	0.961819	0.815905	0	0	0	0	0	0	651.559	0.987896	0.970714	0	0	0	0	0	0	452.668	0.752667	0.00509104	1	1	0	1	0	1	1	0	0	0	0	1	0	0	0	0	0	0	0	0	0	0	0	0	0	0	0	0
Mal2	3770.26	0.844471	0.176129	0	0	0	0	0	0	5853.74	0.838556	0.41035	0	0	0	0	0	0	2181.62	0.745117	0.00239023	1	1	0	1	0	1	1	0	0	0	0	1	0	0	0	0	0	0	0	0	0	0	0	0	0	0	0	0
Lrrc16a	1018.41	0.804813	0.221569	0	0	0	0	0	0	431.514	0.806076	0.299752	0	0	0	0	0	0	1011.74	0.744413	0.0193729	1	1	0	1	0	1	1	0	0	0	0	1	0	0	0	0	0	0	0	0	0	0	0	0	0	0	0	0
Kctd10	1397.31	0.812972	0.249213	0	0	0	0	0	0	2094.82	0.836657	0.543491	0	0	0	0	0	0	859.137	0.743878	0.0938002	0	1	0	0	0	1	0	0	0	0	0	1	0	0	0	0	0	0	0	0	0	0	0	0	0	0	0	0
5730455O13Rik	223.511	0.951848	0.827489	0	0	0	0	0	0	175.079	0.992319	0.991592	0	0	0	0	0	0	119.864	0.730598	0.0852492	0	1	0	0	0	1	0	0	0	0	0	1	0	0	0	0	0	0	0	0	0	0	0	0	0	0	0	0
Plxna2	521.939	0.749916	0.155504	0	0	0	0	0	0	1290.08	0.953341	0.945262	0	0	0	0	0	0	546.076	0.725526	0.0467679	1	1	0	1	0	1	1	0	0	0	0	1	0	0	0	0	0	0	0	0	0	0	0	0	0	0	0	0
Elovl5	594.37	1.12043	0.356816	0	0	0	0	0	0	914.472	1.17905	0.553735	0	0	0	0	0	0	170.222	0.721591	0.0875802	0	1	0	0	0	1	0	0	0	0	0	1	0	0	0	0	0	0	0	0	0	0	0	0	0	0	0	0
1500001M20Rik	557.584	1.08796	0.580884	0	0	0	0	0	0	214.355	0.945386	0.919947	0	0	0	0	0	0	170.679	0.716458	0.0482501	1	1	0	1	0	1	1	0	0	0	0	1	0	0	0	0	0	0	0	0	0	0	0	0	0	0	0	0
Fam53a	407.254	0.813358	0.106212	0	0	0	0	0	0	275.351	0.932087	0.928096	0	0	0	0	0	0	206.086	0.709002	0.0549367	0	1	0	0	0	1	0	0	0	0	0	1	0	0	0	0	0	0	0	0	0	0	0	0	0	0	0	0
Mrpl15	1278.18	0.891785	0.60063	0	0	0	0	0	0	675.362	1.00375	0.995047	0	0	0	0	0	0	690.287	0.70643	0.0174454	1	1	0	1	0	1	1	0	0	0	0	1	0	0	0	0	0	0	0	0	0	0	0	0	0	0	0	0
Polr2h	360.905	0.977733	0.951501	0	0	0	0	0	0	293.048	1.00202	0.997659	0	0	0	0	0	0	93.6814	0.699745	0.0336729	1	1	0	1	0	1	1	0	0	0	0	1	0	0	0	0	0	0	0	0	0	0	0	0	0	0	0	0
Higd1a	646.699	0.701241	0.414387	0	0	0	0	0	0	2248.55	1.01076	0.989348	0	0	0	0	0	0	801.264	0.698738	0.0350105	1	1	0	1	0	1	1	0	0	0	0	1	0	0	0	0	0	0	0	0	0	0	0	0	0	0	0	0
Pigf	610.932	0.805256	0.160378	0	0	0	0	0	0	391.782	1.01686	0.969825	0	0	0	0	0	0	372.314	0.69336	0.00441985	1	1	0	1	0	1	1	0	0	0	0	1	0	0	0	0	0	0	0	0	0	0	0	0	0	0	0	0
Ccdc88b	77.3756	0.587888	0.156847	0	0	0	0	0	0	42.3343	0.895378	0.917747	0	0	0	0	0	0	236.801	0.685848	0.0626782	0	1	0	0	0	1	0	0	0	0	0	1	0	0	0	0	0	0	0	0	0	0	0	0	0	0	0	0
Ptger4	478.951	0.858725	0.602681	0	0	0	0	0	0	640.334	0.826206	0.617317	0	0	0	0	0	0	458.998	0.683379	0.0841843	0	1	0	0	0	1	0	0	0	0	0	1	0	0	0	0	0	0	0	0	0	0	0	0	0	0	0	0
Tyw1	422.969	0.868247	0.405254	0	0	0	0	0	0	362.342	0.893465	0.759176	0	0	0	0	0	0	446.419	0.680931	0.0118552	1	1	0	1	0	1	1	0	0	0	0	1	0	0	0	0	0	0	0	0	0	0	0	0	0	0	0	0
Cerk	1042.75	0.857218	0.435231	0	0	0	0	0	0	553.015	0.80007	0.232837	0	0	0	0	0	0	868.171	0.678997	0.014869	1	1	0	1	0	1	1	0	0	0	0	1	0	0	0	0	0	0	0	0	0	0	0	0	0	0	0	0
Mpzl2	1601.07	1.11881	0.53486	0	0	0	0	0	0	1724.07	0.903584	0.822132	0	0	0	0	0	0	422.083	0.677855	0.00765394	1	1	0	1	0	1	1	0	0	0	0	1	0	0	0	0	0	0	0	0	0	0	0	0	0	0	0	0
Dnajc5	763.985	1.0743	0.844466	0	0	0	0	0	0	1062.57	0.89083	0.734148	0	0	0	0	0	0	687.043	0.665493	0.0408233	1	1	0	1	0	1	1	0	0	0	0	1	0	0	0	0	0	0	0	0	0	0	0	0	0	0	0	0
Timm8a1	1100.84	0.98254	0.951968	0	0	0	0	0	0	520.341	1.13453	0.864724	0	0	0	0	0	0	261.009	0.654572	0.0531745	0	1	0	0	0	1	0	0	0	0	0	1	0	0	0	0	0	0	0	0	0	0	0	0	0	0	0	0
Mpzl1	669.04	0.945187	0.731192	0	0	0	0	0	0	757.812	1.03919	0.959099	0	0	0	0	0	0	198.255	0.641374	0.0225154	1	1	0	1	0	1	1	0	0	0	0	1	0	0	0	0	0	0	0	0	0	0	0	0	0	0	0	0
2410004B18Rik	129.342	1.05695	0.936063	0	0	0	0	0	0	87.3087	0.991765	0.996184	0	0	0	0	0	0	118.187	0.636748	0.0858206	0	1	0	0	0	1	0	0	0	0	0	1	0	0	0	0	0	0	0	0	0	0	0	0	0	0	0	0
Id2	861.433	0.66549	0.167379	0	0	0	0	0	0	338.687	0.964167	0.982964	0	0	0	0	0	0	944.916	0.633383	5.32581e-06	1	1	0	1	0	1	1	0	0	0	0	1	0	0	0	0	0	0	0	0	0	0	0	0	0	0	0	0
Ovol2	308.351	0.714824	0.182016	0	0	0	0	0	0	256.07	0.772021	0.558355	0	0	0	0	0	0	199.54	0.594763	9.91893e-05	1	1	0	1	0	1	1	0	0	0	0	1	0	0	0	0	0	0	0	0	0	0	0	0	0	0	0	0
Tm4sf4	832.801	0.613072	0.245426	0	0	0	0	0	0	61.5242	0.772372	0.90834	0	0	0	0	0	0	1237.91	0.594505	8.69298e-07	1	1	0	1	0	1	1	0	0	0	0	1	0	0	0	0	0	0	0	0	0	0	0	0	0	0	0	0
Timm9	236.289	1.11431	0.637263	0	0	0	0	0	0	105.551	0.939326	0.954094	0	0	0	0	0	0	70.625	0.582629	0.0651004	0	1	0	0	0	1	0	0	0	0	0	1	0	0	0	0	0	0	0	0	0	0	0	0	0	0	0	0
Capn2	73.5778	0.707994	0.128141	0	0	0	0	0	0	1509.92	1.02299	0.967272	0	0	0	0	0	0	111.126	0.573143	0.0819741	0	1	0	0	0	1	0	0	0	0	0	1	0	0	0	0	0	0	0	0	0	0	0	0	0	0	0	0
Mthfd2	473.111	0.945517	0.899397	0	0	0	0	0	0	186.159	0.768732	0.819937	0	0	0	0	0	0	83.9295	0.565008	0.0179054	1	1	0	1	0	1	1	0	0	0	0	1	0	0	0	0	0	0	0	0	0	0	0	0	0	0	0	0
Nt5e	132.994	0.411174	0.119173	0	0	0	0	0	0	1875.69	0.727656	0.711323	0	0	0	0	0	0	383.107	0.548799	0.00295471	1	1	0	1	0	1	1	0	0	0	0	1	0	0	0	0	0	0	0	0	0	0	0	0	0	0	0	0
Tubb2a	222.544	0.612686	0.306076	0	0	0	0	0	0	395.106	1.28678	0.651932	0	0	0	0	0	0	368.927	0.535639	8.01525e-05	1	1	0	1	0	1	1	0	0	0	0	1	0	0	0	0	0	0	0	0	0	0	0	0	0	0	0	0
Top1mt	213.567	0.908677	0.80212	0	0	0	0	0	0	103.288	0.974159	0.982243	0	0	0	0	0	0	34.6145	0.534665	0.0373745	1	1	0	1	0	1	1	0	0	0	0	1	0	0	0	0	0	0	0	0	0	0	0	0	0	0	0	0
Lamc2	282.087	0.784633	0.401692	0	0	0	0	0	0	1535.79	0.865002	0.590025	0	0	0	0	0	0	194.495	0.529885	0.0509916	0	1	0	0	0	1	0	0	0	0	0	1	0	0	0	0	0	0	0	0	0	0	0	0	0	0	0	0
Kank2	102.045	0.67195	0.410816	0	0	0	0	0	0	491.792	1.09054	0.950996	0	0	0	0	0	0	46.3892	0.518311	0.0966312	0	1	0	0	0	1	0	0	0	0	0	1	0	0	0	0	0	0	0	0	0	0	0	0	0	0	0	0
Oip5	157.819	0.955835	0.931409	0	0	0	0	0	0	59.6325	1.19608	0.800194	0	0	0	0	0	0	30.3335	0.499849	0.0255576	1	1	0	1	0	1	1	0	0	0	0	1	0	0	0	0	0	0	0	0	0	0	0	0	0	0	0	0
Serpinb5	11.3434	0.592753	0.810293	0	0	0	0	0	0	988.911	0.726755	0.219591	0	0	0	0	0	0	27.7063	0.470633	0.0569362	0	1	0	0	0	1	0	0	0	0	0	1	0	0	0	0	0	0	0	0	0	0	0	0	0	0	0	0
Nusap1	1546.02	0.984499	0.979694	0	0	0	0	0	0	354.058	1.1884	0.811691	0	0	0	0	0	0	223.524	0.323119	0.00131347	1	1	0	1	0	1	1	0	0	0	0	1	0	0	0	0	0	0	0	0	0	0	0	0	0	0	0	0
Gm8979	3971.06	0.755086	0.292813	0	0	0	0	0	0	2291.94	0.672618	0.324271	0	0	0	0	0	0	366.766	0.291136	0.0350347	1	1	0	1	0	1	1	0	0	0	0	1	0	0	0	0	0	0	0	0	0	0	0	0	0	0	0	0
Mt2	669.873	0.563965	0.450149	0	0	0	0	0	0	918.379	0.71649	0.611752	0	0	0	0	0	0	307.877	0.271881	0.000343351	1	1	0	1	0	1	1	0	0	0	0	1	0	0	0	0	0	0	0	0	0	0	0	0	0	0	0	0
Nek10	8.77396	0.319484	0.234373	0	0	0	0	0	0	2.44435	1.14049	NA	0	0	0	0	0	0	24.365	0.199009	0.0212203	1	1	0	1	0	1	1	0	0	0	0	1	0	0	0	0	0	0	0	0	0	0	0	0	0	0	0	0
Fam118a	128.234	1.59184	0.110352	0	0	0	0	0	0	107.776	1.90209	0.812669	0	0	0	0	0	0	41.6619	0.129912	0.0481495	1	1	0	1	0	1	1	0	0	0	0	1	0	0	0	0	0	0	0	0	0	0	0	0	0	0	0	0
Paqr8	14.7305	0.534699	0.923641	0	0	0	0	0	0	299.137	0.726894	0.607387	0	0	0	0	0	0	21.9921	0.120654	0.0365183	1	1	0	1	0	1	1	0	0	0	0	1	0	0	0	0	0	0	0	0	0	0	0	0	0	0	0	0
Polg2	41.1616	1.81269	0.725115	0	0	0	0	0	0	33.2474	1.01285	0.996501	0	0	0	0	0	0	17.0187	0.0488458	0.0586167	0	1	0	0	0	1	0	0	0	0	0	1	0	0	0	0	0	0	0	0	0	0	0	0	0	0	0	0
Zfp644	27.0385	0.616022	0.933152	0	0	0	0	0	0	38.5572	0.644705	0.943225	0	0	0	0	0	0	10.2457	2.13079e-07	4.32212e-11	1	1	0	1	0	1	1	0	0	0	0	1	0	0	0	0	0	0	0	0	0	0	0	0	0	0	0	0
Cpeb4	0.672976	4.47501	NA	0	0	0	0	0	0	11.8797	0.00714276	0.275347	0	0	0	0	0	0	10.7907	2.01011e-07	3.57905e-11	1	1	0	1	0	1	1	0	0	0	0	1	0	0	0	0	0	0	0	0	0	0	0	0	0	0	0	0
Cd79b	54.2827	8.29419	6.08776e-06	1	1	1	0	1	0	32.2721	1.57103	0.657165	0	0	0	0	0	0	6.52718	9.69548	NA	0	0	0	0	0	0	1	0	0	0	0	1	0	0	0	0	1	1	0	1	1	0	0	0	0	0	0	0
B3galt5	575.096	12.9401	0.0320756	1	1	1	0	1	0	12178.3	1.38163	0.407391	0	0	0	0	0	0	515.705	4.27746	0.450349	0	0	0	0	0	0	1	0	0	0	0	1	0	0	0	0	1	1	0	1	1	0	0	0	0	0	0	0
Zfp692	140.062	1.75687	0.050455	0	1	0	0	1	0	209.354	1.0313	0.989263	0	0	0	0	0	0	55.2719	4.08894	0.34197	0	0	0	0	0	0	0	0	0	0	0	1	0	0	0	0	0	0	0	1	1	0	0	0	0	0	0	0
Gm3696	11.1519	5.6085	0.0120364	1	1	1	0	1	0	5.34087	2.32908	0.708526	0	0	0	0	0	0	0.363341	3.8148	NA	0	0	0	0	0	0	1	0	0	0	0	1	0	0	0	0	1	1	0	1	1	0	0	0	0	0	0	0
Stbd1	24.2067	2.97143	0.0204832	1	1	1	0	1	0	19.8827	4.35784	0.145942	0	0	0	0	0	0	3.29849	3.30836	NA	0	0	0	0	0	0	1	0	0	0	0	1	0	0	0	0	1	1	0	1	1	0	0	0	0	0	0	0
ORF63	8.41118	3.3208	0.0149042	1	1	1	0	1	0	2.45012	8.22174	NA	0	0	0	0	0	0	2.68074	2.64861	NA	0	0	0	0	0	0	1	0	0	0	0	1	0	0	0	0	1	1	0	1	1	0	0	0	0	0	0	0
Mybpc2	20.913	2.41116	0.014019	1	1	1	0	1	0	6.70218	1.75035	0.797725	0	0	0	0	0	0	2.09783	2.24096	NA	0	0	0	0	0	0	1	0	0	0	0	1	0	0	0	0	1	1	0	1	1	0	0	0	0	0	0	0
Kank3	22.4191	2.23048	0.0632363	0	1	0	0	1	0	46.988	1.24065	0.806823	0	0	0	0	0	0	7.21142	2.15913	0.344387	0	0	0	0	0	0	0	0	0	0	0	1	0	0	0	0	0	0	0	1	1	0	0	0	0	0	0	0
Ccdc134	275.412	2.67265	3.37747e-05	1	1	1	0	1	0	75.0914	0.844139	0.942015	0	0	0	0	0	0	90.0359	2.14449	0.415535	0	0	0	0	0	0	1	0	0	0	0	1	0	0	0	0	1	1	0	1	1	0	0	0	0	0	0	0
Ncald	473.86	1.57742	0.0105044	1	1	1	0	1	0	498.812	1.02303	0.9831	0	0	0	0	0	0	141.815	2.14179	0.493126	0	0	0	0	0	0	1	0	0	0	0	1	0	0	0	0	1	1	0	1	1	0	0	0	0	0	0	0
Slc14a1	927.613	3.50296	2.57248e-05	1	1	1	0	1	0	10.1814	1.00846	0.997729	0	0	0	0	0	0	42.9287	2.05835	0.41392	0	0	0	0	0	0	1	0	0	0	0	1	0	0	0	0	1	1	0	1	1	0	0	0	0	0	0	0
Wfdc10	45.5355	3.76602	0.000519964	1	1	1	0	1	0	0.224879	2.35293	NA	0	0	0	0	0	0	4.22423	2.05311	NA	0	0	0	0	0	0	1	0	0	0	0	1	0	0	0	0	1	1	0	1	1	0	0	0	0	0	0	0
Hspg2	1158.17	2.12992	0.0105898	1	1	1	0	1	0	878.063	2.10144	0.145929	0	0	0	0	0	0	97.48	2.04635	0.122396	0	0	0	0	0	0	1	0	0	0	0	1	0	0	0	0	1	1	0	1	1	0	0	0	0	0	0	0
Tmem27	15.2128	2.70304	0.0174252	1	1	1	0	1	0	0.0838262	0.715481	NA	0	0	0	0	0	0	5.46679	2.04348	NA	0	0	0	0	0	0	1	0	0	0	0	1	0	0	0	0	1	1	0	1	1	0	0	0	0	0	0	0
Rnf157	89.2959	1.94381	0.00191516	1	1	1	0	1	0	43.5435	1.85547	0.327946	0	0	0	0	0	0	23.8944	1.90664	0.102885	0	0	0	0	0	0	1	0	0	0	0	1	0	0	0	0	1	1	0	1	1	0	0	0	0	0	0	0
Sh3bgr	102.483	5.52061	7.21782e-07	1	1	1	0	1	0	187.365	2.92399	0.290878	0	0	0	0	0	0	11.4104	1.89867	0.571955	0	0	0	0	0	0	1	0	0	0	0	1	0	0	0	0	1	1	0	1	1	0	0	0	0	0	0	0
Pros1	77.4434	1.60684	0.0923162	0	1	0	0	1	0	137.997	1.28136	0.787623	0	0	0	0	0	0	76.6832	1.83206	0.249916	0	0	0	0	0	0	0	0	0	0	0	1	0	0	0	0	0	0	0	1	1	0	0	0	0	0	0	0
Relt	16.621	2.91466	0.0464382	1	1	1	0	1	0	11.7488	2.40262	0.414006	0	0	0	0	0	0	4.43095	1.78754	NA	0	0	0	0	0	0	1	0	0	0	0	1	0	0	0	0	1	1	0	1	1	0	0	0	0	0	0	0
Gm2897	33.0754	9.05176	1.80187e-05	1	1	1	0	1	0	7.03027	2.53631	0.423548	0	0	0	0	0	0	5.70069	1.78361	NA	0	0	0	0	0	0	1	0	0	0	0	1	0	0	0	0	1	1	0	1	1	0	0	0	0	0	0	0
Palm	38.3124	1.70654	0.0694611	0	1	0	0	1	0	118.934	1.0982	0.964646	0	0	0	0	0	0	33.5989	1.7158	0.11914	0	0	0	0	0	0	0	0	0	0	0	1	0	0	0	0	0	0	0	1	1	0	0	0	0	0	0	0
Pdx1	898.364	1.57276	0.0361138	1	1	1	0	1	0	30.0475	0.279209	0.321112	0	0	0	0	0	0	954.044	1.68509	0.168307	0	0	0	0	0	0	1	0	0	0	0	1	0	0	0	0	1	1	0	1	1	0	0	0	0	0	0	0
Zan	517.521	2.23526	0.0114132	1	1	1	0	1	0	1618.76	0.829818	0.871504	0	0	0	0	0	0	47.5605	1.63935	0.627791	0	0	0	0	0	0	1	0	0	0	0	1	0	0	0	0	1	1	0	1	1	0	0	0	0	0	0	0
Alppl2	86.3301	2.17336	0.000456	1	1	1	0	1	0	10.3149	0.768495	0.882729	0	0	0	0	0	0	20.7893	1.58769	0.461133	0	0	0	0	0	0	1	0	0	0	0	1	0	0	0	0	1	1	0	1	1	0	0	0	0	0	0	0
Egfl7	25.0832	1.79067	0.0944044	0	1	0	0	1	0	34.0754	1.93916	0.508327	0	0	0	0	0	0	5.08262	1.58234	NA	0	0	0	0	0	0	0	0	0	0	0	1	0	0	0	0	0	0	0	1	1	0	0	0	0	0	0	0
Areg	85.874	2.62197	0.00379864	1	1	1	0	1	0	298.377	0.824049	0.506716	0	0	0	0	0	0	419.383	1.53765	0.621293	0	0	0	0	0	0	1	0	0	0	0	1	0	0	0	0	1	1	0	1	1	0	0	0	0	0	0	0
Phc1	231.329	1.80693	0.0125749	1	1	1	0	1	0	258.609	0.997005	0.998508	0	0	0	0	0	0	85.4988	1.52503	0.742647	0	0	0	0	0	0	1	0	0	0	0	1	0	0	0	0	1	1	0	1	1	0	0	0	0	0	0	0
Cnnm1	159.867	3.59653	6.87949e-23	1	1	1	0	1	0	96.286	0.713338	0.14251	0	0	0	0	0	0	41.4318	1.48387	0.153015	0	0	0	0	0	0	1	0	0	0	0	1	0	0	0	0	1	1	0	1	1	0	0	0	0	0	0	0
Med30	303.307	1.44495	0.00892948	1	1	1	0	1	0	213.91	1.08059	0.855809	0	0	0	0	0	0	130.698	1.47702	0.18875	0	0	0	0	0	0	1	0	0	0	0	1	0	0	0	0	1	1	0	1	1	0	0	0	0	0	0	0
D930048N14Rik	151.819	1.47336	0.0575945	0	1	0	0	1	0	156.511	0.876844	0.905612	0	0	0	0	0	0	31.7229	1.47306	0.503096	0	0	0	0	0	0	0	0	0	0	0	1	0	0	0	0	0	0	0	1	1	0	0	0	0	0	0	0
C130039O16Rik	735.689	1.40454	0.0998875	0	1	0	0	1	0	1194.73	1.12632	0.855809	0	0	0	0	0	0	940.357	1.46278	0.14196	0	0	0	0	0	0	0	0	0	0	0	1	0	0	0	0	0	0	0	1	1	0	0	0	0	0	0	0
Porcn	70.6312	1.47909	0.0381896	1	1	1	0	1	0	49.6863	1.02819	0.987722	0	0	0	0	0	0	29.9967	1.44417	0.699129	0	0	0	0	0	0	1	0	0	0	0	1	0	0	0	0	1	1	0	1	1	0	0	0	0	0	0	0
Pik3ap1	34.2426	2.63718	0.000161784	1	1	1	0	1	0	40.9331	1.21544	0.83675	0	0	0	0	0	0	12.4542	1.44235	0.727588	0	0	0	0	0	0	1	0	0	0	0	1	0	0	0	0	1	1	0	1	1	0	0	0	0	0	0	0
Rtn2	18.4399	2.75236	0.00856291	1	1	1	0	1	0	66.4337	3.46096	0.107618	0	0	0	0	0	0	11.0873	1.43961	0.622272	0	0	0	0	0	0	1	0	0	0	0	1	0	0	0	0	1	1	0	1	1	0	0	0	0	0	0	0
Cdca7l	768.946	2.15872	1.04263e-06	1	1	1	0	1	0	237.229	1.43121	0.502412	0	0	0	0	0	0	52.3216	1.43074	0.764491	0	0	0	0	0	0	1	0	0	0	0	1	0	0	0	0	1	1	0	1	1	0	0	0	0	0	0	0
Chst2	243.118	4.37502	0.0148576	1	1	1	0	1	0	19.5683	1.39774	0.810276	0	0	0	0	0	0	6.72712	1.43063	NA	0	0	0	0	0	0	1	0	0	0	0	1	0	0	0	0	1	1	0	1	1	0	0	0	0	0	0	0
Acot7	1234.54	1.59698	8.74255e-05	1	1	1	0	1	0	1223.39	1.05418	0.950266	0	0	0	0	0	0	856.45	1.40603	0.18181	0	0	0	0	0	0	1	0	0	0	0	1	0	0	0	0	1	1	0	1	1	0	0	0	0	0	0	0
Lmo4	462.544	1.40289	0.00468551	1	1	1	0	1	0	652.16	1.28666	0.564106	0	0	0	0	0	0	120.763	1.38616	0.563772	0	0	0	0	0	0	1	0	0	0	0	1	0	0	0	0	1	1	0	1	1	0	0	0	0	0	0	0
Fam73b	82.1063	0.377918	0.00127312	1	1	0	1	0	1	51.3974	0.75943	0.804301	0	0	0	0	0	0	105.37	1.37711	0.737124	0	0	0	0	0	0	1	0	0	0	0	1	0	0	0	0	1	0	1	1	0	1	0	0	0	0	0	0
Capn3	15.7842	2.02644	0.0985802	0	1	0	0	1	0	20.727	1.31092	0.671788	0	0	0	0	0	0	25.8141	1.37627	0.565729	0	0	0	0	0	0	0	0	0	0	0	1	0	0	0	0	0	0	0	1	1	0	0	0	0	0	0	0
Tmem53	72.6061	1.8022	0.0868118	0	1	0	0	1	0	75.8792	1.35102	0.559593	0	0	0	0	0	0	81.3274	1.37138	0.377152	0	0	0	0	0	0	0	0	0	0	0	1	0	0	0	0	0	0	0	1	1	0	0	0	0	0	0	0
Zfp609	1178.77	1.36982	0.0797513	0	1	0	0	1	0	760.472	1.01354	0.979263	0	0	0	0	0	0	545.453	1.3603	0.402709	0	0	0	0	0	0	0	0	0	0	0	1	0	0	0	0	0	0	0	1	1	0	0	0	0	0	0	0
Banp	107.602	1.85473	0.0700008	0	1	0	0	1	0	103.489	1.08773	0.950477	0	0	0	0	0	0	55.1137	1.35464	0.885104	0	0	0	0	0	0	0	0	0	0	0	1	0	0	0	0	0	0	0	1	1	0	0	0	0	0	0	0
Gata4	3653.57	1.36105	0.00206259	1	1	1	0	1	0	71.5168	0.413887	0.79119	0	0	0	0	0	0	2532.03	1.35261	0.153934	0	0	0	0	0	0	1	0	0	0	0	1	0	0	0	0	1	1	0	1	1	0	0	0	0	0	0	0
Itpr3	4050.95	1.34399	0.0372228	1	1	1	0	1	0	3573.03	0.812478	0.506449	0	0	0	0	0	0	3653.37	1.35058	0.357647	0	0	0	0	0	0	1	0	0	0	0	1	0	0	0	0	1	1	0	1	1	0	0	0	0	0	0	0
Pigyl	402.02	1.67123	0.00113397	1	1	1	0	1	0	260.888	1.20735	0.606416	0	0	0	0	0	0	188.897	1.34072	0.438821	0	0	0	0	0	0	1	0	0	0	0	1	0	0	0	0	1	1	0	1	1	0	0	0	0	0	0	0
Bglap-rs1	17.71	1.94545	0.0270019	1	1	1	0	1	0	159.943	0.906163	0.917688	0	0	0	0	0	0	70.0166	1.33405	0.600468	0	0	0	0	0	0	1	0	0	0	0	1	0	0	0	0	1	1	0	1	1	0	0	0	0	0	0	0
E130012A19Rik	19.8066	2.01673	0.0669924	0	1	0	0	1	0	158.054	1.58303	0.672325	0	0	0	0	0	0	13.3602	1.32307	0.91357	0	0	0	0	0	0	0	0	0	0	0	1	0	0	0	0	0	0	0	1	1	0	0	0	0	0	0	0
Nans	1929.06	1.42297	0.00524605	1	1	1	0	1	0	6387.32	1.12147	0.857768	0	0	0	0	0	0	1044.91	1.32166	0.156275	0	0	0	0	0	0	1	0	0	0	0	1	0	0	0	0	1	1	0	1	1	0	0	0	0	0	0	0
Poli	119.076	1.43259	0.0638643	0	1	0	0	1	0	94.5756	1.02797	0.982306	0	0	0	0	0	0	6.44105	1.32141	NA	0	0	0	0	0	0	0	0	0	0	0	1	0	0	0	0	0	0	0	1	1	0	0	0	0	0	0	0
Phgdh	657.521	3.13125	2.90284e-07	1	1	1	0	1	0	257.817	1.89953	0.30735	0	0	0	0	0	0	40.479	1.32118	0.890876	0	0	0	0	0	0	1	0	0	0	0	1	0	0	0	0	1	1	0	1	1	0	0	0	0	0	0	0
Ubqln4	1623.27	1.27381	0.00615645	1	1	1	0	1	0	1184.37	0.923784	0.680215	0	0	0	0	0	0	823.619	1.30574	0.128074	0	0	0	0	0	0	1	0	0	0	0	1	0	0	0	0	1	1	0	1	1	0	0	0	0	0	0	0
Lrp5	2009.72	1.21629	0.0134802	1	1	1	0	1	0	1541.46	0.961758	0.945262	0	0	0	0	0	0	1507.23	1.30016	0.18181	0	0	0	0	0	0	1	0	0	0	0	1	0	0	0	0	1	1	0	1	1	0	0	0	0	0	0	0
Dagla	213.798	1.54059	0.0481328	1	1	1	0	1	0	398.415	1.04623	0.915578	0	0	0	0	0	0	35.5374	1.29452	0.801621	0	0	0	0	0	0	1	0	0	0	0	1	0	0	0	0	1	1	0	1	1	0	0	0	0	0	0	0
Il7	25.525	2.28628	0.000480239	1	1	1	0	1	0	122.566	1.10649	0.853813	0	0	0	0	0	0	26.6738	1.28457	0.837831	0	0	0	0	0	0	1	0	0	0	0	1	0	0	0	0	1	1	0	1	1	0	0	0	0	0	0	0
Siglec15	9.69961	10.4948	0.000336667	1	1	1	0	1	0	0.0838262	0.715481	NA	0	0	0	0	0	0	0.385982	1.28187	NA	0	0	0	0	0	0	1	0	0	0	0	1	0	0	0	0	1	1	0	1	1	0	0	0	0	0	0	0
N4bp3	120.879	1.58943	0.0219125	1	1	1	0	1	0	84.7698	0.838168	0.807153	0	0	0	0	0	0	21.226	1.26198	0.850558	0	0	0	0	0	0	1	0	0	0	0	1	0	0	0	0	1	1	0	1	1	0	0	0	0	0	0	0
1110038D17Rik	2267.98	0.792914	0.000771797	1	1	0	1	0	1	2442.13	0.942484	0.929453	0	0	0	0	0	0	2489.02	1.25045	0.459694	0	0	0	0	0	0	1	0	0	0	0	1	0	0	0	0	1	0	1	1	0	1	0	0	0	0	0	0
Osbpl6	362.733	0.653518	0.0403099	1	1	0	1	0	1	178.236	0.742451	0.728376	0	0	0	0	0	0	565.134	1.24397	0.802166	0	0	0	0	0	0	1	0	0	0	0	1	0	0	0	0	1	0	1	1	0	1	0	0	0	0	0	0
Unc93b1	714.07	1.2372	0.0229912	1	1	1	0	1	0	1030.75	1.01274	0.973932	0	0	0	0	0	0	420.048	1.24187	0.458829	0	0	0	0	0	0	1	0	0	0	0	1	0	0	0	0	1	1	0	1	1	0	0	0	0	0	0	0
Cirh1a	770.307	1.5257	0.00240331	1	1	1	0	1	0	417.372	1.23632	0.661219	0	0	0	0	0	0	127.543	1.24027	0.959232	0	0	0	0	0	0	1	0	0	0	0	1	0	0	0	0	1	1	0	1	1	0	0	0	0	0	0	0
Bcl7c	392.028	1.46728	0.000329912	1	1	1	0	1	0	187.279	1.21839	0.807332	0	0	0	0	0	0	111.706	1.23891	0.642447	0	0	0	0	0	0	1	0	0	0	0	1	0	0	0	0	1	1	0	1	1	0	0	0	0	0	0	0
Cpox	1495.95	1.25648	0.0281965	1	1	1	0	1	0	557.534	0.965946	0.958779	0	0	0	0	0	0	778.669	1.22617	0.450349	0	0	0	0	0	0	1	0	0	0	0	1	0	0	0	0	1	1	0	1	1	0	0	0	0	0	0	0
Msi1	234.439	2.17069	2.51485e-05	1	1	1	0	1	0	33.0659	1.74791	0.221429	0	0	0	0	0	0	13.8178	1.22094	0.915933	0	0	0	0	0	0	1	0	0	0	0	1	0	0	0	0	1	1	0	1	1	0	0	0	0	0	0	0
Ftsj1	69.3164	1.64756	0.0692929	0	1	0	0	1	0	56.7506	1.04608	0.9831	0	0	0	0	0	0	27.8307	1.2148	0.777453	0	0	0	0	0	0	0	0	0	0	0	1	0	0	0	0	0	0	0	1	1	0	0	0	0	0	0	0
Kl	10.9732	3.42233	0.0243207	1	1	1	0	1	0	10.9353	1.76795	0.571276	0	0	0	0	0	0	7.42563	1.21386	0.924308	0	0	0	0	0	0	1	0	0	0	0	1	0	0	0	0	1	1	0	1	1	0	0	0	0	0	0	0
Gsg2	338.689	1.26119	0.0794228	0	1	0	0	1	0	169.817	1.43738	0.115196	0	0	0	0	0	0	83.2281	1.21098	0.526412	0	0	0	0	0	0	0	0	0	0	0	1	0	0	0	0	0	0	0	1	1	0	0	0	0	0	0	0
Nt5c2	356.369	1.32021	0.0985802	0	1	0	0	1	0	380.649	1.21546	0.425709	0	0	0	0	0	0	348.305	1.20978	0.692199	0	0	0	0	0	0	0	0	0	0	0	1	0	0	0	0	0	0	0	1	1	0	0	0	0	0	0	0
Caml	437.721	1.21176	0.0866123	0	1	0	0	1	0	397.93	1.11652	0.480507	0	0	0	0	0	0	222.781	1.207	0.206622	0	0	0	0	0	0	0	0	0	0	0	1	0	0	0	0	0	0	0	1	1	0	0	0	0	0	0	0
Mettl13	248.988	1.41238	0.00588734	1	1	1	0	1	0	149.737	1.15165	0.853667	0	0	0	0	0	0	28.132	1.20539	0.851274	0	0	0	0	0	0	1	0	0	0	0	1	0	0	0	0	1	1	0	1	1	0	0	0	0	0	0	0
Dmap1	313.186	1.20091	0.0808104	0	1	0	0	1	0	298.138	1.16525	0.340421	0	0	0	0	0	0	219.042	1.20226	0.286423	0	0	0	0	0	0	0	0	0	0	0	1	0	0	0	0	0	0	0	1	1	0	0	0	0	0	0	0
Ly6e	5191.45	1.35531	0.0455655	1	1	1	0	1	0	6831.6	1.03174	0.980754	0	0	0	0	0	0	1461.24	1.19879	0.842767	0	0	0	0	0	0	1	0	0	0	0	1	0	0	0	0	1	1	0	1	1	0	0	0	0	0	0	0
Lrig3	717.705	0.685864	0.0286835	1	1	0	1	0	1	1266.84	0.786051	0.251994	0	0	0	0	0	0	520.599	1.1984	0.490428	0	0	0	0	0	0	1	0	0	0	0	1	0	0	0	0	1	0	1	1	0	1	0	0	0	0	0	0
Ankrd13b	329.864	1.55299	0.00776371	1	1	1	0	1	0	304.662	1.162	0.753819	0	0	0	0	0	0	50.2218	1.19365	0.83894	0	0	0	0	0	0	1	0	0	0	0	1	0	0	0	0	1	1	0	1	1	0	0	0	0	0	0	0
2310008H09Rik	931.328	1.40168	0.0207771	1	1	1	0	1	0	729.85	1.22832	0.426451	0	0	0	0	0	0	185.008	1.19147	0.747025	0	0	0	0	0	0	1	0	0	0	0	1	0	0	0	0	1	1	0	1	1	0	0	0	0	0	0	0
Cep164	470.581	1.289	0.0168327	1	1	1	0	1	0	549.574	0.939342	0.823814	0	0	0	0	0	0	185.828	1.19041	0.578594	0	0	0	0	0	0	1	0	0	0	0	1	0	0	0	0	1	1	0	1	1	0	0	0	0	0	0	0
Shank2	281.207	2.21496	0.0104004	1	1	1	0	1	0	313.774	1.433	0.126975	0	0	0	0	0	0	41.6454	1.1897	0.836793	0	0	0	0	0	0	1	0	0	0	0	1	0	0	0	0	1	1	0	1	1	0	0	0	0	0	0	0
Ptpn2	957.255	1.46921	4.16413e-07	1	1	1	0	1	0	628.619	1.18563	0.520598	0	0	0	0	0	0	411.358	1.18395	0.18181	0	0	0	0	0	0	1	0	0	0	0	1	0	0	0	0	1	1	0	1	1	0	0	0	0	0	0	0
D630039A03Rik	1648.54	1.31597	0.0867176	0	1	0	0	1	0	1935.45	1.25836	0.561955	0	0	0	0	0	0	602.897	1.18377	0.462717	0	0	0	0	0	0	0	0	0	0	0	1	0	0	0	0	0	0	0	1	1	0	0	0	0	0	0	0
Rnpep	5357	1.34549	1.24296e-05	1	1	1	0	1	0	1949.11	1.26331	0.341105	0	0	0	0	0	0	3551.81	1.18367	0.249916	0	0	0	0	0	0	1	0	0	0	0	1	0	0	0	0	1	1	0	1	1	0	0	0	0	0	0	0
Syt13	97.874	1.58093	0.0322698	1	1	1	0	1	0	102.21	1.09118	0.899353	0	0	0	0	0	0	49.4831	1.18178	0.833756	0	0	0	0	0	0	1	0	0	0	0	1	0	0	0	0	1	1	0	1	1	0	0	0	0	0	0	0
Dhx37	516.701	1.35419	0.0575945	0	1	0	0	1	0	269.571	1.01356	0.983491	0	0	0	0	0	0	115.141	1.18112	0.680614	0	0	0	0	0	0	0	0	0	0	0	1	0	0	0	0	0	0	0	1	1	0	0	0	0	0	0	0
Rfx2	59.8929	1.6682	0.0818864	0	1	0	0	1	0	64.8054	1.28919	0.776323	0	0	0	0	0	0	9.7547	1.17752	0.900256	0	0	0	0	0	0	0	0	0	0	0	1	0	0	0	0	0	0	0	1	1	0	0	0	0	0	0	0
Car8	333.406	2.10432	6.60718e-10	1	1	1	0	1	0	1502.93	1.40368	0.427926	0	0	0	0	0	0	95.5279	1.17361	0.695992	0	0	0	0	0	0	1	0	0	0	0	1	0	0	0	0	1	1	0	1	1	0	0	0	0	0	0	0
Tkt	12097.9	1.10963	0.0695913	0	1	0	0	1	0	6261.11	1.02126	0.962977	0	0	0	0	0	0	8588.06	1.17348	0.299136	0	0	0	0	0	0	0	0	0	0	0	1	0	0	0	0	0	0	0	1	1	0	0	0	0	0	0	0
Wdr73	196.422	1.29327	0.0617945	0	1	0	0	1	0	129.166	1.13525	0.732973	0	0	0	0	0	0	48.7422	1.16574	0.826804	0	0	0	0	0	0	0	0	0	0	0	1	0	0	0	0	0	0	0	1	1	0	0	0	0	0	0	0
Fance	356.526	1.28939	0.0581364	0	1	0	0	1	0	235.7	1.17013	0.512386	0	0	0	0	0	0	84.4315	1.16422	0.79145	0	0	0	0	0	0	0	0	0	0	0	1	0	0	0	0	0	0	0	1	1	0	0	0	0	0	0	0
Dact2	620.996	1.82394	0.00237235	1	1	1	0	1	0	752.988	1.11226	0.546135	0	0	0	0	0	0	644.157	1.16134	0.64564	0	0	0	0	0	0	1	0	0	0	0	1	0	0	0	0	1	1	0	1	1	0	0	0	0	0	0	0
Aifm3	26.9611	0.479528	0.0280426	1	1	0	1	0	1	12.4696	0.695702	0.891484	0	0	0	0	0	0	8.28502	1.15825	0.970787	0	0	0	0	0	0	1	0	0	0	0	1	0	0	0	0	1	0	1	1	0	1	0	0	0	0	0	0
0610040J01Rik	1257.97	1.25059	0.0694381	0	1	0	0	1	0	1294.8	1.13109	0.604117	0	0	0	0	0	0	1220.77	1.15543	0.212881	0	0	0	0	0	0	0	0	0	0	0	1	0	0	0	0	0	0	0	1	1	0	0	0	0	0	0	0
Trim8	1206.29	1.23739	0.0375583	1	1	1	0	1	0	1143.04	0.998641	0.997729	0	0	0	0	0	0	1078.77	1.15341	0.6681	0	0	0	0	0	0	1	0	0	0	0	1	0	0	0	0	1	1	0	1	1	0	0	0	0	0	0	0
Dock9	562.451	1.72235	0.0837004	0	1	0	0	1	0	808.622	1.35603	0.126062	0	0	0	0	0	0	165.308	1.14701	0.821144	0	0	0	0	0	0	0	0	0	0	0	1	0	0	0	0	0	0	0	1	1	0	0	0	0	0	0	0
Ssbp3	1159.52	1.33708	0.0394884	1	1	1	0	1	0	2086.8	1.05303	0.889079	0	0	0	0	0	0	345.554	1.14283	0.863714	0	0	0	0	0	0	1	0	0	0	0	1	0	0	0	0	1	1	0	1	1	0	0	0	0	0	0	0
Wdr3	423.809	1.39056	0.0486699	1	1	1	0	1	0	262.391	1.00664	0.996004	0	0	0	0	0	0	80.0781	1.1418	0.876831	0	0	0	0	0	0	1	0	0	0	0	1	0	0	0	0	1	1	0	1	1	0	0	0	0	0	0	0
Tmem132a	107.26	1.31114	0.0439271	1	1	1	0	1	0	75.5706	1.05085	0.950809	0	0	0	0	0	0	6.42754	1.13522	NA	0	0	0	0	0	0	1	0	0	0	0	1	0	0	0	0	1	1	0	1	1	0	0	0	0	0	0	0
Fam20c	63.8321	6.77147	2.25941e-19	1	1	1	0	1	0	22.8322	2.05293	0.476673	0	0	0	0	0	0	11.3912	1.12771	0.944335	0	0	0	0	0	0	1	0	0	0	0	1	0	0	0	0	1	1	0	1	1	0	0	0	0	0	0	0
Ppp1r1b	10116.6	1.27657	0.0900293	0	1	0	0	1	0	6346.41	1.22638	0.734148	0	0	0	0	0	0	3878.58	1.12204	0.826077	0	0	0	0	0	0	0	0	0	0	0	1	0	0	0	0	0	0	0	1	1	0	0	0	0	0	0	0
Pigv	210.464	0.71853	0.0219125	1	1	0	1	0	1	360.74	0.976996	0.972837	0	0	0	0	0	0	146.342	1.12047	0.814738	0	0	0	0	0	0	1	0	0	0	0	1	0	0	0	0	1	0	1	1	0	1	0	0	0	0	0	0
Mrps35	1030.27	1.18196	0.06525	0	1	0	0	1	0	730.431	1.21692	0.36244	0	0	0	0	0	0	431.632	1.11868	0.613453	0	0	0	0	0	0	0	0	0	0	0	1	0	0	0	0	0	0	0	1	1	0	0	0	0	0	0	0
Qpctl	171.984	1.26204	0.0558387	0	1	0	0	1	0	289.718	1.04958	0.856672	0	0	0	0	0	0	91.1892	1.11017	0.885104	0	0	0	0	0	0	0	0	0	0	0	1	0	0	0	0	0	0	0	1	1	0	0	0	0	0	0	0
Cherp	1213.44	1.23121	0.00376587	1	1	1	0	1	0	712.25	0.965817	0.956405	0	0	0	0	0	0	660.546	1.10983	0.763238	0	0	0	0	0	0	1	0	0	0	0	1	0	0	0	0	1	1	0	1	1	0	0	0	0	0	0	0
Tmem161a	233.804	0.656634	0.0867619	0	1	0	0	0	1	240.673	0.884617	0.834282	0	0	0	0	0	0	201.802	1.10931	0.90636	0	0	0	0	0	0	0	0	0	0	0	1	0	0	0	0	0	0	0	1	0	1	0	0	0	0	0	0
Pmepa1	335.169	1.70289	4.24867e-05	1	1	1	0	1	0	463.927	1.03189	0.98973	0	0	0	0	0	0	404.449	1.10843	0.897218	0	0	0	0	0	0	1	0	0	0	0	1	0	0	0	0	1	1	0	1	1	0	0	0	0	0	0	0
Atoh1	493.593	1.44587	0.00404732	1	1	1	0	1	0	2187.91	1.17516	0.752932	0	0	0	0	0	0	277.008	1.10662	0.784058	0	0	0	0	0	0	1	0	0	0	0	1	0	0	0	0	1	1	0	1	1	0	0	0	0	0	0	0
Gm10406	7.00708	4.07532	0.0994606	0	1	0	0	1	0	4.76218	2.91587	0.459553	0	0	0	0	0	0	1.22871	1.10449	NA	0	0	0	0	0	0	0	0	0	0	0	1	0	0	0	0	0	0	0	1	1	0	0	0	0	0	0	0
Chchd4	652.979	1.21985	0.0976433	0	1	0	0	1	0	339.638	1.16745	0.620103	0	0	0	0	0	0	360.403	1.0989	0.752901	0	0	0	0	0	0	0	0	0	0	0	1	0	0	0	0	0	0	0	1	1	0	0	0	0	0	0	0
Wrb	182.786	1.7191	0.00409431	1	1	1	0	1	0	134.996	1.18142	0.644928	0	0	0	0	0	0	24.5556	1.09811	0.958521	0	0	0	0	0	0	1	0	0	0	0	1	0	0	0	0	1	1	0	1	1	0	0	0	0	0	0	0
Myc	752.483	1.83285	0.00849352	1	1	1	0	1	0	311.533	1.4195	0.552517	0	0	0	0	0	0	32.7356	1.09791	0.962657	0	0	0	0	0	0	1	0	0	0	0	1	0	0	0	0	1	1	0	1	1	0	0	0	0	0	0	0
Nop2	1030.66	1.32464	0.0104486	1	1	1	0	1	0	505.76	1.0387	0.967272	0	0	0	0	0	0	254.728	1.09715	0.878671	0	0	0	0	0	0	1	0	0	0	0	1	0	0	0	0	1	1	0	1	1	0	0	0	0	0	0	0
Eprs	2662.86	1.40709	0.0176577	1	1	1	0	1	0	1925.41	1.14612	0.662691	0	0	0	0	0	0	850.132	1.09714	0.769338	0	0	0	0	0	0	1	0	0	0	0	1	0	0	0	0	1	1	0	1	1	0	0	0	0	0	0	0
Zhx3	277.292	0.650593	0.088833	0	1	0	0	0	1	91.2313	0.799598	0.698643	0	0	0	0	0	0	273.446	1.09557	0.922935	0	0	0	0	0	0	0	0	0	0	0	1	0	0	0	0	0	0	0	1	0	1	0	0	0	0	0	0
D930020E02Rik	15.5272	0.365785	0.0270019	1	1	0	1	0	1	2.60537	0.313917	NA	0	0	0	0	0	0	28.9303	1.09405	0.953712	0	0	0	0	0	0	1	0	0	0	0	1	0	0	0	0	1	0	1	1	0	1	0	0	0	0	0	0
9030409G11Rik	201.248	1.3031	0.0251084	1	1	1	0	1	0	327.908	0.81721	0.39384	0	0	0	0	0	0	158.664	1.09353	0.844546	0	0	0	0	0	0	1	0	0	0	0	1	0	0	0	0	1	1	0	1	1	0	0	0	0	0	0	0
Arpc2	1995.36	1.18702	0.080244	0	1	0	0	1	0	2669.85	1.06518	0.896557	0	0	0	0	0	0	1722.69	1.09348	0.867922	0	0	0	0	0	0	0	0	0	0	0	1	0	0	0	0	0	0	0	1	1	0	0	0	0	0	0	0
Tbc1d25	192.639	1.36862	0.00518819	1	1	1	0	1	0	214.75	0.97543	0.958779	0	0	0	0	0	0	99.5068	1.09147	0.880402	0	0	0	0	0	0	1	0	0	0	0	1	0	0	0	0	1	1	0	1	1	0	0	0	0	0	0	0
Gtpbp1	1077.97	1.13188	0.0998875	0	1	0	0	1	0	1008.36	0.971106	0.920437	0	0	0	0	0	0	550.622	1.08703	0.735452	0	0	0	0	0	0	0	0	0	0	0	1	0	0	0	0	0	0	0	1	1	0	0	0	0	0	0	0
Dgkq	712.939	0.585203	0.0753787	0	1	0	0	0	1	654.669	0.782008	0.805722	0	0	0	0	0	0	1897.42	1.08616	0.885104	0	0	0	0	0	0	0	0	0	0	0	1	0	0	0	0	0	0	0	1	0	1	0	0	0	0	0	0
Foxj3	366.305	0.630885	0.094408	0	1	0	0	0	1	364.117	0.859207	0.945262	0	0	0	0	0	0	571.886	1.08546	0.960082	0	0	0	0	0	0	0	0	0	0	0	1	0	0	0	0	0	0	0	1	0	1	0	0	0	0	0	0
Mppe1	363.598	1.57856	0.0555105	0	1	0	0	1	0	245.398	1.38734	0.23609	0	0	0	0	0	0	362.411	1.08234	0.907944	0	0	0	0	0	0	0	0	0	0	0	1	0	0	0	0	0	0	0	1	1	0	0	0	0	0	0	0
Fbxl12	129.882	0.693992	0.0729953	0	1	0	0	0	1	191.919	0.917331	0.919947	0	0	0	0	0	0	136.173	1.08203	0.888696	0	0	0	0	0	0	0	0	0	0	0	1	0	0	0	0	0	0	0	1	0	1	0	0	0	0	0	0
Nfe2l1	1641.65	1.14383	0.011448	1	1	1	0	1	0	3217.14	0.957526	0.888205	0	0	0	0	0	0	1076.56	1.08008	0.642447	0	0	0	0	0	0	1	0	0	0	0	1	0	0	0	0	1	1	0	1	1	0	0	0	0	0	0	0
Tssc4	320.713	1.28089	0.0522405	0	1	0	0	1	0	260.066	1.06892	0.933275	0	0	0	0	0	0	173.222	1.07874	0.859924	0	0	0	0	0	0	0	0	0	0	0	1	0	0	0	0	0	0	0	1	1	0	0	0	0	0	0	0
3110057O12Rik	248.776	0.761356	0.0579459	0	1	0	0	0	1	131.585	1.01133	0.990145	0	0	0	0	0	0	288.369	1.078	0.79145	0	0	0	0	0	0	0	0	0	0	0	1	0	0	0	0	0	0	0	1	0	1	0	0	0	0	0	0
C230081A13Rik	1175.12	0.725688	0.0385122	1	1	0	1	0	1	603.432	0.830166	0.174395	0	0	0	0	0	0	1528.22	1.0776	0.800075	0	0	0	0	0	0	1	0	0	0	0	1	0	0	0	0	1	0	1	1	0	1	0	0	0	0	0	0
Fstl1	26.7692	0.504826	0.00976699	1	1	0	1	0	1	174.7	3.92937	0.309711	0	0	0	0	0	0	2.46654	1.07753	NA	0	0	0	0	0	0	1	0	0	0	0	1	0	0	0	0	1	0	1	1	0	1	0	0	0	0	0	0
Mast2	3757.89	0.846677	0.0998875	0	1	0	0	0	1	3222.48	0.825824	0.204974	0	0	0	0	0	0	4634.32	1.07613	0.851274	0	0	0	0	0	0	0	0	0	0	0	1	0	0	0	0	0	0	0	1	0	1	0	0	0	0	0	0
Arsb	576.844	1.18201	0.0111469	1	1	1	0	1	0	858.189	0.999524	0.999377	0	0	0	0	0	0	265.929	1.0746	0.949312	0	0	0	0	0	0	1	0	0	0	0	1	0	0	0	0	1	1	0	1	1	0	0	0	0	0	0	0
Dqx1	1243.87	0.772253	0.0994446	0	1	0	0	0	1	1106.71	0.895627	0.870921	0	0	0	0	0	0	1736.27	1.0717	0.856092	0	0	0	0	0	0	0	0	0	0	0	1	0	0	0	0	0	0	0	1	0	1	0	0	0	0	0	0
Ifrd2	1205.09	1.2307	0.0361138	1	1	1	0	1	0	641.011	1.08606	0.888086	0	0	0	0	0	0	379.49	1.07165	0.922935	0	0	0	0	0	0	1	0	0	0	0	1	0	0	0	0	1	1	0	1	1	0	0	0	0	0	0	0
Ncoa5	650.28	1.20402	0.080244	0	1	0	0	1	0	582.155	1.06897	0.805271	0	0	0	0	0	0	315.956	1.07159	0.746575	0	0	0	0	0	0	0	0	0	0	0	1	0	0	0	0	0	0	0	1	1	0	0	0	0	0	0	0
Lrrc4	22.3303	10.5217	0.000580516	1	1	1	0	1	0	4.3415	1.92869	0.718683	0	0	0	0	0	0	5.38126	1.07158	NA	0	0	0	0	0	0	1	0	0	0	0	1	0	0	0	0	1	1	0	1	1	0	0	0	0	0	0	0
Seh1l	1546.5	1.24423	0.0102173	1	1	1	0	1	0	957.502	1.07676	0.828856	0	0	0	0	0	0	501.464	1.07126	0.8419	0	0	0	0	0	0	1	0	0	0	0	1	0	0	0	0	1	1	0	1	1	0	0	0	0	0	0	0
Naip2	1399.86	0.831583	0.0695913	0	1	0	0	0	1	2464.96	0.912848	0.892383	0	0	0	0	0	0	1622.27	1.07033	0.712002	0	0	0	0	0	0	0	0	0	0	0	1	0	0	0	0	0	0	0	1	0	1	0	0	0	0	0	0
Daam1	303.492	0.718661	0.0760578	0	1	0	0	0	1	501.116	1.12006	0.863899	0	0	0	0	0	0	340.209	1.07031	0.963057	0	0	0	0	0	0	0	0	0	0	0	1	0	0	0	0	0	0	0	1	0	1	0	0	0	0	0	0
Polr3d	348.537	1.5258	0.0129893	1	1	1	0	1	0	252.928	1.08471	0.919947	0	0	0	0	0	0	47.3772	1.06939	0.964211	0	0	0	0	0	0	1	0	0	0	0	1	0	0	0	0	1	1	0	1	1	0	0	0	0	0	0	0
Mex3a	126.773	1.62441	0.0229356	1	1	1	0	1	0	75.8155	1.16543	0.825302	0	0	0	0	0	0	7.46068	1.06846	0.983383	0	0	0	0	0	0	1	0	0	0	0	1	0	0	0	0	1	1	0	1	1	0	0	0	0	0	0	0
Phlpp2	1003.2	0.551751	0.0943451	0	1	0	0	0	1	1750.04	0.747053	0.678402	0	0	0	0	0	0	2397.27	1.06439	0.919004	0	0	0	0	0	0	0	0	0	0	0	1	0	0	0	0	0	0	0	1	0	1	0	0	0	0	0	0
Tut1	481.155	1.25991	0.0514349	0	1	0	0	1	0	359.981	1.00741	0.991592	0	0	0	0	0	0	162.134	1.06438	0.885104	0	0	0	0	0	0	0	0	0	0	0	1	0	0	0	0	0	0	0	1	1	0	0	0	0	0	0	0
Srsf1	6147.6	1.25392	0.0507096	0	1	0	0	1	0	3837.24	1.16815	0.426203	0	0	0	0	0	0	1745.78	1.06057	0.862071	0	0	0	0	0	0	0	0	0	0	0	1	0	0	0	0	0	0	0	1	1	0	0	0	0	0	0	0
Nuf2	92.5171	2.12291	0.0692591	0	1	0	0	1	0	40.8748	0.407734	0.688388	0	0	0	0	0	0	17.9242	1.05896	0.990303	0	0	0	0	0	0	0	0	0	0	0	1	0	0	0	0	0	0	0	1	1	0	0	0	0	0	0	0
Erbb2	2562.07	0.813056	0.0771287	0	1	0	0	0	1	4262.03	0.886696	0.825302	0	0	0	0	0	0	2054.37	1.05826	0.815185	0	0	0	0	0	0	0	0	0	0	0	1	0	0	0	0	0	0	0	1	0	1	0	0	0	0	0	0
Thrb	695.809	0.748992	0.0272057	1	1	0	1	0	1	520.478	1.04095	0.931602	0	0	0	0	0	0	496.238	1.05722	0.950494	0	0	0	0	0	0	1	0	0	0	0	1	0	0	0	0	1	0	1	1	0	1	0	0	0	0	0	0
Sfxn2	157.093	1.51053	0.000144455	1	1	1	0	1	0	212.638	1.1145	0.767139	0	0	0	0	0	0	35.2506	1.05713	0.955212	0	0	0	0	0	0	1	0	0	0	0	1	0	0	0	0	1	1	0	1	1	0	0	0	0	0	0	0
Mak16	701.673	1.29997	0.0481328	1	1	1	0	1	0	459.158	1.09924	0.848638	0	0	0	0	0	0	159.812	1.05564	0.942074	0	0	0	0	0	0	1	0	0	0	0	1	0	0	0	0	1	1	0	1	1	0	0	0	0	0	0	0
Tecr	3085.96	1.12008	0.062492	0	1	0	0	1	0	2983.69	1.01725	0.969683	0	0	0	0	0	0	1657.62	1.05475	0.89959	0	0	0	0	0	0	0	0	0	0	0	1	0	0	0	0	0	0	0	1	1	0	0	0	0	0	0	0
D10Wsu102e	827.246	1.43653	0.0118333	1	1	1	0	1	0	511.238	1.23487	0.393914	0	0	0	0	0	0	141.431	1.05414	0.95093	0	0	0	0	0	0	1	0	0	0	0	1	0	0	0	0	1	1	0	1	1	0	0	0	0	0	0	0
Bcl2	227.154	1.70641	0.0649423	0	1	0	0	1	0	297.263	1.28567	0.648716	0	0	0	0	0	0	65.8507	1.05374	0.965199	0	0	0	0	0	0	0	0	0	0	0	1	0	0	0	0	0	0	0	1	1	0	0	0	0	0	0	0
Pias3	260.132	0.812938	0.0785561	0	1	0	0	0	1	470.073	0.832339	0.508778	0	0	0	0	0	0	236.96	1.05299	0.895269	0	0	0	0	0	0	0	0	0	0	0	1	0	0	0	0	0	0	0	1	0	1	0	0	0	0	0	0
Pgm3	830.209	0.745572	0.0419158	1	1	0	1	0	1	751.278	0.938025	0.893004	0	0	0	0	0	0	598.579	1.0517	0.955689	0	0	0	0	0	0	1	0	0	0	0	1	0	0	0	0	1	0	1	1	0	1	0	0	0	0	0	0
B3galt6	154.671	1.43758	0.0515141	0	1	0	0	1	0	123.359	1.07634	0.89939	0	0	0	0	0	0	35.3762	1.05075	0.963983	0	0	0	0	0	0	0	0	0	0	0	1	0	0	0	0	0	0	0	1	1	0	0	0	0	0	0	0
Rb1	1513.59	0.802485	0.0715256	0	1	0	0	0	1	1299.76	0.843432	0.70068	0	0	0	0	0	0	1790.6	1.04854	0.885104	0	0	0	0	0	0	0	0	0	0	0	1	0	0	0	0	0	0	0	1	0	1	0	0	0	0	0	0
AI480653	448.358	1.21128	0.0582687	0	1	0	0	1	0	209.492	0.963852	0.935425	0	0	0	0	0	0	266.378	1.04709	0.942074	0	0	0	0	0	0	0	0	0	0	0	1	0	0	0	0	0	0	0	1	1	0	0	0	0	0	0	0
Pqlc1	180.737	1.49098	0.0031813	1	1	1	0	1	0	656.241	1.12853	0.64634	0	0	0	0	0	0	38.5332	1.04708	0.956111	0	0	0	0	0	0	1	0	0	0	0	1	0	0	0	0	1	1	0	1	1	0	0	0	0	0	0	0
Ubxn2a	1648.81	0.741694	0.0247772	1	1	0	1	0	1	1433.64	1.02633	0.970484	0	0	0	0	0	0	2459.25	1.04378	0.964211	0	0	0	0	0	0	1	0	0	0	0	1	0	0	0	0	1	0	1	1	0	1	0	0	0	0	0	0
Coq2	825.907	1.18821	0.0275551	1	1	1	0	1	0	701.82	1.16274	0.298314	0	0	0	0	0	0	316.351	1.0433	0.922383	0	0	0	0	0	0	1	0	0	0	0	1	0	0	0	0	1	1	0	1	1	0	0	0	0	0	0	0
Nif3l1	436.769	1.26943	0.0169336	1	1	1	0	1	0	308.143	1.05652	0.887663	0	0	0	0	0	0	200.998	1.04174	0.936424	0	0	0	0	0	0	1	0	0	0	0	1	0	0	0	0	1	1	0	1	1	0	0	0	0	0	0	0
Nudt12	190.326	0.714517	0.022615	1	1	0	1	0	1	178.371	0.845583	0.714796	0	0	0	0	0	0	247.273	1.04174	0.957404	0	0	0	0	0	0	1	0	0	0	0	1	0	0	0	0	1	0	1	1	0	1	0	0	0	0	0	0
Hk1	115.334	1.37217	0.0210769	1	1	1	0	1	0	4449.25	0.950578	0.852109	0	0	0	0	0	0	120.872	1.04071	0.942074	0	0	0	0	0	0	1	0	0	0	0	1	0	0	0	0	1	1	0	1	1	0	0	0	0	0	0	0
Mesdc2	623.793	1.17912	0.0511468	0	1	0	0	1	0	580.449	1.08535	0.853777	0	0	0	0	0	0	219.333	1.03937	0.942074	0	0	0	0	0	0	0	0	0	0	0	1	0	0	0	0	0	0	0	1	1	0	0	0	0	0	0	0
Cpeb2	588.442	0.755013	0.0621138	0	1	0	0	0	1	602.298	0.859801	0.672902	0	0	0	0	0	0	734.264	1.03874	0.945771	0	0	0	0	0	0	0	0	0	0	0	1	0	0	0	0	0	0	0	1	0	1	0	0	0	0	0	0
Btn3a3	790.202	0.615249	0.0700008	0	1	0	0	0	1	769.053	0.836011	0.857768	0	0	0	0	0	0	1343.24	1.03707	0.964211	0	0	0	0	0	0	0	0	0	0	0	1	0	0	0	0	0	0	0	1	0	1	0	0	0	0	0	0
Mgam	99717.4	0.671478	0.0998875	0	1	0	0	0	1	6362.55	0.70984	0.40812	0	0	0	0	0	0	184453	1.03682	0.96567	0	0	0	0	0	0	0	0	0	0	0	1	0	0	0	0	0	0	0	1	0	1	0	0	0	0	0	0
Ripk4	728.341	0.866467	0.0391944	1	1	0	1	0	1	505.453	0.88317	0.807332	0	0	0	0	0	0	535.575	1.03644	0.955212	0	0	0	0	0	0	1	0	0	0	0	1	0	0	0	0	1	0	1	1	0	1	0	0	0	0	0	0
Gna15	11.0731	4.72155	0.00078534	1	1	1	0	1	0	11.1785	2.39474	0.132305	0	0	0	0	0	0	2.43015	1.03549	NA	0	0	0	0	0	0	1	0	0	0	0	1	0	0	0	0	1	1	0	1	1	0	0	0	0	0	0	0
Slc4a5	1028.49	0.796562	0.0918157	0	1	0	0	0	1	23.0886	0.30823	0.331274	0	0	0	0	0	0	1002.64	1.03513	0.953514	0	0	0	0	0	0	0	0	0	0	0	1	0	0	0	0	0	0	0	1	0	1	0	0	0	0	0	0
Mogs	1614.01	1.2802	0.0700008	0	1	0	0	1	0	1091.3	0.99182	0.991729	0	0	0	0	0	0	375.158	1.0338	0.968362	0	0	0	0	0	0	0	0	0	0	0	1	0	0	0	0	0	0	0	1	1	0	0	0	0	0	0	0
Tbc1d8b	1046.04	0.775036	0.0269609	1	1	0	1	0	1	1123.46	0.800746	0.600789	0	0	0	0	0	0	1217.8	1.03251	0.942074	0	0	0	0	0	0	1	0	0	0	0	1	0	0	0	0	1	0	1	1	0	1	0	0	0	0	0	0
Sdhaf1	589.152	1.3838	0.00323503	1	1	1	0	1	0	419.422	1.24535	0.713432	0	0	0	0	0	0	218.706	1.03232	0.943157	0	0	0	0	0	0	1	0	0	0	0	1	0	0	0	0	1	1	0	1	1	0	0	0	0	0	0	0
Ddx24	1268.04	1.21504	0.0392998	1	1	1	0	1	0	1046.63	1.10004	0.672325	0	0	0	0	0	0	803.027	1.03169	0.942074	0	0	0	0	0	0	1	0	0	0	0	1	0	0	0	0	1	1	0	1	1	0	0	0	0	0	0	0
Pcgf6	330.593	1.2521	0.0392998	1	1	1	0	1	0	162.617	1.08699	0.893062	0	0	0	0	0	0	99.7284	1.02908	0.974496	0	0	0	0	0	0	1	0	0	0	0	1	0	0	0	0	1	1	0	1	1	0	0	0	0	0	0	0
Pdk3	405.505	0.811651	0.0330891	1	1	0	1	0	1	481.065	1.07288	0.900098	0	0	0	0	0	0	299.032	1.02861	0.96324	0	0	0	0	0	0	1	0	0	0	0	1	0	0	0	0	1	0	1	1	0	1	0	0	0	0	0	0
Abat	1191.96	0.594791	0.000205216	1	1	0	1	0	1	6243.56	1.00145	0.998508	0	0	0	0	0	0	1073.56	1.02826	0.970749	0	0	0	0	0	0	1	0	0	0	0	1	0	0	0	0	1	0	1	1	0	1	0	0	0	0	0	0
Me2	7169.31	0.752001	0.0866123	0	1	0	0	0	1	3042.92	0.946074	0.872222	0	0	0	0	0	0	9382.78	1.02774	0.965259	0	0	0	0	0	0	0	0	0	0	0	1	0	0	0	0	0	0	0	1	0	1	0	0	0	0	0	0
Txndc5	4485.58	1.28932	0.0351391	1	1	1	0	1	0	6752.11	1.05642	0.886925	0	0	0	0	0	0	1790.09	1.02709	0.959418	0	0	0	0	0	0	1	0	0	0	0	1	0	0	0	0	1	1	0	1	1	0	0	0	0	0	0	0
Pa2g4	3796.13	1.33054	0.0161587	1	1	1	0	1	0	1909.47	1.16166	0.811691	0	0	0	0	0	0	761.896	1.02596	0.968009	0	0	0	0	0	0	1	0	0	0	0	1	0	0	0	0	1	1	0	1	1	0	0	0	0	0	0	0
Acp2	457.903	0.774969	0.0586792	0	1	0	0	0	1	423.785	0.920298	0.734148	0	0	0	0	0	0	559.533	1.02505	0.938663	0	0	0	0	0	0	0	0	0	0	0	1	0	0	0	0	0	0	0	1	0	1	0	0	0	0	0	0
Fmo4	681.256	0.631692	0.0520512	0	1	0	0	0	1	130.833	0.632755	0.324271	0	0	0	0	0	0	966.719	1.02414	0.970557	0	0	0	0	0	0	0	0	0	0	0	1	0	0	0	0	0	0	0	1	0	1	0	0	0	0	0	0
Ids	447.131	0.847045	0.0895071	0	1	0	0	0	1	1004.03	0.950169	0.915578	0	0	0	0	0	0	347.713	1.02301	0.976853	0	0	0	0	0	0	0	0	0	0	0	1	0	0	0	0	0	0	0	1	0	1	0	0	0	0	0	0
Abcg2	216.952	0.757381	0.0367843	1	1	0	1	0	1	219.061	1.19445	0.840456	0	0	0	0	0	0	328.936	1.0223	0.981292	0	0	0	0	0	0	1	0	0	0	0	1	0	0	0	0	1	0	1	1	0	1	0	0	0	0	0	0
Stk39	1790.6	1.48238	5.2813e-05	1	1	1	0	1	0	836.775	0.861774	0.809237	0	0	0	0	0	0	803.504	1.02063	0.981292	0	0	0	0	0	0	1	0	0	0	0	1	0	0	0	0	1	1	0	1	1	0	0	0	0	0	0	0
Pcsk5	3900.48	0.786862	0.0860737	0	1	0	0	0	1	1208.37	0.897721	0.879777	0	0	0	0	0	0	5498.36	1.02028	0.97007	0	0	0	0	0	0	0	0	0	0	0	1	0	0	0	0	0	0	0	1	0	1	0	0	0	0	0	0
Enpep	10948.4	0.545139	0.0906945	0	1	0	0	0	1	983.418	0.485188	0.332611	0	0	0	0	0	0	21592.5	1.01987	0.981292	0	0	0	0	0	0	0	0	0	0	0	1	0	0	0	0	0	0	0	1	0	1	0	0	0	0	0	0
Utp6	1039.95	1.19554	0.0433891	1	1	1	0	1	0	639.822	1.0499	0.933275	0	0	0	0	0	0	364.482	1.01983	0.964211	0	0	0	0	0	0	1	0	0	0	0	1	0	0	0	0	1	1	0	1	1	0	0	0	0	0	0	0
Itga3	3102.54	0.709009	0.0621138	0	1	0	0	0	1	2518.42	0.662629	0.107783	0	0	0	0	0	0	4886.91	1.0197	0.987002	0	0	0	0	0	0	0	0	0	0	0	1	0	0	0	0	0	0	0	1	0	1	0	0	0	0	0	0
Myom3	77.1784	0.60187	0.0280027	1	1	0	1	0	1	52.8299	0.877889	0.949608	0	0	0	0	0	0	144.481	1.01965	0.984943	0	0	0	0	0	0	1	0	0	0	0	1	0	0	0	0	1	0	1	1	0	1	0	0	0	0	0	0
Foxp1	1033.83	1.56851	0.0533162	0	1	0	0	1	0	1730.71	0.994657	0.996004	0	0	0	0	0	0	340.898	1.01888	0.985276	0	0	0	0	0	0	0	0	0	0	0	1	0	0	0	0	0	0	0	1	1	0	0	0	0	0	0	0
Dedd	219.026	0.743927	0.0192909	1	1	0	1	0	1	235.646	1.09196	0.878053	0	0	0	0	0	0	222.427	1.01711	0.981362	0	0	0	0	0	0	1	0	0	0	0	1	0	0	0	0	1	0	1	1	0	1	0	0	0	0	0	0
Myo1d	10521.5	0.810638	0.00215601	1	1	0	1	0	1	8402.95	0.839483	0.287194	0	0	0	0	0	0	10796	1.01465	0.987002	0	0	0	0	0	0	1	0	0	0	0	1	0	0	0	0	1	0	1	1	0	1	0	0	0	0	0	0
Gzf1	561.607	0.827445	0.0591652	0	1	0	0	0	1	446.006	0.965137	0.914444	0	0	0	0	0	0	508.541	1.01393	0.985366	0	0	0	0	0	0	0	0	0	0	0	1	0	0	0	0	0	0	0	1	0	1	0	0	0	0	0	0
Dcun1d4	354.028	0.655552	0.0618613	0	1	0	0	0	1	299.952	0.743705	0.291113	0	0	0	0	0	0	569.02	1.01376	0.983513	0	0	0	0	0	0	0	0	0	0	0	1	0	0	0	0	0	0	0	1	0	1	0	0	0	0	0	0
Ube2d1	537.992	1.15307	0.0700008	0	1	0	0	1	0	443.345	1.04006	0.948702	0	0	0	0	0	0	208.236	1.01172	0.981442	0	0	0	0	0	0	0	0	0	0	0	1	0	0	0	0	0	0	0	1	1	0	0	0	0	0	0	0
Fam105b	356.782	1.29055	0.0220497	1	1	1	0	1	0	316.864	1.08331	0.871504	0	0	0	0	0	0	149.847	1.01139	0.982701	0	0	0	0	0	0	1	0	0	0	0	1	0	0	0	0	1	1	0	1	1	0	0	0	0	0	0	0
Kcnj2	227.182	0.737712	0.00149548	1	1	0	1	0	1	67.1137	0.708191	0.390458	0	0	0	0	0	0	159.66	1.01103	0.988213	0	0	0	0	0	0	1	0	0	0	0	1	0	0	0	0	1	0	1	1	0	1	0	0	0	0	0	0
Cd177	150.909	3.68647	0.000157322	1	1	1	0	1	0	2737.37	0.806834	0.823814	0	0	0	0	0	0	32.5826	1.01001	0.994531	0	0	0	0	0	0	1	0	0	0	0	1	0	0	0	0	1	1	0	1	1	0	0	0	0	0	0	0
Alcam	800.278	0.866886	0.0292087	1	1	0	1	0	1	744.321	0.959496	0.941706	0	0	0	0	0	0	523.176	1.00944	0.983075	0	0	0	0	0	0	1	0	0	0	0	1	0	0	0	0	1	0	1	1	0	1	0	0	0	0	0	0
Htra2	381.018	1.19903	0.0752563	0	1	0	0	1	0	419.371	1.12269	0.68511	0	0	0	0	0	0	147.231	1.00881	0.989201	0	0	0	0	0	0	0	0	0	0	0	1	0	0	0	0	0	0	0	1	1	0	0	0	0	0	0	0
Ipo4	552.312	1.28882	0.080244	0	1	0	0	1	0	411.422	0.992884	0.996004	0	0	0	0	0	0	113.727	1.00398	0.996505	0	0	0	0	0	0	0	0	0	0	0	1	0	0	0	0	0	0	0	1	1	0	0	0	0	0	0	0
Marveld3	951.779	0.832691	0.0860737	0	1	0	0	0	1	1612.86	0.971989	0.953035	0	0	0	0	0	0	1054.03	1.002	0.996041	0	0	0	0	0	0	0	0	0	0	0	1	0	0	0	0	0	0	0	1	0	1	0	0	0	0	0	0
Tpmt	351.095	0.857175	0.0585995	0	1	0	0	0	1	330.903	0.955942	0.910069	0	0	0	0	0	0	285.585	1.00043	0.999449	0	0	0	0	0	0	0	0	0	0	0	1	0	0	0	0	0	0	0	1	0	1	0	0	0	0	0	0
Pdk2	2471.23	0.6139	0.0520512	0	1	0	0	0	1	1493.43	0.813214	0.477194	0	0	0	0	0	0	3818.04	1.00032	0.999631	0	0	0	0	0	0	0	0	0	0	0	1	0	0	0	0	0	0	0	1	0	1	0	0	0	0	0	0
Wdr46	633.375	1.2613	0.0981066	0	1	0	0	1	0	329.597	1.07076	0.920437	0	0	0	0	0	0	143.048	0.999989	0.999966	0	0	0	0	0	0	0	0	0	0	0	1	0	0	0	0	0	0	0	1	1	0	0	0	0	0	0	0
Ndrg3	2242.26	0.797834	0.04973	1	1	0	1	0	1	1596.94	0.871152	0.265797	0	0	0	0	0	0	1820.64	0.999346	0.998659	0	0	0	0	0	0	1	0	0	0	0	1	0	0	0	0	1	0	1	1	0	1	0	0	0	0	0	0
Aplp2	4796.83	0.7834	0.088833	0	1	0	0	0	1	4255.23	0.884179	0.218541	0	0	0	0	0	0	6291.85	0.998988	0.999449	0	0	0	0	0	0	0	0	0	0	0	1	0	0	0	0	0	0	0	1	0	1	0	0	0	0	0	0
Abcd3	4497.65	0.776521	0.0351391	1	1	0	1	0	1	3656.52	0.884508	0.83675	0	0	0	0	0	0	4617.5	0.998748	0.998364	0	0	0	0	0	0	1	0	0	0	0	1	0	0	0	0	1	0	1	1	0	1	0	0	0	0	0	0
Ube3b	2785.11	0.89076	0.059774	0	1	0	0	0	1	2858.72	0.888265	0.195048	0	0	0	0	0	0	2505.9	0.997297	0.994161	0	0	0	0	0	0	0	0	0	0	0	1	0	0	0	0	0	0	0	1	0	1	0	0	0	0	0	0
Acadl	3124.5	0.784357	0.0582687	0	1	0	0	0	1	3370.98	0.948618	0.871504	0	0	0	0	0	0	2507.15	0.996465	0.994161	0	0	0	0	0	0	0	0	0	0	0	1	0	0	0	0	0	0	0	1	0	1	0	0	0	0	0	0
Plekhj1	495.531	1.19896	0.0793045	0	1	0	0	1	0	442.319	0.990553	0.989263	0	0	0	0	0	0	269.912	0.995688	0.990711	0	0	0	0	0	0	0	0	0	0	0	1	0	0	0	0	0	0	0	1	1	0	0	0	0	0	0	0
Ube2g2	513.777	1.23265	0.0764501	0	1	0	0	1	0	722.85	1.1434	0.662984	0	0	0	0	0	0	259.614	0.992926	0.988469	0	0	0	0	0	0	0	0	0	0	0	1	0	0	0	0	0	0	0	1	1	0	0	0	0	0	0	0
Stx16	450.517	0.766491	0.0340415	1	1	0	1	0	1	419.417	0.958443	0.961468	0	0	0	0	0	0	318.776	0.992649	0.992797	0	0	0	0	0	0	1	0	0	0	0	1	0	0	0	0	1	0	1	1	0	1	0	0	0	0	0	0
Dnaja3	1900.15	1.19769	0.0970238	0	1	0	0	1	0	1170.78	1.11619	0.767137	0	0	0	0	0	0	602.601	0.991438	0.990111	0	0	0	0	0	0	0	0	0	0	0	1	0	0	0	0	0	0	0	1	1	0	0	0	0	0	0	0
Noc4l	525.876	1.29492	0.0794737	0	1	0	0	1	0	271.865	1.03042	0.982243	0	0	0	0	0	0	71.1967	0.988293	0.991429	0	0	0	0	0	0	0	0	0	0	0	1	0	0	0	0	0	0	0	1	1	0	0	0	0	0	0	0
Ubiad1	465.679	1.15527	0.0756257	0	1	0	0	1	0	335.983	1.01466	0.986978	0	0	0	0	0	0	238.445	0.987489	0.981292	0	0	0	0	0	0	0	0	0	0	0	1	0	0	0	0	0	0	0	1	1	0	0	0	0	0	0	0
Impdh1	205.2	1.63832	0.0585995	0	1	0	0	1	0	341.464	1.1821	0.837519	0	0	0	0	0	0	20.0741	0.986021	0.995017	0	0	0	0	0	0	0	0	0	0	0	1	0	0	0	0	0	0	0	1	1	0	0	0	0	0	0	0
Rrp8	332.591	1.35659	0.0251084	1	1	1	0	1	0	207.643	1.21386	0.777848	0	0	0	0	0	0	60.0074	0.985989	0.990303	0	0	0	0	0	0	1	0	0	0	0	1	0	0	0	0	1	1	0	1	1	0	0	0	0	0	0	0
Pars2	116.612	1.57148	0.0276343	1	1	1	0	1	0	110.788	0.92031	0.926061	0	0	0	0	0	0	46.9244	0.985685	0.991217	0	0	0	0	0	0	1	0	0	0	0	1	0	0	0	0	1	1	0	1	1	0	0	0	0	0	0	0
Pcnx	2687.99	0.687284	0.0206961	1	1	0	1	0	1	1030.74	0.838339	0.563031	0	0	0	0	0	0	3130.15	0.985436	0.986231	0	0	0	0	0	0	1	0	0	0	0	1	0	0	0	0	1	0	1	1	0	1	0	0	0	0	0	0
B3gnt3	3751.68	0.767717	0.0486699	1	1	0	1	0	1	5303.86	0.83129	0.332667	0	0	0	0	0	0	4927.61	0.984838	0.981292	0	0	0	0	0	0	1	0	0	0	0	1	0	0	0	0	1	0	1	1	0	1	0	0	0	0	0	0
Nav1	512.118	1.73485	0.00454333	1	1	1	0	1	0	284.85	1.15072	0.882961	0	0	0	0	0	0	61.3231	0.984128	0.989947	0	0	0	0	0	0	1	0	0	0	0	1	0	0	0	0	1	1	0	1	1	0	0	0	0	0	0	0
Lrp1	5052.43	0.638684	0.00776371	1	1	0	1	0	1	5295.96	0.786902	0.65745	0	0	0	0	0	0	6431.76	0.98239	0.97948	0	0	0	0	0	0	1	0	0	0	0	1	0	0	0	0	1	0	1	1	0	1	0	0	0	0	0	0
Aatf	499.858	1.20977	0.0875283	0	1	0	0	1	0	300.756	1.13212	0.794633	0	0	0	0	0	0	85.2059	0.982278	0.98139	0	0	0	0	0	0	0	0	0	0	0	1	0	0	0	0	0	0	0	1	1	0	0	0	0	0	0	0
C030046E11Rik	759.937	0.752552	0.0694381	0	1	0	0	0	1	420.659	0.955016	0.945262	0	0	0	0	0	0	978.485	0.981066	0.990111	0	0	0	0	0	0	0	0	0	0	0	1	0	0	0	0	0	0	0	1	0	1	0	0	0	0	0	0
Erlin1	1638.39	0.74234	0.071771	0	1	0	0	0	1	1632.9	0.82751	0.687434	0	0	0	0	0	0	1952.72	0.980951	0.967684	0	0	0	0	0	0	0	0	0	0	0	1	0	0	0	0	0	0	0	1	0	1	0	0	0	0	0	0
Zmynd19	411.198	1.43443	0.00941636	1	1	1	0	1	0	234.647	0.994962	0.996184	0	0	0	0	0	0	32.7515	0.978729	0.990303	0	0	0	0	0	0	1	0	0	0	0	1	0	0	0	0	1	1	0	1	1	0	0	0	0	0	0	0
Lysmd3	833.783	0.713653	0.0158121	1	1	0	1	0	1	493.43	0.822998	0.511447	0	0	0	0	0	0	1448.98	0.978341	0.981292	0	0	0	0	0	0	1	0	0	0	0	1	0	0	0	0	1	0	1	1	0	1	0	0	0	0	0	0
Rpp14	404.279	1.1965	0.0697132	0	1	0	0	1	0	289.223	1.20822	0.74218	0	0	0	0	0	0	116.079	0.976584	0.967112	0	0	0	0	0	0	0	0	0	0	0	1	0	0	0	0	0	0	0	1	1	0	0	0	0	0	0	0
Rnf19a	675.168	0.763868	0.0581364	0	1	0	0	0	1	660.396	0.769094	0.3142	0	0	0	0	0	0	1070.41	0.97525	0.957331	0	0	0	0	0	0	0	0	0	0	0	1	0	0	0	0	0	0	0	1	0	1	0	0	0	0	0	0
Birc3	621.239	0.715813	0.0382255	1	1	0	1	0	1	873.353	0.873045	0.672515	0	0	0	0	0	0	1096.14	0.97509	0.967684	0	0	0	0	0	0	1	0	0	0	0	1	0	0	0	0	1	0	1	1	0	1	0	0	0	0	0	0
Chtf8	2013.44	1.20713	0.0163401	1	1	1	0	1	0	1656.67	1.0227	0.935425	0	0	0	0	0	0	905.471	0.974934	0.922935	0	0	0	0	0	0	1	0	0	0	0	1	0	0	0	0	1	1	0	1	1	0	0	0	0	0	0	0
Rbbp9	343.302	0.834087	0.0985802	0	1	0	0	0	1	258.564	1.2585	0.558518	0	0	0	0	0	0	267.766	0.97463	0.967236	0	0	0	0	0	0	0	0	0	0	0	1	0	0	0	0	0	0	0	1	0	1	0	0	0	0	0	0
Wdr74	462.488	1.32902	0.00110533	1	1	1	0	1	0	291.207	1.17835	0.749586	0	0	0	0	0	0	75.9839	0.974626	0.981292	0	0	0	0	0	0	1	0	0	0	0	1	0	0	0	0	1	1	0	1	1	0	0	0	0	0	0	0
Usp5	111.547	0.66302	0.0721943	0	1	0	0	0	1	89.5061	1.06844	0.969145	0	0	0	0	0	0	47.557	0.972881	0.986932	0	0	0	0	0	0	0	0	0	0	0	1	0	0	0	0	0	0	0	1	0	1	0	0	0	0	0	0
Klc4	995.47	0.598734	0.00853904	1	1	0	1	0	1	837.997	0.945993	0.949683	0	0	0	0	0	0	1561.9	0.971137	0.964211	0	0	0	0	0	0	1	0	0	0	0	1	0	0	0	0	1	0	1	1	0	1	0	0	0	0	0	0
Prps1l3	570.566	1.2819	0.0229356	1	1	1	0	1	0	462.694	1.05171	0.881906	0	0	0	0	0	0	141.016	0.970947	0.960082	0	0	0	0	0	0	1	0	0	0	0	1	0	0	0	0	1	1	0	1	1	0	0	0	0	0	0	0
Tet3	1714.96	0.766197	0.00917907	1	1	0	1	0	1	1789.63	0.852006	0.356613	0	0	0	0	0	0	1098.17	0.970549	0.942074	0	0	0	0	0	0	1	0	0	0	0	1	0	0	0	0	1	0	1	1	0	1	0	0	0	0	0	0
Rapgef4	89.2856	0.558513	0.0694381	0	1	0	0	0	1	188.829	1.15562	0.902685	0	0	0	0	0	0	14.507	0.970428	0.991429	0	0	0	0	0	0	0	0	0	0	0	1	0	0	0	0	0	0	0	1	0	1	0	0	0	0	0	0
Dennd1b	781.815	0.692612	0.0633721	0	1	0	0	0	1	1465.56	0.872299	0.860155	0	0	0	0	0	0	1574.7	0.970117	0.965852	0	0	0	0	0	0	0	0	0	0	0	1	0	0	0	0	0	0	0	1	0	1	0	0	0	0	0	0
Wdfy1	432.156	0.782982	0.088833	0	1	0	0	0	1	501.162	0.821147	0.786163	0	0	0	0	0	0	618.079	0.969321	0.959695	0	0	0	0	0	0	0	0	0	0	0	1	0	0	0	0	0	0	0	1	0	1	0	0	0	0	0	0
4933404O12Rik	559.381	0.702158	0.0799064	0	1	0	0	0	1	110.996	1.07865	0.939987	0	0	0	0	0	0	1131.38	0.969287	0.97007	0	0	0	0	0	0	0	0	0	0	0	1	0	0	0	0	0	0	0	1	0	1	0	0	0	0	0	0
Cdc14b	728.984	0.706227	0.00468551	1	1	0	1	0	1	422.632	0.771988	0.599078	0	0	0	0	0	0	918.711	0.968638	0.940978	0	0	0	0	0	0	1	0	0	0	0	1	0	0	0	0	1	0	1	1	0	1	0	0	0	0	0	0
Chuk	1692.57	0.772475	0.0820058	0	1	0	0	0	1	1544.7	0.896583	0.767137	0	0	0	0	0	0	2082.41	0.967084	0.922935	0	0	0	0	0	0	0	0	0	0	0	1	0	0	0	0	0	0	0	1	0	1	0	0	0	0	0	0
Ergic1	1787.03	1.30068	0.0866123	0	1	0	0	1	0	2040.33	1.02982	0.963427	0	0	0	0	0	0	334.051	0.966595	0.964211	0	0	0	0	0	0	0	0	0	0	0	1	0	0	0	0	0	0	0	1	1	0	0	0	0	0	0	0
Sf3a2	1379.93	1.22768	0.0756257	0	1	0	0	1	0	815.494	1.00977	0.992059	0	0	0	0	0	0	502.293	0.965908	0.949312	0	0	0	0	0	0	0	0	0	0	0	1	0	0	0	0	0	0	0	1	1	0	0	0	0	0	0	0
Lrrc8b	2068.21	0.672285	0.048128	1	1	0	1	0	1	711.006	0.940374	0.914444	0	0	0	0	0	0	3417.13	0.965602	0.959524	0	0	0	0	0	0	1	0	0	0	0	1	0	0	0	0	1	0	1	1	0	1	0	0	0	0	0	0
Acvr1b	1782.27	0.755193	0.0269609	1	1	0	1	0	1	2615.13	0.865263	0.619864	0	0	0	0	0	0	1683.07	0.964631	0.942511	0	0	0	0	0	0	1	0	0	0	0	1	0	0	0	0	1	0	1	1	0	1	0	0	0	0	0	0
Rnf144b	59.4776	0.455753	0.000119006	1	1	0	1	0	1	34.693	2.46142	0.65745	0	0	0	0	0	0	92.719	0.963429	0.971102	0	0	0	0	0	0	1	0	0	0	0	1	0	0	0	0	1	0	1	1	0	1	0	0	0	0	0	0
Bag2	67.1542	1.56919	0.00831967	1	1	1	0	1	0	118.46	3.89133	0.13248	0	0	0	0	0	0	4.517	0.963322	NA	0	0	0	0	0	0	1	0	0	0	0	1	0	0	0	0	1	1	0	1	1	0	0	0	0	0	0	0
Trim27	874.267	1.20721	0.070917	0	1	0	0	1	0	785.585	1.36937	0.229018	0	0	0	0	0	0	188.19	0.962021	0.96227	0	0	0	0	0	0	0	0	0	0	0	1	0	0	0	0	0	0	0	1	1	0	0	0	0	0	0	0
Slc44a3	1302.59	0.902557	0.0601094	0	1	0	0	0	1	1500.37	0.90028	0.70068	0	0	0	0	0	0	782.283	0.961902	0.922935	0	0	0	0	0	0	0	0	0	0	0	1	0	0	0	0	0	0	0	1	0	1	0	0	0	0	0	0
Surf2	260.636	1.19103	0.0866434	0	1	0	0	1	0	287.249	1.21799	0.483628	0	0	0	0	0	0	80.9935	0.961689	0.964211	0	0	0	0	0	0	0	0	0	0	0	1	0	0	0	0	0	0	0	1	1	0	0	0	0	0	0	0
Gkn3	310.793	1.73157	0.0502424	0	1	0	0	1	0	2.2289	0.0381119	NA	0	0	0	0	0	0	12.8365	0.959123	0.987002	0	0	0	0	0	0	0	0	0	0	0	1	0	0	0	0	0	0	0	1	1	0	0	0	0	0	0	0
Banf1	2051.44	1.19421	0.0544426	0	1	0	0	1	0	1048.53	1.10971	0.891484	0	0	0	0	0	0	818.879	0.958967	0.933701	0	0	0	0	0	0	0	0	0	0	0	1	0	0	0	0	0	0	0	1	1	0	0	0	0	0	0	0
Pold1	787.524	1.41135	0.0609105	0	1	0	0	1	0	258.145	1.0269	0.982243	0	0	0	0	0	0	76.5929	0.958403	0.981292	0	0	0	0	0	0	0	0	0	0	0	1	0	0	0	0	0	0	0	1	1	0	0	0	0	0	0	0
Srm	530.312	1.67626	0.00812464	1	1	1	0	1	0	367.776	1.13425	0.936131	0	0	0	0	0	0	33.2967	0.95835	0.986932	0	0	0	0	0	0	1	0	0	0	0	1	0	0	0	0	1	1	0	1	1	0	0	0	0	0	0	0
Umps	621.959	1.29111	0.0985802	0	1	0	0	1	0	423.854	1.02824	0.970961	0	0	0	0	0	0	116.826	0.957132	0.963749	0	0	0	0	0	0	0	0	0	0	0	1	0	0	0	0	0	0	0	1	1	0	0	0	0	0	0	0
M6pr	3352.41	1.1272	0.075013	0	1	0	0	1	0	3586.81	1.076	0.612359	0	0	0	0	0	0	1660.73	0.956712	0.859829	0	0	0	0	0	0	0	0	0	0	0	1	0	0	0	0	0	0	0	1	1	0	0	0	0	0	0	0
B3gnt1	247.972	0.827723	0.071771	0	1	0	0	0	1	247.11	1.07022	0.887663	0	0	0	0	0	0	198.393	0.955792	0.926574	0	0	0	0	0	0	0	0	0	0	0	1	0	0	0	0	0	0	0	1	0	1	0	0	0	0	0	0
Rnf13	1064.47	0.666717	0.0770869	0	1	0	0	0	1	970.863	1.00908	0.989002	0	0	0	0	0	0	1451.74	0.955778	0.946725	0	0	0	0	0	0	0	0	0	0	0	1	0	0	0	0	0	0	0	1	0	1	0	0	0	0	0	0
Rnase1	1242.26	1.56523	0.0387875	1	1	1	0	1	0	18.645	0.34557	0.351404	0	0	0	0	0	0	190.405	0.955695	0.951977	0	0	0	0	0	0	1	0	0	0	0	1	0	0	0	0	1	1	0	1	1	0	0	0	0	0	0	0
Tbc1d24	798.354	0.534608	0.000332013	1	1	0	1	0	1	482.676	0.800394	0.667591	0	0	0	0	0	0	1205.71	0.954945	0.953712	0	0	0	0	0	0	1	0	0	0	0	1	0	0	0	0	1	0	1	1	0	1	0	0	0	0	0	0
Tor1aip1	727.634	0.839382	0.0998875	0	1	0	0	0	1	1072.58	0.94734	0.882958	0	0	0	0	0	0	677.956	0.954675	0.924656	0	0	0	0	0	0	0	0	0	0	0	1	0	0	0	0	0	0	0	1	0	1	0	0	0	0	0	0
Lass6	2805.2	0.655937	0.000111742	1	1	0	1	0	1	2711.72	0.652189	0.136515	0	0	0	0	0	0	2546.1	0.954316	0.942074	0	0	0	0	0	0	1	0	0	0	0	1	0	0	0	0	1	0	1	1	0	1	0	0	0	0	0	0
Gm11194	94.0452	0.310407	0.0447173	1	1	0	1	0	1	266.444	0.647796	0.809237	0	0	0	0	0	0	310.753	0.951807	0.97007	0	0	0	0	0	0	1	0	0	0	0	1	0	0	0	0	1	0	1	1	0	1	0	0	0	0	0	0
Pcmtd2	882.085	0.709479	0.0717938	0	1	0	0	0	1	1112.01	1.01022	0.989263	0	0	0	0	0	0	861.216	0.95019	0.898352	0	0	0	0	0	0	0	0	0	0	0	1	0	0	0	0	0	0	0	1	0	1	0	0	0	0	0	0
Pacsin2	2006.81	0.78383	0.0998875	0	1	0	0	0	1	2376.76	0.874469	0.767137	0	0	0	0	0	0	2895.07	0.950174	0.897218	0	0	0	0	0	0	0	0	0	0	0	1	0	0	0	0	0	0	0	1	0	1	0	0	0	0	0	0
Abcb6	469.96	0.845528	0.0533162	0	1	0	0	0	1	1202.74	0.895872	0.813753	0	0	0	0	0	0	298.367	0.949622	0.942511	0	0	0	0	0	0	0	0	0	0	0	1	0	0	0	0	0	0	0	1	0	1	0	0	0	0	0	0
Mkrn1	1782.62	0.775752	0.0793045	0	1	0	0	0	1	4961.13	0.880794	0.734148	0	0	0	0	0	0	2355.06	0.949391	0.889764	0	0	0	0	0	0	0	0	0	0	0	1	0	0	0	0	0	0	0	1	0	1	0	0	0	0	0	0
Dimt1	196.271	1.395	0.0400519	1	1	1	0	1	0	136.391	1.13569	0.820709	0	0	0	0	0	0	55.0039	0.948783	0.94655	0	0	0	0	0	0	1	0	0	0	0	1	0	0	0	0	1	1	0	1	1	0	0	0	0	0	0	0
Ntan1	396.187	0.832531	0.0868651	0	1	0	0	0	1	300.399	0.971294	0.963857	0	0	0	0	0	0	274.182	0.948517	0.867793	0	0	0	0	0	0	0	0	0	0	0	1	0	0	0	0	0	0	0	1	0	1	0	0	0	0	0	0
Ces1f	754.842	0.410526	0.0350977	1	1	0	1	0	1	1511.27	0.717173	0.391697	0	0	0	0	0	0	1591.83	0.948227	0.97007	0	0	0	0	0	0	1	0	0	0	0	1	0	0	0	0	1	0	1	1	0	1	0	0	0	0	0	0
Bop1	989.401	1.25742	0.0376583	1	1	1	0	1	0	561.509	1.04536	0.955086	0	0	0	0	0	0	316.263	0.947521	0.888696	0	0	0	0	0	0	1	0	0	0	0	1	0	0	0	0	1	1	0	1	1	0	0	0	0	0	0	0
Pla2g12a	311.353	1.69077	0.00322302	1	1	1	0	1	0	224.914	1.44679	0.453729	0	0	0	0	0	0	48.0334	0.947273	0.961205	0	0	0	0	0	0	1	0	0	0	0	1	0	0	0	0	1	1	0	1	1	0	0	0	0	0	0	0
Tpte	20.1965	0.531161	0.0511529	0	1	0	0	0	1	2.44611	0.754181	NA	0	0	0	0	0	0	26.9121	0.947041	0.958521	0	0	0	0	0	0	0	0	0	0	0	1	0	0	0	0	0	0	0	1	0	1	0	0	0	0	0	0
Tinag	336.174	0.610752	0.0692929	0	1	0	0	0	1	454.482	0.813308	0.565419	0	0	0	0	0	0	354.566	0.94696	0.96324	0	0	0	0	0	0	0	0	0	0	0	1	0	0	0	0	0	0	0	1	0	1	0	0	0	0	0	0
Zfp942	491.9	0.855563	0.0497095	1	1	0	1	0	1	387.922	0.99042	0.989263	0	0	0	0	0	0	383.873	0.945663	0.916175	0	0	0	0	0	0	1	0	0	0	0	1	0	0	0	0	1	0	1	1	0	1	0	0	0	0	0	0
Clcn3	2510.21	0.783093	0.0787316	0	1	0	0	0	1	2173.67	0.823731	0.651006	0	0	0	0	0	0	2934.84	0.944873	0.888696	0	0	0	0	0	0	0	0	0	0	0	1	0	0	0	0	0	0	0	1	0	1	0	0	0	0	0	0
Lims1	868.059	0.87452	0.0352276	1	1	0	1	0	1	721.103	1.09334	0.922122	0	0	0	0	0	0	413.12	0.944829	0.888696	0	0	0	0	0	0	1	0	0	0	0	1	0	0	0	0	1	0	1	1	0	1	0	0	0	0	0	0
Fbxo31	313.831	1.24581	0.0921027	0	1	0	0	1	0	523.449	1.07435	0.87365	0	0	0	0	0	0	75.6429	0.944291	0.94754	0	0	0	0	0	0	0	0	0	0	0	1	0	0	0	0	0	0	0	1	1	0	0	0	0	0	0	0
Stxbp5	1003	0.797304	0.0496072	1	1	0	1	0	1	675.342	0.880275	0.656198	0	0	0	0	0	0	1010.17	0.944092	0.851274	0	0	0	0	0	0	1	0	0	0	0	1	0	0	0	0	1	0	1	1	0	1	0	0	0	0	0	0
Slc39a10	228.055	1.55036	0.000287848	1	1	1	0	1	0	232.711	1.50427	0.369251	0	0	0	0	0	0	35.2333	0.942861	0.980961	0	0	0	0	0	0	1	0	0	0	0	1	0	0	0	0	1	1	0	1	1	0	0	0	0	0	0	0
Cyp4f40	935.5	0.735399	0.0350977	1	1	0	1	0	1	1247.66	0.713035	0.116718	0	0	0	0	0	0	780.732	0.941831	0.871615	0	0	0	0	0	0	1	0	0	0	0	1	0	0	0	0	1	0	1	1	0	1	0	0	0	0	0	0
Ppip5k2	2379.29	0.8082	0.0868651	0	1	0	0	0	1	1185.14	0.794335	0.317286	0	0	0	0	0	0	2613.02	0.940993	0.806777	0	0	0	0	0	0	0	0	0	0	0	1	0	0	0	0	0	0	0	1	0	1	0	0	0	0	0	0
Cd3eap	298.886	1.36176	0.0906945	0	1	0	0	1	0	190.001	1.22811	0.728376	0	0	0	0	0	0	48.8208	0.93983	0.964211	0	0	0	0	0	0	0	0	0	0	0	1	0	0	0	0	0	0	0	1	1	0	0	0	0	0	0	0
Prkce	429.279	0.698248	0.04973	1	1	0	1	0	1	828.685	0.917551	0.881906	0	0	0	0	0	0	730.96	0.938491	0.883111	0	0	0	0	0	0	1	0	0	0	0	1	0	0	0	0	1	0	1	1	0	1	0	0	0	0	0	0
Rffl	368.086	0.850979	0.088833	0	1	0	0	0	1	762.267	0.91089	0.758832	0	0	0	0	0	0	215.162	0.938115	0.863714	0	0	0	0	0	0	0	0	0	0	0	1	0	0	0	0	0	0	0	1	0	1	0	0	0	0	0	0
Arrb2	80.1984	2.05351	3.03628e-05	1	1	1	0	1	0	76.0961	2.33157	0.144408	0	0	0	0	0	0	28.7498	0.937236	0.97007	0	0	0	0	0	0	1	0	0	0	0	1	0	0	0	0	1	1	0	1	1	0	0	0	0	0	0	0
Usp32	921.243	0.756471	0.0354036	1	1	0	1	0	1	857.87	0.848048	0.728376	0	0	0	0	0	0	1060.14	0.936474	0.900157	0	0	0	0	0	0	1	0	0	0	0	1	0	0	0	0	1	0	1	1	0	1	0	0	0	0	0	0
Brp16	236.367	1.39027	0.0843773	0	1	0	0	1	0	123.679	1.07479	0.927551	0	0	0	0	0	0	27.5803	0.933661	0.968105	0	0	0	0	0	0	0	0	0	0	0	1	0	0	0	0	0	0	0	1	1	0	0	0	0	0	0	0
Slc1a3	711.252	1.74145	2.04954e-07	1	1	1	0	1	0	48.7696	1.56285	0.509132	0	0	0	0	0	0	45.2428	0.931226	0.974047	0	0	0	0	0	0	1	0	0	0	0	1	0	0	0	0	1	1	0	1	1	0	0	0	0	0	0	0
Exoc6b	612.576	0.78529	0.0690002	0	1	0	0	0	1	775.361	0.866509	0.563031	0	0	0	0	0	0	747.155	0.930651	0.888696	0	0	0	0	0	0	0	0	0	0	0	1	0	0	0	0	0	0	0	1	0	1	0	0	0	0	0	0
Dynlt1a	526.268	0.754575	0.0502176	0	1	0	0	0	1	343.106	0.998634	0.998508	0	0	0	0	0	0	618.294	0.928103	0.788393	0	0	0	0	0	0	0	0	0	0	0	1	0	0	0	0	0	0	0	1	0	1	0	0	0	0	0	0
Psmg2	311.265	1.34571	0.02037	1	1	1	0	1	0	185.634	1.14747	0.810276	0	0	0	0	0	0	59.4722	0.926948	0.938735	0	0	0	0	0	0	1	0	0	0	0	1	0	0	0	0	1	1	0	1	1	0	0	0	0	0	0	0
A630055G03Rik	163.429	1.2396	0.0458217	1	1	1	0	1	0	146.559	1.03685	0.969679	0	0	0	0	0	0	57.0593	0.926469	0.949937	0	0	0	0	0	0	1	0	0	0	0	1	0	0	0	0	1	1	0	1	1	0	0	0	0	0	0	0
Atp1a1	131231	0.692832	0.0381896	1	1	0	1	0	1	69154.6	0.775311	0.17698	0	0	0	0	0	0	182197	0.925624	0.826077	0	0	0	0	0	0	1	0	0	0	0	1	0	0	0	0	1	0	1	1	0	1	0	0	0	0	0	0
Slc12a7	3296.61	0.712675	0.0504297	0	1	0	0	0	1	2560.34	0.760745	0.350379	0	0	0	0	0	0	4520.75	0.924956	0.773512	0	0	0	0	0	0	0	0	0	0	0	1	0	0	0	0	0	0	0	1	0	1	0	0	0	0	0	0
Sis	123528	0.55431	0.00434042	1	1	0	1	0	1	2075.82	0.463798	0.578904	0	0	0	0	0	0	180507	0.924736	0.887283	0	0	0	0	0	0	1	0	0	0	0	1	0	0	0	0	1	0	1	1	0	1	0	0	0	0	0	0
1600014C10Rik	815.853	0.629665	0.0998875	0	1	0	0	0	1	205.513	0.987853	0.987039	0	0	0	0	0	0	1246.77	0.92457	0.872347	0	0	0	0	0	0	0	0	0	0	0	1	0	0	0	0	0	0	0	1	0	1	0	0	0	0	0	0
Ugp2	399.868	0.544407	0.00386208	1	1	0	1	0	1	1842.85	0.859611	0.670238	0	0	0	0	0	0	536.319	0.92431	0.928489	0	0	0	0	0	0	1	0	0	0	0	1	0	0	0	0	1	0	1	1	0	1	0	0	0	0	0	0
Lypla1	5720.35	0.75521	0.0818309	0	1	0	0	0	1	3163.43	0.984271	0.979546	0	0	0	0	0	0	7385.06	0.924226	0.788699	0	0	0	0	0	0	0	0	0	0	0	1	0	0	0	0	0	0	0	1	0	1	0	0	0	0	0	0
Mterfd3	249.917	0.683254	0.0284137	1	1	0	1	0	1	139.467	0.945378	0.939235	0	0	0	0	0	0	361.901	0.923701	0.788601	0	0	0	0	0	0	1	0	0	0	0	1	0	0	0	0	1	0	1	1	0	1	0	0	0	0	0	0
Appl2	681.551	0.795735	0.0330891	1	1	0	1	0	1	4331.66	0.935397	0.943766	0	0	0	0	0	0	810.61	0.923692	0.902182	0	0	0	0	0	0	1	0	0	0	0	1	0	0	0	0	1	0	1	1	0	1	0	0	0	0	0	0
Ikbke	542.02	0.799791	0.0582687	0	1	0	0	0	1	723.257	0.777606	0.515997	0	0	0	0	0	0	641.032	0.92356	0.869972	0	0	0	0	0	0	0	0	0	0	0	1	0	0	0	0	0	0	0	1	0	1	0	0	0	0	0	0
Cnpy3	432.543	1.26667	0.0694381	0	1	0	0	1	0	438.123	0.853625	0.657037	0	0	0	0	0	0	240.104	0.9231	0.819217	0	0	0	0	0	0	0	0	0	0	0	1	0	0	0	0	0	0	0	1	1	0	0	0	0	0	0	0
Ppm1a	2015.75	0.747422	0.0559687	0	1	0	0	0	1	1826.79	0.946057	0.81664	0	0	0	0	0	0	2388.6	0.921884	0.788601	0	0	0	0	0	0	0	0	0	0	0	1	0	0	0	0	0	0	0	1	0	1	0	0	0	0	0	0
Ahnak	1669.11	0.513421	0.00610375	1	1	0	1	0	1	11882.4	0.739399	0.755216	0	0	0	0	0	0	5561.32	0.921162	0.885104	0	0	0	0	0	0	1	0	0	0	0	1	0	0	0	0	1	0	1	1	0	1	0	0	0	0	0	0
Pklr	7586.03	0.685218	0.0511468	0	1	0	0	0	1	1914.8	0.835658	0.264975	0	0	0	0	0	0	12654.4	0.921043	0.846875	0	0	0	0	0	0	0	0	0	0	0	1	0	0	0	0	0	0	0	1	0	1	0	0	0	0	0	0
Ppan	640.551	1.52504	0.00547745	1	1	1	0	1	0	353.084	1.13753	0.856527	0	0	0	0	0	0	58.7795	0.920608	0.963986	0	0	0	0	0	0	1	0	0	0	0	1	0	0	0	0	1	1	0	1	1	0	0	0	0	0	0	0
Gna13	2608.75	0.734902	0.00547745	1	1	0	1	0	1	2879	0.814519	0.45493	0	0	0	0	0	0	2803.01	0.920286	0.880402	0	0	0	0	0	0	1	0	0	0	0	1	0	0	0	0	1	0	1	1	0	1	0	0	0	0	0	0
Zyg11a	9.16433	0.349038	0.0533162	0	1	0	0	0	1	3.73912	0.446785	0.765694	0	0	0	0	0	0	22.3299	0.919392	0.959524	0	0	0	0	0	0	0	0	0	0	0	1	0	0	0	0	0	0	0	1	0	1	0	0	0	0	0	0
Zfp597	145.62	0.763462	0.0244362	1	1	0	1	0	1	176.72	0.845445	0.556103	0	0	0	0	0	0	143.943	0.918823	0.890773	0	0	0	0	0	0	1	0	0	0	0	1	0	0	0	0	1	0	1	1	0	1	0	0	0	0	0	0
Wdr75	517.815	1.37458	0.0327613	1	1	1	0	1	0	342.517	1.10245	0.898747	0	0	0	0	0	0	46.3394	0.918591	0.956805	0	0	0	0	0	0	1	0	0	0	0	1	0	0	0	0	1	1	0	1	1	0	0	0	0	0	0	0
Nop16	441.63	1.33962	0.0293059	1	1	1	0	1	0	316.355	1.08662	0.919947	0	0	0	0	0	0	54.6791	0.91798	0.94655	0	0	0	0	0	0	1	0	0	0	0	1	0	0	0	0	1	1	0	1	1	0	0	0	0	0	0	0
Polr1b	759.717	1.37816	0.0361576	1	1	1	0	1	0	382.206	1.04272	0.960496	0	0	0	0	0	0	65.8811	0.917619	0.960082	0	0	0	0	0	0	1	0	0	0	0	1	0	0	0	0	1	1	0	1	1	0	0	0	0	0	0	0
Prdm4	243.748	1.50029	0.0116835	1	1	1	0	1	0	333.881	1.20535	0.726741	0	0	0	0	0	0	202.456	0.916991	0.973639	0	0	0	0	0	0	1	0	0	0	0	1	0	0	0	0	1	1	0	1	1	0	0	0	0	0	0	0
Nolc1	1758.48	1.4612	0.0361224	1	1	1	0	1	0	768.49	1.07402	0.945262	0	0	0	0	0	0	154.125	0.916964	0.963057	0	0	0	0	0	0	1	0	0	0	0	1	0	0	0	0	1	1	0	1	1	0	0	0	0	0	0	0
Dhx40	640.675	0.805986	0.0983876	0	1	0	0	0	1	624.311	0.938889	0.816438	0	0	0	0	0	0	572.883	0.914596	0.780831	0	0	0	0	0	0	0	0	0	0	0	1	0	0	0	0	0	0	0	1	0	1	0	0	0	0	0	0
Exosc2	461.295	1.32246	0.0447238	1	1	1	0	1	0	278.279	1.20926	0.726657	0	0	0	0	0	0	60.6714	0.914467	0.922935	0	0	0	0	0	0	1	0	0	0	0	1	0	0	0	0	1	1	0	1	1	0	0	0	0	0	0	0
Ptrh2	338.285	1.2451	0.0865401	0	1	0	0	1	0	201.041	1.08594	0.915531	0	0	0	0	0	0	64.1639	0.914234	0.942074	0	0	0	0	0	0	0	0	0	0	0	1	0	0	0	0	0	0	0	1	1	0	0	0	0	0	0	0
Ell2	1188.92	0.671006	0.091653	0	1	0	0	0	1	1353.69	0.866578	0.59557	0	0	0	0	0	0	2158.91	0.914094	0.936989	0	0	0	0	0	0	0	0	0	0	0	1	0	0	0	0	0	0	0	1	0	1	0	0	0	0	0	0
Aldh3a2	2695.45	0.752367	0.0953238	0	1	0	0	0	1	2505.37	0.954317	0.862152	0	0	0	0	0	0	3224.72	0.914051	0.748892	0	0	0	0	0	0	0	0	0	0	0	1	0	0	0	0	0	0	0	1	0	1	0	0	0	0	0	0
Dkc1	862.105	1.40233	0.0071486	1	1	1	0	1	0	390.869	1.2369	0.734148	0	0	0	0	0	0	101.112	0.913269	0.940807	0	0	0	0	0	0	1	0	0	0	0	1	0	0	0	0	1	1	0	1	1	0	0	0	0	0	0	0
Tspan15	2292.46	0.752934	0.0174252	1	1	0	1	0	1	2763.07	0.894592	0.816438	0	0	0	0	0	0	2339.06	0.911985	0.34197	0	0	0	0	0	0	1	0	0	0	0	1	0	0	0	0	1	0	1	1	0	1	0	0	0	0	0	0
Nhp2l1	1768.92	1.23056	0.0849914	0	1	0	0	1	0	1171.12	1.14314	0.813203	0	0	0	0	0	0	343.609	0.91188	0.883111	0	0	0	0	0	0	0	0	0	0	0	1	0	0	0	0	0	0	0	1	1	0	0	0	0	0	0	0
Adrb2	13.924	0.541136	0.0870309	0	1	0	0	0	1	28.4801	0.975804	0.989263	0	0	0	0	0	0	6.82558	0.911793	NA	0	0	0	0	0	0	0	0	0	0	0	1	0	0	0	0	0	0	0	1	0	1	0	0	0	0	0	0
Eif2b1	770.556	1.1925	0.0536261	0	1	0	0	1	0	1154.51	1.37245	0.222777	0	0	0	0	0	0	245.141	0.910402	0.79145	0	0	0	0	0	0	0	0	0	0	0	1	0	0	0	0	0	0	0	1	1	0	0	0	0	0	0	0
Gls	4336.47	0.681653	0.0192655	1	1	0	1	0	1	1853.84	0.903047	0.813753	0	0	0	0	0	0	3788.47	0.907411	0.895619	0	0	0	0	0	0	1	0	0	0	0	1	0	0	0	0	1	0	1	1	0	1	0	0	0	0	0	0
Gm7694	173.319	0.720081	0.021922	1	1	0	1	0	1	367.087	0.863674	0.843653	0	0	0	0	0	0	227.742	0.907164	0.885104	0	0	0	0	0	0	1	0	0	0	0	1	0	0	0	0	1	0	1	1	0	1	0	0	0	0	0	0
Ngef	692.937	0.748527	0.0867276	0	1	0	0	0	1	700.491	0.81454	0.319133	0	0	0	0	0	0	749.539	0.905343	0.850558	0	0	0	0	0	0	0	0	0	0	0	1	0	0	0	0	0	0	0	1	0	1	0	0	0	0	0	0
Tmem144	332.29	0.623814	0.0885668	0	1	0	0	0	1	196.799	0.793047	0.529807	0	0	0	0	0	0	639.947	0.903524	0.874366	0	0	0	0	0	0	0	0	0	0	0	1	0	0	0	0	0	0	0	1	0	1	0	0	0	0	0	0
Pld1	2357.39	0.693792	0.0257645	1	1	0	1	0	1	2661.06	0.897044	0.810276	0	0	0	0	0	0	2568.38	0.902347	0.826613	0	0	0	0	0	0	1	0	0	0	0	1	0	0	0	0	1	0	1	1	0	1	0	0	0	0	0	0
Idua	210.961	0.743948	0.0700008	0	1	0	0	0	1	394.133	1.00411	0.996004	0	0	0	0	0	0	282.269	0.901889	0.818303	0	0	0	0	0	0	0	0	0	0	0	1	0	0	0	0	0	0	0	1	0	1	0	0	0	0	0	0
Mcl1	3807.32	0.788893	0.0280027	1	1	0	1	0	1	7560.18	0.851384	0.709248	0	0	0	0	0	0	4768.99	0.900804	0.851274	0	0	0	0	0	0	1	0	0	0	0	1	0	0	0	0	1	0	1	1	0	1	0	0	0	0	0	0
Slc16a13	387.443	0.739407	0.0944044	0	1	0	0	0	1	154.348	0.811182	0.468436	0	0	0	0	0	0	148.342	0.900697	0.885104	0	0	0	0	0	0	0	0	0	0	0	1	0	0	0	0	0	0	0	1	0	1	0	0	0	0	0	0
Trpm6	57.9007	4.13178	0.00171249	1	1	1	0	1	0	3320.36	1.00784	0.996184	0	0	0	0	0	0	18.6686	0.900694	0.967112	0	0	0	0	0	0	1	0	0	0	0	1	0	0	0	0	1	1	0	1	1	0	0	0	0	0	0	0
Klhdc7b	61.0546	0.432465	0.000126884	1	1	0	1	0	1	29.8932	0.581081	0.637429	0	0	0	0	0	0	131.351	0.898841	0.867922	0	0	0	0	0	0	1	0	0	0	0	1	0	0	0	0	1	0	1	1	0	1	0	0	0	0	0	0
Slc22a1	1758.36	0.641359	0.00976699	1	1	0	1	0	1	594.121	0.827186	0.309356	0	0	0	0	0	0	1411.57	0.897441	0.870317	0	0	0	0	0	0	1	0	0	0	0	1	0	0	0	0	1	0	1	1	0	1	0	0	0	0	0	0
Pfkfb4	818.125	0.537186	0.0148576	1	1	0	1	0	1	239.775	0.554966	0.655869	0	0	0	0	0	0	1357.7	0.897386	0.797054	0	0	0	0	0	0	1	0	0	0	0	1	0	0	0	0	1	0	1	1	0	1	0	0	0	0	0	0
Mtmr7	653.502	0.70634	0.0350977	1	1	0	1	0	1	393.758	0.843401	0.679429	0	0	0	0	0	0	767.418	0.896974	0.602602	0	0	0	0	0	0	1	0	0	0	0	1	0	0	0	0	1	0	1	1	0	1	0	0	0	0	0	0
Prkcz	1210.08	0.66445	0.0223267	1	1	0	1	0	1	1854.2	0.898771	0.813753	0	0	0	0	0	0	1842.58	0.896964	0.690073	0	0	0	0	0	0	1	0	0	0	0	1	0	0	0	0	1	0	1	1	0	1	0	0	0	0	0	0
Pusl1	174.298	1.45073	0.0270019	1	1	1	0	1	0	120.654	1.39968	0.262541	0	0	0	0	0	0	34.7608	0.895222	0.914028	0	0	0	0	0	0	1	0	0	0	0	1	0	0	0	0	1	1	0	1	1	0	0	0	0	0	0	0
Pml	1040.98	0.863947	0.0752563	0	1	0	0	0	1	976.84	1.04623	0.892383	0	0	0	0	0	0	1167.14	0.894712	0.815174	0	0	0	0	0	0	0	0	0	0	0	1	0	0	0	0	0	0	0	1	0	1	0	0	0	0	0	0
Tshz1	703.443	0.733115	3.55106e-05	1	1	0	1	0	1	1367.41	0.88354	0.418143	0	0	0	0	0	0	521.019	0.894565	0.885104	0	0	0	0	0	0	1	0	0	0	0	1	0	0	0	0	1	0	1	1	0	1	0	0	0	0	0	0
Ppm1b	2150.32	0.858743	0.0487981	1	1	0	1	0	1	1936.68	0.86696	0.241999	0	0	0	0	0	0	1826.17	0.892976	0.208756	0	0	0	0	0	0	1	0	0	0	0	1	0	0	0	0	1	0	1	1	0	1	0	0	0	0	0	0
Wdr77	1079.62	1.2925	0.0697132	0	1	0	0	1	0	600.821	1.16554	0.816438	0	0	0	0	0	0	153.563	0.892841	0.871615	0	0	0	0	0	0	0	0	0	0	0	1	0	0	0	0	0	0	0	1	1	0	0	0	0	0	0	0
Pgam5	598.643	1.19984	0.0270019	1	1	1	0	1	0	426.721	0.992106	0.991729	0	0	0	0	0	0	149.405	0.892555	0.79145	0	0	0	0	0	0	1	0	0	0	0	1	0	0	0	0	1	1	0	1	1	0	0	0	0	0	0	0
Txnl4a	1581.1	1.20575	0.0223209	1	1	1	0	1	0	1287.54	1.14152	0.64108	0	0	0	0	0	0	543.864	0.891941	0.580703	0	0	0	0	0	0	1	0	0	0	0	1	0	0	0	0	1	1	0	1	1	0	0	0	0	0	0	0
St3gal6	382.237	0.54223	6.06754e-06	1	1	0	1	0	1	554.737	0.862886	0.820709	0	0	0	0	0	0	394.397	0.891356	0.758206	0	0	0	0	0	0	1	0	0	0	0	1	0	0	0	0	1	0	1	1	0	1	0	0	0	0	0	0
Rell1	300.273	0.816568	0.0361138	1	1	0	1	0	1	1165.66	0.929397	0.871504	0	0	0	0	0	0	276.087	0.891041	0.716731	0	0	0	0	0	0	1	0	0	0	0	1	0	0	0	0	1	0	1	1	0	1	0	0	0	0	0	0
Rcbtb1	1475.12	0.780285	0.0270019	1	1	0	1	0	1	694.754	0.850197	0.593652	0	0	0	0	0	0	1045.07	0.890691	0.612472	0	0	0	0	0	0	1	0	0	0	0	1	0	0	0	0	1	0	1	1	0	1	0	0	0	0	0	0
Dctd	264.068	1.52866	0.000542415	1	1	1	0	1	0	98.5549	1.05744	0.965781	0	0	0	0	0	0	12.4866	0.890523	0.963983	0	0	0	0	0	0	1	0	0	0	0	1	0	0	0	0	1	1	0	1	1	0	0	0	0	0	0	0
Sycp3	85.5929	0.623139	0.0247361	1	1	0	1	0	1	41.4675	0.836798	0.734148	0	0	0	0	0	0	85.9001	0.889254	0.897218	0	0	0	0	0	0	1	0	0	0	0	1	0	0	0	0	1	0	1	1	0	1	0	0	0	0	0	0
Peli1	1455.63	0.741748	0.0112974	1	1	0	1	0	1	1176.94	0.944703	0.887715	0	0	0	0	0	0	1266.77	0.88596	0.669836	0	0	0	0	0	0	1	0	0	0	0	1	0	0	0	0	1	0	1	1	0	1	0	0	0	0	0	0
Golim4	1158.64	0.831084	0.0713773	0	1	0	0	0	1	1580.19	0.937401	0.862933	0	0	0	0	0	0	826.856	0.885433	0.418676	0	0	0	0	0	0	0	0	0	0	0	1	0	0	0	0	0	0	0	1	0	1	0	0	0	0	0	0
Slc17a5	347.161	0.815255	0.0243207	1	1	0	1	0	1	720.195	0.910492	0.855457	0	0	0	0	0	0	294.058	0.884767	0.788649	0	0	0	0	0	0	1	0	0	0	0	1	0	0	0	0	1	0	1	1	0	1	0	0	0	0	0	0
Lnx1	564.471	0.682226	0.000581545	1	1	0	1	0	1	533.878	0.860682	0.734951	0	0	0	0	0	0	618.668	0.883765	0.675996	0	0	0	0	0	0	1	0	0	0	0	1	0	0	0	0	1	0	1	1	0	1	0	0	0	0	0	0
Stat6	3088.75	0.785699	0.00615808	1	1	0	1	0	1	1752.84	0.922558	0.734148	0	0	0	0	0	0	3234.96	0.882852	0.584036	0	0	0	0	0	0	1	0	0	0	0	1	0	0	0	0	1	0	1	1	0	1	0	0	0	0	0	0
Pvrl1	882.629	0.72239	0.00483008	1	1	0	1	0	1	281.688	0.776704	0.250678	0	0	0	0	0	0	627.205	0.882206	0.756953	0	0	0	0	0	0	1	0	0	0	0	1	0	0	0	0	1	0	1	1	0	1	0	0	0	0	0	0
Ppat	468.028	1.3253	0.0633721	0	1	0	0	1	0	320.018	0.897896	0.898375	0	0	0	0	0	0	27.7539	0.881066	0.94292	0	0	0	0	0	0	0	0	0	0	0	1	0	0	0	0	0	0	0	1	1	0	0	0	0	0	0	0
Kti12	453.253	1.30665	0.0582687	0	1	0	0	1	0	238.93	1.13836	0.862933	0	0	0	0	0	0	57.2001	0.880443	0.904827	0	0	0	0	0	0	0	0	0	0	0	1	0	0	0	0	0	0	0	1	1	0	0	0	0	0	0	0
Pkm2	32355.2	0.76461	0.0327249	1	1	0	1	0	1	16060.3	0.799632	0.215273	0	0	0	0	0	0	35741	0.879838	0.342041	0	0	0	0	0	0	1	0	0	0	0	1	0	0	0	0	1	0	1	1	0	1	0	0	0	0	0	0
BC005537	3672.32	0.779268	0.0487981	1	1	0	1	0	1	2902.59	0.953648	0.823903	0	0	0	0	0	0	4132.31	0.879166	0.545403	0	0	0	0	0	0	1	0	0	0	0	1	0	0	0	0	1	0	1	1	0	1	0	0	0	0	0	0
Tmem181b	389.827	0.748394	0.0250949	1	1	0	1	0	1	814.967	0.865259	0.831036	0	0	0	0	0	0	485.547	0.876785	0.64943	0	0	0	0	0	0	1	0	0	0	0	1	0	0	0	0	1	0	1	1	0	1	0	0	0	0	0	0
Esyt2	1014.43	0.772037	0.0381896	1	1	0	1	0	1	2584.41	0.859129	0.814615	0	0	0	0	0	0	1048.18	0.87575	0.620609	0	0	0	0	0	0	1	0	0	0	0	1	0	0	0	0	1	0	1	1	0	1	0	0	0	0	0	0
Slc5a12	599.54	0.175047	0.0633721	0	1	0	0	0	1	36.0866	0.511203	0.668347	0	0	0	0	0	0	2801.34	0.875469	0.942074	0	0	0	0	0	0	0	0	0	0	0	1	0	0	0	0	0	0	0	1	0	1	0	0	0	0	0	0
Atp7b	541.005	0.63065	0.00127757	1	1	0	1	0	1	43.3669	0.399987	0.128908	0	0	0	0	0	0	616.115	0.873843	0.842767	0	0	0	0	0	0	1	0	0	0	0	1	0	0	0	0	1	0	1	1	0	1	0	0	0	0	0	0
D4Wsu53e	3507.44	0.71437	9.48505e-07	1	1	0	1	0	1	4384.23	0.936312	0.901019	0	0	0	0	0	0	3711.63	0.873241	0.673018	0	0	0	0	0	0	1	0	0	0	0	1	0	0	0	0	1	0	1	1	0	1	0	0	0	0	0	0
Rnd3	304.851	0.709225	0.094408	0	1	0	0	0	1	958.915	0.814852	0.136515	0	0	0	0	0	0	193.045	0.872408	0.852342	0	0	0	0	0	0	0	0	0	0	0	1	0	0	0	0	0	0	0	1	0	1	0	0	0	0	0	0
Acsl1	2787.68	0.723751	0.0695913	0	1	0	0	0	1	815.32	0.930203	0.905228	0	0	0	0	0	0	2399.93	0.872325	0.75152	0	0	0	0	0	0	0	0	0	0	0	1	0	0	0	0	0	0	0	1	0	1	0	0	0	0	0	0
A130022J15Rik	426.796	0.813638	0.0241059	1	1	0	1	0	1	316.679	0.869088	0.612359	0	0	0	0	0	0	272.635	0.872003	0.79145	0	0	0	0	0	0	1	0	0	0	0	1	0	0	0	0	1	0	1	1	0	1	0	0	0	0	0	0
Ctdsp2	4221.23	0.78644	0.0262974	1	1	0	1	0	1	6145.49	0.939789	0.869739	0	0	0	0	0	0	3541.98	0.868944	0.611679	0	0	0	0	0	0	1	0	0	0	0	1	0	0	0	0	1	0	1	1	0	1	0	0	0	0	0	0
Itpripl2	453.816	0.523461	0.000761238	1	1	0	1	0	1	351.691	0.813636	0.837131	0	0	0	0	0	0	499.755	0.868692	0.798314	0	0	0	0	0	0	1	0	0	0	0	1	0	0	0	0	1	0	1	1	0	1	0	0	0	0	0	0
Rpp38	150.922	1.59097	0.0272616	1	1	1	0	1	0	75.503	1.20045	0.860538	0	0	0	0	0	0	10.3444	0.86744	0.957927	0	0	0	0	0	0	1	0	0	0	0	1	0	0	0	0	1	1	0	1	1	0	0	0	0	0	0	0
Vps18	548.135	0.839144	0.0818309	0	1	0	0	0	1	391.289	0.950432	0.874545	0	0	0	0	0	0	697.43	0.867086	0.504717	0	0	0	0	0	0	0	0	0	0	0	1	0	0	0	0	0	0	0	1	0	1	0	0	0	0	0	0
Fam46a	1271.29	0.579175	0.0408177	1	1	0	1	0	1	4140.64	0.857911	0.746607	0	0	0	0	0	0	2476.97	0.866691	0.885104	0	0	0	0	0	0	1	0	0	0	0	1	0	0	0	0	1	0	1	1	0	1	0	0	0	0	0	0
Mgat2	2124.08	0.856367	0.0113907	1	1	0	1	0	1	912.365	0.908446	0.676061	0	0	0	0	0	0	1358.16	0.866177	0.178206	0	0	0	0	0	0	1	0	0	0	0	1	0	0	0	0	1	0	1	1	0	1	0	0	0	0	0	0
Vipr1	6438.39	0.715077	0.0860737	0	1	0	0	0	1	5256.89	0.946805	0.928838	0	0	0	0	0	0	7085.37	0.865603	0.702068	0	0	0	0	0	0	0	0	0	0	0	1	0	0	0	0	0	0	0	1	0	1	0	0	0	0	0	0
Tbc1d9	235.506	0.733125	0.0251615	1	1	0	1	0	1	167.323	0.845978	0.506716	0	0	0	0	0	0	102.197	0.864401	0.814662	0	0	0	0	0	0	1	0	0	0	0	1	0	0	0	0	1	0	1	1	0	1	0	0	0	0	0	0
Dctn4	969.267	0.818606	0.00350676	1	1	0	1	0	1	1024.36	0.958496	0.864923	0	0	0	0	0	0	814.966	0.864397	0.357647	0	0	0	0	0	0	1	0	0	0	0	1	0	0	0	0	1	0	1	1	0	1	0	0	0	0	0	0
Mllt11	203.178	0.802677	0.0947117	0	1	0	0	0	1	288.415	1.16446	0.734951	0	0	0	0	0	0	246.865	0.864312	0.748288	0	0	0	0	0	0	0	0	0	0	0	1	0	0	0	0	0	0	0	1	0	1	0	0	0	0	0	0
1700020I14Rik	659.113	0.74884	0.0973054	0	1	0	0	0	1	528.404	0.881407	0.837519	0	0	0	0	0	0	616.874	0.864047	0.249045	0	0	0	0	0	0	0	0	0	0	0	1	0	0	0	0	0	0	0	1	0	1	0	0	0	0	0	0
Ppm1k	103.028	0.645714	0.0991466	0	1	0	0	0	1	98.6981	1.4041	0.767139	0	0	0	0	0	0	74.1723	0.862719	0.836793	0	0	0	0	0	0	0	0	0	0	0	1	0	0	0	0	0	0	0	1	0	1	0	0	0	0	0	0
2310014H01Rik	55.7355	0.492159	0.0654274	0	1	0	0	0	1	125.419	3.22184	0.309711	0	0	0	0	0	0	132.778	0.862148	0.795252	0	0	0	0	0	0	0	0	0	0	0	1	0	0	0	0	0	0	0	1	0	1	0	0	0	0	0	0
Wdr43	1269.93	1.3991	0.0585941	0	1	0	0	1	0	619.508	1.10212	0.878374	0	0	0	0	0	0	150.173	0.862089	0.844216	0	0	0	0	0	0	0	0	0	0	0	1	0	0	0	0	0	0	0	1	1	0	0	0	0	0	0	0
Lmbr1	258.459	0.862622	0.0948821	0	1	0	0	0	1	370.376	0.959529	0.895796	0	0	0	0	0	0	180.175	0.86089	0.573701	0	0	0	0	0	0	0	0	0	0	0	1	0	0	0	0	0	0	0	1	0	1	0	0	0	0	0	0
Cd226	33.3416	0.512622	0.0900293	0	1	0	0	0	1	21.417	0.731625	0.815319	0	0	0	0	0	0	59.1422	0.860524	0.841309	0	0	0	0	0	0	0	0	0	0	0	1	0	0	0	0	0	0	0	1	0	1	0	0	0	0	0	0
Anxa13	4023.15	0.721296	0.0953287	0	1	0	0	0	1	363.483	0.656969	0.512009	0	0	0	0	0	0	4426.68	0.860305	0.673018	0	0	0	0	0	0	0	0	0	0	0	1	0	0	0	0	0	0	0	1	0	1	0	0	0	0	0	0
Cyp4b1	905.411	0.360952	0.0775859	0	1	0	0	0	1	1828.43	0.904519	0.937298	0	0	0	0	0	0	1905.67	0.859085	0.874439	0	0	0	0	0	0	0	0	0	0	0	1	0	0	0	0	0	0	0	1	0	1	0	0	0	0	0	0
Lpin3	889.154	0.615234	0.0609105	0	1	0	0	0	1	788.411	0.886186	0.798831	0	0	0	0	0	0	2004.09	0.858997	0.611679	0	0	0	0	0	0	0	0	0	0	0	1	0	0	0	0	0	0	0	1	0	1	0	0	0	0	0	0
Pldn	621.715	0.754641	0.0818309	0	1	0	0	0	1	615.843	0.983289	0.956405	0	0	0	0	0	0	639.885	0.857658	0.357647	0	0	0	0	0	0	0	0	0	0	0	1	0	0	0	0	0	0	0	1	0	1	0	0	0	0	0	0
Strbp	1467.61	0.82919	0.0336893	1	1	0	1	0	1	1996.29	0.83387	0.464649	0	0	0	0	0	0	861.19	0.856609	0.537589	0	0	0	0	0	0	1	0	0	0	0	1	0	0	0	0	1	0	1	1	0	1	0	0	0	0	0	0
Fgf1	178.816	0.610301	0.000276306	1	1	0	1	0	1	557.43	0.784837	0.250899	0	0	0	0	0	0	140.814	0.856245	0.720465	0	0	0	0	0	0	1	0	0	0	0	1	0	0	0	0	1	0	1	1	0	1	0	0	0	0	0	0
Ccdc86	568.911	1.5021	0.0531129	0	1	0	0	1	0	282.482	1.22837	0.804901	0	0	0	0	0	0	55.2237	0.855365	0.922935	0	0	0	0	0	0	0	0	0	0	0	1	0	0	0	0	0	0	0	1	1	0	0	0	0	0	0	0
Specc1l	2199.17	0.683906	0.00856291	1	1	0	1	0	1	3803.43	1.05908	0.940653	0	0	0	0	0	0	3241.48	0.855224	0.751921	0	0	0	0	0	0	1	0	0	0	0	1	0	0	0	0	1	0	1	1	0	1	0	0	0	0	0	0
Tgm2	3652.49	1.4832	0.000951458	1	1	1	0	1	0	928.03	2.06725	0.20369	0	0	0	0	0	0	1762.96	0.851793	0.902317	0	0	0	0	0	0	1	0	0	0	0	1	0	0	0	0	1	1	0	1	1	0	0	0	0	0	0	0
Rorc	795.936	0.590399	0.0428274	1	1	0	1	0	1	1176.7	0.780317	0.341553	0	0	0	0	0	0	963.328	0.851666	0.662236	0	0	0	0	0	0	1	0	0	0	0	1	0	0	0	0	1	0	1	1	0	1	0	0	0	0	0	0
Rock2	2760.77	0.748804	0.073663	0	1	0	0	0	1	3303.48	1.0335	0.949199	0	0	0	0	0	0	3174.7	0.851594	0.609036	0	0	0	0	0	0	0	0	0	0	0	1	0	0	0	0	0	0	0	1	0	1	0	0	0	0	0	0
Wsb1	955.402	0.798082	0.050455	0	1	0	0	0	1	2991.28	0.861511	0.784038	0	0	0	0	0	0	1170.34	0.851363	0.683013	0	0	0	0	0	0	0	0	0	0	0	1	0	0	0	0	0	0	0	1	0	1	0	0	0	0	0	0
Ntn4	100.742	0.581006	0.00027035	1	1	0	1	0	1	331.347	0.935921	0.954177	0	0	0	0	0	0	73.8545	0.851064	0.8145	0	0	0	0	0	0	1	0	0	0	0	1	0	0	0	0	1	0	1	1	0	1	0	0	0	0	0	0
H2afv	2124.6	0.818242	0.0983876	0	1	0	0	0	1	739.815	1.01375	0.987039	0	0	0	0	0	0	1022.89	0.850581	0.315026	0	0	0	0	0	0	0	0	0	0	0	1	0	0	0	0	0	0	0	1	0	1	0	0	0	0	0	0
Acsl3	733.517	0.723157	0.00402112	1	1	0	1	0	1	3941.96	0.829676	0.713432	0	0	0	0	0	0	329.035	0.850533	0.838856	0	0	0	0	0	0	1	0	0	0	0	1	0	0	0	0	1	0	1	1	0	1	0	0	0	0	0	0
Plekhg2	290.348	0.60471	0.0276343	1	1	0	1	0	1	441.195	0.855266	0.741534	0	0	0	0	0	0	680.833	0.850376	0.697008	0	0	0	0	0	0	1	0	0	0	0	1	0	0	0	0	1	0	1	1	0	1	0	0	0	0	0	0
Rhoq	1127.08	0.858994	0.0464382	1	1	0	1	0	1	699.005	1.20317	0.572062	0	0	0	0	0	0	803.085	0.850029	0.684705	0	0	0	0	0	0	1	0	0	0	0	1	0	0	0	0	1	0	1	1	0	1	0	0	0	0	0	0
Tgfbi	5089.8	0.533853	0.0452197	1	1	0	1	0	1	1334.65	0.93832	0.959629	0	0	0	0	0	0	8649.04	0.849356	0.71963	0	0	0	0	0	0	1	0	0	0	0	1	0	0	0	0	1	0	1	1	0	1	0	0	0	0	0	0
Acox2	124.879	0.396969	0.041249	1	1	0	1	0	1	51.0576	0.772634	0.603555	0	0	0	0	0	0	320.381	0.847951	0.941071	0	0	0	0	0	0	1	0	0	0	0	1	0	0	0	0	1	0	1	1	0	1	0	0	0	0	0	0
Neurl1b	754.675	0.663576	0.0163401	1	1	0	1	0	1	1448.06	0.98527	0.989263	0	0	0	0	0	0	892.684	0.847687	0.428273	0	0	0	0	0	0	1	0	0	0	0	1	0	0	0	0	1	0	1	1	0	1	0	0	0	0	0	0
Rab43	1423.32	0.641832	0.0224651	1	1	0	1	0	1	1074.39	0.855002	0.820927	0	0	0	0	0	0	1591.6	0.845955	0.855179	0	0	0	0	0	0	1	0	0	0	0	1	0	0	0	0	1	0	1	1	0	1	0	0	0	0	0	0
Optn	139.107	0.544885	0.037924	1	1	0	1	0	1	90.7616	0.92796	0.935425	0	0	0	0	0	0	345.176	0.845787	0.647322	0	0	0	0	0	0	1	0	0	0	0	1	0	0	0	0	1	0	1	1	0	1	0	0	0	0	0	0
Atp8b1	4201.84	0.798362	0.00680837	1	1	0	1	0	1	5982.13	0.88095	0.77018	0	0	0	0	0	0	3533.88	0.84504	0.318526	0	0	0	0	0	0	1	0	0	0	0	1	0	0	0	0	1	0	1	1	0	1	0	0	0	0	0	0
Pank3	5735.89	0.709559	0.0586792	0	1	0	0	0	1	5573.2	0.734254	0.136515	0	0	0	0	0	0	4725.04	0.844979	0.737314	0	0	0	0	0	0	0	0	0	0	0	1	0	0	0	0	0	0	0	1	0	1	0	0	0	0	0	0
Hace1	361.762	0.756089	0.0549609	0	1	0	0	0	1	212.671	0.918688	0.819937	0	0	0	0	0	0	391.586	0.844251	0.477595	0	0	0	0	0	0	0	0	0	0	0	1	0	0	0	0	0	0	0	1	0	1	0	0	0	0	0	0
Rrp1b	468.753	1.5728	0.00926599	1	1	1	0	1	0	187.174	1.15347	0.832285	0	0	0	0	0	0	33.9194	0.843428	0.931831	0	0	0	0	0	0	1	0	0	0	0	1	0	0	0	0	1	1	0	1	1	0	0	0	0	0	0	0
Rnf152	447.442	0.69978	0.00291331	1	1	0	1	0	1	665.368	1.19488	0.816438	0	0	0	0	0	0	326.656	0.842683	0.536359	0	0	0	0	0	0	1	0	0	0	0	1	0	0	0	0	1	0	1	1	0	1	0	0	0	0	0	0
Abhd2	3236.16	0.60645	0.0947117	0	1	0	0	0	1	4134.12	0.947386	0.969679	0	0	0	0	0	0	8009.88	0.841911	0.897218	0	0	0	0	0	0	0	0	0	0	0	1	0	0	0	0	0	0	0	1	0	1	0	0	0	0	0	0
Bend7	311.519	0.728503	0.00191516	1	1	0	1	0	1	154.012	0.807439	0.406565	0	0	0	0	0	0	351.968	0.84158	0.482453	0	0	0	0	0	0	1	0	0	0	0	1	0	0	0	0	1	0	1	1	0	1	0	0	0	0	0	0
Mmd	964.179	0.783315	0.00700287	1	1	0	1	0	1	458.915	1.26558	0.820465	0	0	0	0	0	0	445.274	0.841508	0.848654	0	0	0	0	0	0	1	0	0	0	0	1	0	0	0	0	1	0	1	1	0	1	0	0	0	0	0	0
Ppargc1a	1228.59	0.558425	0.00454333	1	1	0	1	0	1	799.256	0.629167	0.136304	0	0	0	0	0	0	1657.35	0.841348	0.671581	0	0	0	0	0	0	1	0	0	0	0	1	0	0	0	0	1	0	1	1	0	1	0	0	0	0	0	0
Clcn2	2147.68	0.591392	0.0230037	1	1	0	1	0	1	5169.26	0.869781	0.835807	0	0	0	0	0	0	4101.66	0.839676	0.555825	0	0	0	0	0	0	1	0	0	0	0	1	0	0	0	0	1	0	1	1	0	1	0	0	0	0	0	0
Zfp870	301.012	0.734714	0.00332549	1	1	0	1	0	1	160.859	1.05964	0.87365	0	0	0	0	0	0	248.372	0.838898	0.647848	0	0	0	0	0	0	1	0	0	0	0	1	0	0	0	0	1	0	1	1	0	1	0	0	0	0	0	0
Qtrt1	237.73	1.36154	0.0102173	1	1	1	0	1	0	207.142	1.2021	0.635538	0	0	0	0	0	0	22.2618	0.838801	0.921475	0	0	0	0	0	0	1	0	0	0	0	1	0	0	0	0	1	1	0	1	1	0	0	0	0	0	0	0
H2-M3	48.0468	1.52049	0.0471707	1	1	1	0	1	0	67.7406	1.08974	0.892383	0	0	0	0	0	0	16.3433	0.838543	0.851274	0	0	0	0	0	0	1	0	0	0	0	1	0	0	0	0	1	1	0	1	1	0	0	0	0	0	0	0
Ubp1	2191.2	0.824657	0.0125764	1	1	0	1	0	1	1762.58	0.932058	0.821452	0	0	0	0	0	0	1794.33	0.838324	0.557622	0	0	0	0	0	0	1	0	0	0	0	1	0	0	0	0	1	0	1	1	0	1	0	0	0	0	0	0
Phlda1	328.603	1.8356	0.00207159	1	1	1	0	1	0	631.331	1.49955	0.397215	0	0	0	0	0	0	296.911	0.837399	0.897739	0	0	0	0	0	0	1	0	0	0	0	1	0	0	0	0	1	1	0	1	1	0	0	0	0	0	0	0
Gabarapl1	168.462	0.636172	0.0370783	1	1	0	1	0	1	887.381	1.27143	0.619864	0	0	0	0	0	0	215.941	0.83719	0.84883	0	0	0	0	0	0	1	0	0	0	0	1	0	0	0	0	1	0	1	1	0	1	0	0	0	0	0	0
Mtm1	522.558	0.648355	0.0111948	1	1	0	1	0	1	1196.38	0.786016	0.559593	0	0	0	0	0	0	748.676	0.836427	0.387086	0	0	0	0	0	0	1	0	0	0	0	1	0	0	0	0	1	0	1	1	0	1	0	0	0	0	0	0
Fuk	790.272	0.778642	0.0199461	1	1	0	1	0	1	522.359	0.90188	0.877037	0	0	0	0	0	0	344.48	0.836396	0.567166	0	0	0	0	0	0	1	0	0	0	0	1	0	0	0	0	1	0	1	1	0	1	0	0	0	0	0	0
Lrrc33	31.8441	0.574856	0.0488598	1	1	0	1	0	1	53.8388	0.797239	0.767448	0	0	0	0	0	0	33.548	0.834969	0.851274	0	0	0	0	0	0	1	0	0	0	0	1	0	0	0	0	1	0	1	1	0	1	0	0	0	0	0	0
Naf1	275.438	1.39605	0.0166252	1	1	1	0	1	0	186.994	0.952474	0.966898	0	0	0	0	0	0	25.9163	0.833958	0.895619	0	0	0	0	0	0	1	0	0	0	0	1	0	0	0	0	1	1	0	1	1	0	0	0	0	0	0	0
Kctd9	361.293	0.769542	0.0561187	0	1	0	0	0	1	310.425	0.922603	0.887715	0	0	0	0	0	0	416.489	0.833921	0.243934	0	0	0	0	0	0	0	0	0	0	0	1	0	0	0	0	0	0	0	1	0	1	0	0	0	0	0	0
Vav2	926.323	0.654972	0.0376583	1	1	0	1	0	1	352.662	0.868023	0.788364	0	0	0	0	0	0	1387.71	0.833597	0.498597	0	0	0	0	0	0	1	0	0	0	0	1	0	0	0	0	1	0	1	1	0	1	0	0	0	0	0	0
Pdss1	873.042	0.824398	0.0558387	0	1	0	0	0	1	484.475	0.780529	0.171569	0	0	0	0	0	0	445.988	0.83332	0.321654	0	0	0	0	0	0	0	0	0	0	0	1	0	0	0	0	0	0	0	1	0	1	0	0	0	0	0	0
Piwil2	39.637	0.423118	0.000644897	1	1	0	1	0	1	4.86271	0.629579	0.938764	0	0	0	0	0	0	36.3793	0.832824	0.865227	0	0	0	0	0	0	1	0	0	0	0	1	0	0	0	0	1	0	1	1	0	1	0	0	0	0	0	0
Ppid	974.906	1.21417	0.0832185	0	1	0	0	1	0	523.008	1.19725	0.727113	0	0	0	0	0	0	159.439	0.832081	0.71963	0	0	0	0	0	0	0	0	0	0	0	1	0	0	0	0	0	0	0	1	1	0	0	0	0	0	0	0
5033414D02Rik	731.462	0.767524	0.0868651	0	1	0	0	0	1	1513.23	0.942255	0.940615	0	0	0	0	0	0	733.77	0.830641	0.503468	0	0	0	0	0	0	0	0	0	0	0	1	0	0	0	0	0	0	0	1	0	1	0	0	0	0	0	0
Rtkn	815.269	0.689549	0.065771	0	1	0	0	0	1	429.596	0.785666	0.355198	0	0	0	0	0	0	775.158	0.82894	0.504717	0	0	0	0	0	0	0	0	0	0	0	1	0	0	0	0	0	0	0	1	0	1	0	0	0	0	0	0
Nampt	1932.34	0.713513	0.0742411	0	1	0	0	0	1	1458.46	0.809535	0.410501	0	0	0	0	0	0	2388.84	0.827037	0.235385	0	0	0	0	0	0	0	0	0	0	0	1	0	0	0	0	0	0	0	1	0	1	0	0	0	0	0	0
Ptma	30516.4	1.33801	0.088833	0	1	0	0	1	0	12833.5	1.11699	0.895796	0	0	0	0	0	0	3007.44	0.826585	0.866943	0	0	0	0	0	0	0	0	0	0	0	1	0	0	0	0	0	0	0	1	1	0	0	0	0	0	0	0
Eef1e1	368.877	1.25871	0.0959502	0	1	0	0	1	0	200.032	1.25205	0.778028	0	0	0	0	0	0	87.5998	0.826516	0.688945	0	0	0	0	0	0	0	0	0	0	0	1	0	0	0	0	0	0	0	1	1	0	0	0	0	0	0	0
Slc12a6	1148.94	0.615852	0.0350977	1	1	0	1	0	1	1825.18	0.696031	0.388136	0	0	0	0	0	0	1730.06	0.826145	0.811282	0	0	0	0	0	0	1	0	0	0	0	1	0	0	0	0	1	0	1	1	0	1	0	0	0	0	0	0
Bcl2l1	476.805	0.720761	0.0102173	1	1	0	1	0	1	533.05	0.909238	0.811691	0	0	0	0	0	0	776.673	0.825998	0.780988	0	0	0	0	0	0	1	0	0	0	0	1	0	0	0	0	1	0	1	1	0	1	0	0	0	0	0	0
Exosc1	322.514	1.4014	0.0878828	0	1	0	0	1	0	184.221	1.1607	0.844018	0	0	0	0	0	0	42.666	0.823551	0.820425	0	0	0	0	0	0	0	0	0	0	0	1	0	0	0	0	0	0	0	1	1	0	0	0	0	0	0	0
Tmem2	328.047	0.682849	0.0217591	1	1	0	1	0	1	749.338	0.86867	0.837519	0	0	0	0	0	0	346.713	0.823339	0.669836	0	0	0	0	0	0	1	0	0	0	0	1	0	0	0	0	1	0	1	1	0	1	0	0	0	0	0	0
Mertk	2655.78	0.434371	0.0128234	1	1	0	1	0	1	1468.01	0.973077	0.983491	0	0	0	0	0	0	6039.65	0.822452	0.826077	0	0	0	0	0	0	1	0	0	0	0	1	0	0	0	0	1	0	1	1	0	1	0	0	0	0	0	0
B4galt6	3045.44	0.637818	0.0295959	1	1	0	1	0	1	1102.11	0.922153	0.763436	0	0	0	0	0	0	3990.19	0.82158	0.671116	0	0	0	0	0	0	1	0	0	0	0	1	0	0	0	0	1	0	1	1	0	1	0	0	0	0	0	0
Il22ra1	1643.03	0.556452	0.00930061	1	1	0	1	0	1	1583.56	0.696631	0.497489	0	0	0	0	0	0	3060.15	0.821095	0.669836	0	0	0	0	0	0	1	0	0	0	0	1	0	0	0	0	1	0	1	1	0	1	0	0	0	0	0	0
Akap7	346.821	0.732014	0.073663	0	1	0	0	0	1	372.451	1.00601	0.992059	0	0	0	0	0	0	201.506	0.820781	0.588722	0	0	0	0	0	0	0	0	0	0	0	1	0	0	0	0	0	0	0	1	0	1	0	0	0	0	0	0
Slc35e2	923.959	0.702777	0.0565498	0	1	0	0	0	1	592.383	0.932705	0.922872	0	0	0	0	0	0	1386.85	0.819672	0.434361	0	0	0	0	0	0	0	0	0	0	0	1	0	0	0	0	0	0	0	1	0	1	0	0	0	0	0	0
Acy1	1979.69	0.70571	0.0586792	0	1	0	0	0	1	518.261	0.746519	0.126062	0	0	0	0	0	0	2223.96	0.819411	0.39801	0	0	0	0	0	0	0	0	0	0	0	1	0	0	0	0	0	0	0	1	0	1	0	0	0	0	0	0
Wnk4	537.936	0.645243	0.0232278	1	1	0	1	0	1	983.096	0.809058	0.174395	0	0	0	0	0	0	95.5235	0.818637	0.777616	0	0	0	0	0	0	1	0	0	0	0	1	0	0	0	0	1	0	1	1	0	1	0	0	0	0	0	0
Inpp1	180.081	0.728166	0.0997939	0	1	0	0	0	1	245.222	1.10429	0.798784	0	0	0	0	0	0	190.376	0.817142	0.596907	0	0	0	0	0	0	0	0	0	0	0	1	0	0	0	0	0	0	0	1	0	1	0	0	0	0	0	0
Mcoln2	321.995	0.767595	0.0582687	0	1	0	0	0	1	483.213	0.964726	0.960297	0	0	0	0	0	0	242.785	0.816586	0.686641	0	0	0	0	0	0	0	0	0	0	0	1	0	0	0	0	0	0	0	1	0	1	0	0	0	0	0	0
Pcgf5	212.183	0.761502	0.0135879	1	1	0	1	0	1	186.476	0.851666	0.532666	0	0	0	0	0	0	220.756	0.815472	0.384501	0	0	0	0	0	0	1	0	0	0	0	1	0	0	0	0	1	0	1	1	0	1	0	0	0	0	0	0
Slc17a4	1085.38	0.645147	0.0734027	0	1	0	0	0	1	2157.46	0.810043	0.836379	0	0	0	0	0	0	1403.89	0.814926	0.807085	0	0	0	0	0	0	0	0	0	0	0	1	0	0	0	0	0	0	0	1	0	1	0	0	0	0	0	0
Fam83b	1124.69	0.721525	0.0219215	1	1	0	1	0	1	1474.51	0.80645	0.767569	0	0	0	0	0	0	1438.85	0.813624	0.388602	0	0	0	0	0	0	1	0	0	0	0	1	0	0	0	0	1	0	1	1	0	1	0	0	0	0	0	0
Slc30a4	2004.02	0.578897	0.048128	1	1	0	1	0	1	2184.07	0.788104	0.62244	0	0	0	0	0	0	2581.99	0.812608	0.850558	0	0	0	0	0	0	1	0	0	0	0	1	0	0	0	0	1	0	1	1	0	1	0	0	0	0	0	0
Ergic2	1648.49	0.725483	0.0788998	0	1	0	0	0	1	725.237	0.961759	0.895796	0	0	0	0	0	0	1909.22	0.812539	0.428273	0	0	0	0	0	0	0	0	0	0	0	1	0	0	0	0	0	0	0	1	0	1	0	0	0	0	0	0
Slc28a1	143.534	0.225328	0.0692929	0	1	0	0	0	1	22.4645	0.062726	0.288259	0	0	0	0	0	0	455.076	0.812409	0.939919	0	0	0	0	0	0	0	0	0	0	0	1	0	0	0	0	0	0	0	1	0	1	0	0	0	0	0	0
Ung	322.725	1.40142	0.0452844	1	1	1	0	1	0	257.758	1.16719	0.878778	0	0	0	0	0	0	19.0385	0.812133	0.938735	0	0	0	0	0	0	1	0	0	0	0	1	0	0	0	0	1	1	0	1	1	0	0	0	0	0	0	0
Cyp4f14	207.79	0.650551	0.0700008	0	1	0	0	0	1	85.2754	0.998803	0.999607	0	0	0	0	0	0	295.914	0.81177	0.719528	0	0	0	0	0	0	0	0	0	0	0	1	0	0	0	0	0	0	0	1	0	1	0	0	0	0	0	0
Arsa	410.912	0.622498	0.0585941	0	1	0	0	0	1	487.611	0.865012	0.654949	0	0	0	0	0	0	774.771	0.811267	0.456793	0	0	0	0	0	0	0	0	0	0	0	1	0	0	0	0	0	0	0	1	0	1	0	0	0	0	0	0
Cnksr3	270.691	0.682059	0.000521861	1	1	0	1	0	1	849.957	1.26666	0.212539	0	0	0	0	0	0	264.373	0.810992	0.14196	0	0	0	0	0	0	1	0	0	0	0	1	0	0	0	0	1	0	1	1	0	1	0	0	0	0	0	0
Nlrp1a	65.7836	1.51921	0.0970238	0	1	0	0	1	0	24.0165	1.17928	0.908932	0	0	0	0	0	0	13.456	0.810941	0.885104	0	0	0	0	0	0	0	0	0	0	0	1	0	0	0	0	0	0	0	1	1	0	0	0	0	0	0	0
Glud1	6772.14	0.595625	0.000962383	1	1	0	1	0	1	2901.91	0.962341	0.891484	0	0	0	0	0	0	6581.51	0.810669	0.743584	0	0	0	0	0	0	1	0	0	0	0	1	0	0	0	0	1	0	1	1	0	1	0	0	0	0	0	0
Pla2g5	196.807	3.81435	0.091653	0	1	0	0	1	0	477.715	1.54279	0.476673	0	0	0	0	0	0	18.7661	0.808724	0.965259	0	0	0	0	0	0	0	0	0	0	0	1	0	0	0	0	0	0	0	1	1	0	0	0	0	0	0	0
P4ha3	17.0751	0.40399	0.0609105	0	1	0	0	0	1	16.6392	1.25738	0.892383	0	0	0	0	0	0	12.2225	0.807558	0.947123	0	0	0	0	0	0	0	0	0	0	0	1	0	0	0	0	0	0	0	1	0	1	0	0	0	0	0	0
Fam115c	276.047	0.697991	0.0250949	1	1	0	1	0	1	264.337	0.878791	0.753819	0	0	0	0	0	0	167.117	0.807009	0.670369	0	0	0	0	0	0	1	0	0	0	0	1	0	0	0	0	1	0	1	1	0	1	0	0	0	0	0	0
Grwd1	387.244	1.48917	0.0129893	1	1	1	0	1	0	162.658	1.05375	0.969145	0	0	0	0	0	0	28.1725	0.806737	0.940978	0	0	0	0	0	0	1	0	0	0	0	1	0	0	0	0	1	1	0	1	1	0	0	0	0	0	0	0
Mfsd7c	11.3583	0.473431	0.0461073	1	1	0	1	0	1	5.9757	0.688604	0.887663	0	0	0	0	0	0	13.7493	0.805219	0.922935	0	0	0	0	0	0	1	0	0	0	0	1	0	0	0	0	1	0	1	1	0	1	0	0	0	0	0	0
2410002F23Rik	994.432	1.33795	0.0381896	1	1	1	0	1	0	987.678	1.08245	0.917308	0	0	0	0	0	0	119.926	0.800971	0.753502	0	0	0	0	0	0	1	0	0	0	0	1	0	0	0	0	1	1	0	1	1	0	0	0	0	0	0	0
Pag1	535.155	0.620203	0.00723482	1	1	0	1	0	1	653.637	0.676613	0.131228	0	0	0	0	0	0	591.171	0.796432	0.523817	0	0	0	0	0	0	1	0	0	0	0	1	0	0	0	0	1	0	1	1	0	1	0	0	0	0	0	0
Hcn3	179.255	0.653369	0.00537101	1	1	0	1	0	1	41.9682	0.892935	0.889507	0	0	0	0	0	0	269.909	0.794131	0.437979	0	0	0	0	0	0	1	0	0	0	0	1	0	0	0	0	1	0	1	1	0	1	0	0	0	0	0	0
Gm239	2261.67	0.745458	0.0516232	0	1	0	0	0	1	56.4696	0.581895	0.589333	0	0	0	0	0	0	2481.97	0.794012	0.746575	0	0	0	0	0	0	0	0	0	0	0	1	0	0	0	0	0	0	0	1	0	1	0	0	0	0	0	0
Tnfrsf11a	650.449	0.682757	0.0113649	1	1	0	1	0	1	1383.5	0.824513	0.636195	0	0	0	0	0	0	550.78	0.79191	0.589867	0	0	0	0	0	0	1	0	0	0	0	1	0	0	0	0	1	0	1	1	0	1	0	0	0	0	0	0
Tspan1	1069.34	1.60373	0.0906945	0	1	0	0	1	0	31155	0.961808	0.955239	0	0	0	0	0	0	409.705	0.791405	0.836793	0	0	0	0	0	0	0	0	0	0	0	1	0	0	0	0	0	0	0	1	1	0	0	0	0	0	0	0
Ddx31	169.854	1.45405	0.00454333	1	1	1	0	1	0	93.5246	0.988362	0.993756	0	0	0	0	0	0	23.0788	0.791215	0.840097	0	0	0	0	0	0	1	0	0	0	0	1	0	0	0	0	1	1	0	1	1	0	0	0	0	0	0	0
Nop56	1940.45	1.42418	0.050455	0	1	0	0	1	0	912.441	1.18196	0.812669	0	0	0	0	0	0	165.22	0.789864	0.842767	0	0	0	0	0	0	0	0	0	0	0	1	0	0	0	0	0	0	0	1	1	0	0	0	0	0	0	0
Cd276	168.161	1.60491	0.0331808	1	1	1	0	1	0	182.557	1.12401	0.881906	0	0	0	0	0	0	16.969	0.786397	0.87104	0	0	0	0	0	0	1	0	0	0	0	1	0	0	0	0	1	1	0	1	1	0	0	0	0	0	0	0
Irf2	1409.99	0.656952	1.80227e-06	1	1	0	1	0	1	1522.43	0.838756	0.535578	0	0	0	0	0	0	1280.55	0.786213	0.388602	0	0	0	0	0	0	1	0	0	0	0	1	0	0	0	0	1	0	1	1	0	1	0	0	0	0	0	0
Gsdmc2	21.61	2.65459	0.0571268	0	1	0	0	1	0	7576.81	1.20664	0.744234	0	0	0	0	0	0	21.0027	0.783606	0.957404	0	0	0	0	0	0	0	0	0	0	0	1	0	0	0	0	0	0	0	1	1	0	0	0	0	0	0	0
Nudt4	1513.93	0.70637	0.0372228	1	1	0	1	0	1	6464.79	0.680873	0.115163	0	0	0	0	0	0	1483.93	0.783145	0.329654	0	0	0	0	0	0	1	0	0	0	0	1	0	0	0	0	1	0	1	1	0	1	0	0	0	0	0	0
Cap2	22.239	0.451959	0.0118362	1	1	0	1	0	1	93.7777	4.74869	0.266527	0	0	0	0	0	0	17.3494	0.782859	0.933757	0	0	0	0	0	0	1	0	0	0	0	1	0	0	0	0	1	0	1	1	0	1	0	0	0	0	0	0
Ankdd1b	59.2982	1.42336	0.081016	0	1	0	0	1	0	76.6939	0.878117	0.828438	0	0	0	0	0	0	29.9899	0.78224	0.641394	0	0	0	0	0	0	0	0	0	0	0	1	0	0	0	0	0	0	0	1	1	0	0	0	0	0	0	0
Casp6	2555.28	0.687154	0.0582687	0	1	0	0	0	1	557.412	0.911483	0.786163	0	0	0	0	0	0	2802.3	0.782124	0.206568	0	0	0	0	0	0	0	0	0	0	0	1	0	0	0	0	0	0	0	1	0	1	0	0	0	0	0	0
Net1	6383.43	0.657011	0.00209928	1	1	0	1	0	1	4158.05	0.847684	0.515242	0	0	0	0	0	0	8529.81	0.778693	0.343002	0	0	0	0	0	0	1	0	0	0	0	1	0	0	0	0	1	0	1	1	0	1	0	0	0	0	0	0
Tnfsf15	29.3576	0.354561	0.0287817	1	1	0	1	0	1	88.7204	0.780912	0.395053	0	0	0	0	0	0	37.5607	0.777902	0.901353	0	0	0	0	0	0	1	0	0	0	0	1	0	0	0	0	1	0	1	1	0	1	0	0	0	0	0	0
Arhgap27	1389.33	0.71238	0.000542415	1	1	0	1	0	1	2880.92	0.773505	0.341553	0	0	0	0	0	0	1402.34	0.777339	0.178206	0	0	0	0	0	0	1	0	0	0	0	1	0	0	0	0	1	0	1	1	0	1	0	0	0	0	0	0
Fbl	2004.04	1.24998	0.0700008	0	1	0	0	1	0	980.308	1.10598	0.903662	0	0	0	0	0	0	226.478	0.776245	0.769802	0	0	0	0	0	0	0	0	0	0	0	1	0	0	0	0	0	0	0	1	1	0	0	0	0	0	0	0
Slc22a5	599.958	0.490533	0.0204832	1	1	0	1	0	1	607.767	1.01727	0.989348	0	0	0	0	0	0	983.472	0.775966	0.672726	0	0	0	0	0	0	1	0	0	0	0	1	0	0	0	0	1	0	1	1	0	1	0	0	0	0	0	0
Tspan5	205.326	0.456889	0.0458217	1	1	0	1	0	1	143.693	1.1506	0.797193	0	0	0	0	0	0	608.417	0.771399	0.192064	0	0	0	0	0	0	1	0	0	0	0	1	0	0	0	0	1	0	1	1	0	1	0	0	0	0	0	0
Osbpl9	1172.71	0.780753	0.0752563	0	1	0	0	0	1	1206.04	1.16268	0.529807	0	0	0	0	0	0	1065.97	0.770513	0.466383	0	0	0	0	0	0	0	0	0	0	0	1	0	0	0	0	0	0	0	1	0	1	0	0	0	0	0	0
AI848100	505.115	0.621348	0.0588103	0	1	0	0	0	1	429.853	0.934741	0.888086	0	0	0	0	0	0	775.612	0.770326	0.726553	0	0	0	0	0	0	0	0	0	0	0	1	0	0	0	0	0	0	0	1	0	1	0	0	0	0	0	0
Nrn1	147.526	0.506609	0.0629227	0	1	0	0	0	1	117.143	1.12228	0.937298	0	0	0	0	0	0	23.3053	0.76943	0.760178	0	0	0	0	0	0	0	0	0	0	0	1	0	0	0	0	0	0	0	1	0	1	0	0	0	0	0	0
Slc26a3	3817.67	0.531441	0.000708218	1	1	0	1	0	1	25572.1	0.798995	0.756208	0	0	0	0	0	0	3941.8	0.767863	0.240339	0	0	0	0	0	0	1	0	0	0	0	1	0	0	0	0	1	0	1	1	0	1	0	0	0	0	0	0
Zdhhc16	212.968	1.33052	0.024348	1	1	1	0	1	0	128.531	0.844081	0.862933	0	0	0	0	0	0	74.6721	0.765262	0.731222	0	0	0	0	0	0	1	0	0	0	0	1	0	0	0	0	1	1	0	1	1	0	0	0	0	0	0	0
Fgr	94.5883	1.72211	0.00644713	1	1	1	0	1	0	49.6223	1.28138	0.479569	0	0	0	0	0	0	15.6456	0.764299	0.71963	0	0	0	0	0	0	1	0	0	0	0	1	0	0	0	0	1	1	0	1	1	0	0	0	0	0	0	0
Maff	38.5724	0.502522	0.050455	0	1	0	0	0	1	113.415	0.668404	0.678402	0	0	0	0	0	0	136.002	0.764162	0.737124	0	0	0	0	0	0	0	0	0	0	0	1	0	0	0	0	0	0	0	1	0	1	0	0	0	0	0	0
Arl14	219.664	0.454423	0.073663	0	1	0	0	0	1	285.539	0.887721	0.819937	0	0	0	0	0	0	456.854	0.763227	0.35003	0	0	0	0	0	0	0	0	0	0	0	1	0	0	0	0	0	0	0	1	0	1	0	0	0	0	0	0
Chml	771.113	0.672018	0.00435396	1	1	0	1	0	1	304.211	0.968158	0.956595	0	0	0	0	0	0	571.224	0.762974	0.60979	0	0	0	0	0	0	1	0	0	0	0	1	0	0	0	0	1	0	1	1	0	1	0	0	0	0	0	0
Gar1	426.98	1.3686	0.0134007	1	1	1	0	1	0	204.882	1.10632	0.928878	0	0	0	0	0	0	28.3439	0.762018	0.836793	0	0	0	0	0	0	1	0	0	0	0	1	0	0	0	0	1	1	0	1	1	0	0	0	0	0	0	0
Pax8	121.633	0.454015	0.0749276	0	1	0	0	0	1	111.44	0.613354	0.197346	0	0	0	0	0	0	272.497	0.761004	0.459073	0	0	0	0	0	0	0	0	0	0	0	1	0	0	0	0	0	0	0	1	0	1	0	0	0	0	0	0
Me1	179.736	0.515403	0.0455655	1	1	0	1	0	1	456.436	1.47493	0.759536	0	0	0	0	0	0	140.208	0.758282	0.770342	0	0	0	0	0	0	1	0	0	0	0	1	0	0	0	0	1	0	1	1	0	1	0	0	0	0	0	0
Leprot	1344.26	0.727095	0.0016714	1	1	0	1	0	1	1966.71	0.970075	0.921161	0	0	0	0	0	0	1070.95	0.753896	0.143219	0	0	0	0	0	0	1	0	0	0	0	1	0	0	0	0	1	0	1	1	0	1	0	0	0	0	0	0
2010002N04Rik	225.036	0.773287	0.088833	0	1	0	0	0	1	177.837	1.82923	0.64108	0	0	0	0	0	0	67.666	0.751057	0.460761	0	0	0	0	0	0	0	0	0	0	0	1	0	0	0	0	0	0	0	1	0	1	0	0	0	0	0	0
Pik3c2a	2152.63	0.654466	0.0185777	1	1	0	1	0	1	1364.35	0.758194	0.402161	0	0	0	0	0	0	3076.48	0.744199	0.64238	0	0	0	0	0	0	1	0	0	0	0	1	0	0	0	0	1	0	1	1	0	1	0	0	0	0	0	0
Nab2	312.151	0.46008	0.030952	1	1	0	1	0	1	56.9131	1.47883	0.810276	0	0	0	0	0	0	464.278	0.742881	0.179876	0	0	0	0	0	0	1	0	0	0	0	1	0	0	0	0	1	0	1	1	0	1	0	0	0	0	0	0
Tsr2	244.86	1.3144	0.0357333	1	1	1	0	1	0	197.88	1.27331	0.763436	0	0	0	0	0	0	26.7386	0.742343	0.726406	0	0	0	0	0	0	1	0	0	0	0	1	0	0	0	0	1	1	0	1	1	0	0	0	0	0	0	0
Hectd2	22.9852	0.46196	0.0176577	1	1	0	1	0	1	20.1912	1.25385	0.882729	0	0	0	0	0	0	44.2969	0.742226	0.745364	0	0	0	0	0	0	1	0	0	0	0	1	0	0	0	0	1	0	1	1	0	1	0	0	0	0	0	0
Fchsd2	1675.83	0.456542	0.000521861	1	1	0	1	0	1	1225.9	0.76825	0.380127	0	0	0	0	0	0	1837.2	0.739689	0.71963	0	0	0	0	0	0	1	0	0	0	0	1	0	0	0	0	1	0	1	1	0	1	0	0	0	0	0	0
Hlf	759.716	0.43221	0.0756257	0	1	0	0	0	1	73.0811	3.4657	0.269428	0	0	0	0	0	0	1151.91	0.738511	0.817432	0	0	0	0	0	0	0	0	0	0	0	1	0	0	0	0	0	0	0	1	0	1	0	0	0	0	0	0
Trip10	300.629	0.707952	0.0605042	0	1	0	0	0	1	358.629	0.83153	0.488639	0	0	0	0	0	0	242.327	0.737123	0.219353	0	0	0	0	0	0	0	0	0	0	0	1	0	0	0	0	0	0	0	1	0	1	0	0	0	0	0	0
Polr1e	191.361	1.34444	0.0187934	1	1	1	0	1	0	126.621	1.0606	0.956405	0	0	0	0	0	0	20.9807	0.731748	0.718762	0	0	0	0	0	0	1	0	0	0	0	1	0	0	0	0	1	1	0	1	1	0	0	0	0	0	0	0
Pus1	473.856	1.43071	0.0614448	0	1	0	0	1	0	184.462	0.930649	0.936794	0	0	0	0	0	0	91.3406	0.730992	0.522933	0	0	0	0	0	0	0	0	0	0	0	1	0	0	0	0	0	0	0	1	1	0	0	0	0	0	0	0
Chrm3	67.5326	0.583717	0.0528901	0	1	0	0	0	1	50.1518	0.965366	0.978516	0	0	0	0	0	0	29.326	0.72463	0.621293	0	0	0	0	0	0	0	0	0	0	0	1	0	0	0	0	0	0	0	1	0	1	0	0	0	0	0	0
Nle1	226.95	1.45472	0.00458513	1	1	1	0	1	0	134.362	1.18711	0.815245	0	0	0	0	0	0	13.3974	0.723075	0.848665	0	0	0	0	0	0	1	0	0	0	0	1	0	0	0	0	1	1	0	1	1	0	0	0	0	0	0	0
Serpinb9	79.3449	0.753332	0.0985802	0	1	0	0	0	1	99.0536	1.36006	0.672515	0	0	0	0	0	0	25.3006	0.722244	0.48182	0	0	0	0	0	0	0	0	0	0	0	1	0	0	0	0	0	0	0	1	0	1	0	0	0	0	0	0
Lyve1	81.7497	0.662314	0.0132845	1	1	0	1	0	1	163.371	1.25453	0.917688	0	0	0	0	0	0	68.1171	0.72126	0.306911	0	0	0	0	0	0	1	0	0	0	0	1	0	0	0	0	1	0	1	1	0	1	0	0	0	0	0	0
Usp35	18.0308	0.481042	0.026545	1	1	0	1	0	1	47.307	1.01785	0.989263	0	0	0	0	0	0	23.9407	0.720562	0.6158	0	0	0	0	0	0	1	0	0	0	0	1	0	0	0	0	1	0	1	1	0	1	0	0	0	0	0	0
Clec2h	8180.09	0.385279	0.0258459	1	1	0	1	0	1	8686.1	0.778762	0.506812	0	0	0	0	0	0	23791.1	0.717423	0.504749	0	0	0	0	0	0	1	0	0	0	0	1	0	0	0	0	1	0	1	1	0	1	0	0	0	0	0	0
Sh3d20	278.874	0.663327	0.0585995	0	1	0	0	0	1	163.241	0.800268	0.357889	0	0	0	0	0	0	316.849	0.715791	0.147828	0	0	0	0	0	0	0	0	0	0	0	1	0	0	0	0	0	0	0	1	0	1	0	0	0	0	0	0
Ruvbl1	471.278	1.36387	0.0295959	1	1	1	0	1	0	225.109	1.16101	0.842029	0	0	0	0	0	0	49.3163	0.715334	0.693377	0	0	0	0	0	0	1	0	0	0	0	1	0	0	0	0	1	1	0	1	1	0	0	0	0	0	0	0
Sik1	169.012	0.650663	0.0219125	1	1	0	1	0	1	162.37	0.61051	0.383382	0	0	0	0	0	0	96.7069	0.711965	0.357647	0	0	0	0	0	0	1	0	0	0	0	1	0	0	0	0	1	0	1	1	0	1	0	0	0	0	0	0
Tox	431.066	0.67877	0.0692929	0	1	0	0	0	1	425.498	0.775164	0.45251	0	0	0	0	0	0	124.598	0.710378	0.545713	0	0	0	0	0	0	0	0	0	0	0	1	0	0	0	0	0	0	0	1	0	1	0	0	0	0	0	0
Pdgfb	214.487	0.697288	0.0778222	0	1	0	0	0	1	60.6569	0.892689	0.848941	0	0	0	0	0	0	88.4689	0.708317	0.71963	0	0	0	0	0	0	0	0	0	0	0	1	0	0	0	0	0	0	0	1	0	1	0	0	0	0	0	0
Nrg4	453.282	0.481799	0.0549951	0	1	0	0	0	1	32.1096	1.13801	0.877553	0	0	0	0	0	0	333.557	0.706384	0.822074	0	0	0	0	0	0	0	0	0	0	0	1	0	0	0	0	0	0	0	1	0	1	0	0	0	0	0	0
Ece2	117.072	1.27965	0.088833	0	1	0	0	1	0	107.702	1.25506	0.670704	0	0	0	0	0	0	12.3702	0.704875	0.777453	0	0	0	0	0	0	0	0	0	0	0	1	0	0	0	0	0	0	0	1	1	0	0	0	0	0	0	0
Caprin2	130.113	0.650529	0.0383421	1	1	0	1	0	1	110.965	0.845531	0.776108	0	0	0	0	0	0	91.0578	0.703026	0.610279	0	0	0	0	0	0	1	0	0	0	0	1	0	0	0	0	1	0	1	1	0	1	0	0	0	0	0	0
Lamb3	253.78	0.461092	0.0184936	1	1	0	1	0	1	4832.47	0.807528	0.620685	0	0	0	0	0	0	377.535	0.702538	0.680614	0	0	0	0	0	0	1	0	0	0	0	1	0	0	0	0	1	0	1	1	0	1	0	0	0	0	0	0
Tmem86a	787.678	0.404254	0.0325192	1	1	0	1	0	1	164.994	0.664252	0.334551	0	0	0	0	0	0	1365.42	0.70222	0.578594	0	0	0	0	0	0	1	0	0	0	0	1	0	0	0	0	1	0	1	1	0	1	0	0	0	0	0	0
Cish	204.741	0.624987	0.00680583	1	1	0	1	0	1	260.521	0.85783	0.661219	0	0	0	0	0	0	195.894	0.701459	0.440476	0	0	0	0	0	0	1	0	0	0	0	1	0	0	0	0	1	0	1	1	0	1	0	0	0	0	0	0
Tnfsf10	1476.33	0.698207	0.0130803	1	1	0	1	0	1	327.183	0.712941	0.621745	0	0	0	0	0	0	1198.99	0.698707	0.245965	0	0	0	0	0	0	1	0	0	0	0	1	0	0	0	0	1	0	1	1	0	1	0	0	0	0	0	0
Stx11	7.22329	4.20485	0.0560355	0	1	0	0	1	0	14.6162	2.41896	0.357098	0	0	0	0	0	0	3.83156	0.6903	NA	0	0	0	0	0	0	0	0	0	0	0	1	0	0	0	0	0	0	0	1	1	0	0	0	0	0	0	0
Chst4	422.715	0.687398	0.0361138	1	1	0	1	0	1	1224.73	0.874838	0.83675	0	0	0	0	0	0	445.791	0.688951	0.325794	0	0	0	0	0	0	1	0	0	0	0	1	0	0	0	0	1	0	1	1	0	1	0	0	0	0	0	0
Aen	330.793	1.43974	0.0870309	0	1	0	0	1	0	247.895	1.05258	0.970909	0	0	0	0	0	0	34.2503	0.688596	0.678802	0	0	0	0	0	0	0	0	0	0	0	1	0	0	0	0	0	0	0	1	1	0	0	0	0	0	0	0
Rasl11a	16.2872	2.19043	0.0536907	0	1	0	0	1	0	13.9266	2.33363	0.384648	0	0	0	0	0	0	1.06112	0.687364	NA	0	0	0	0	0	0	0	0	0	0	0	1	0	0	0	0	0	0	0	1	1	0	0	0	0	0	0	0
Sh3rf2	296.059	0.73476	0.0502948	0	1	0	0	0	1	302.533	0.671311	0.126398	0	0	0	0	0	0	161.182	0.685705	0.295603	0	0	0	0	0	0	0	0	0	0	0	1	0	0	0	0	0	0	0	1	0	1	0	0	0	0	0	0
Mgst1	3518.45	0.659827	0.000644897	1	1	0	1	0	1	2198.1	0.947578	0.847987	0	0	0	0	0	0	1362.5	0.668453	0.249045	0	0	0	0	0	0	1	0	0	0	0	1	0	0	0	0	1	0	1	1	0	1	0	0	0	0	0	0
Hpgd	5023.61	0.36713	0.0103265	1	1	0	1	0	1	7420	0.641977	0.105365	0	0	0	0	0	0	8315.87	0.665223	0.440169	0	0	0	0	0	0	1	0	0	0	0	1	0	0	0	0	1	0	1	1	0	1	0	0	0	0	0	0
Igsf9	1970.83	0.494564	0.0860737	0	1	0	0	0	1	2354.76	0.485676	0.171569	0	0	0	0	0	0	2771.1	0.661985	0.456911	0	0	0	0	0	0	0	0	0	0	0	1	0	0	0	0	0	0	0	1	0	1	0	0	0	0	0	0
1600027N09Rik	107.473	1.45159	0.0695913	0	1	0	0	1	0	136.69	1.00272	0.996897	0	0	0	0	0	0	32.3262	0.659165	0.769338	0	0	0	0	0	0	0	0	0	0	0	1	0	0	0	0	0	0	0	1	1	0	0	0	0	0	0	0
Pmp22	176.384	0.256702	0.0383421	1	1	0	1	0	1	8724.01	0.599739	0.348188	0	0	0	0	0	0	1399.6	0.656666	0.410516	0	0	0	0	0	0	1	0	0	0	0	1	0	0	0	0	1	0	1	1	0	1	0	0	0	0	0	0
Guca2b	14285.3	0.336981	0.0453906	1	1	0	1	0	1	673.525	0.730093	0.578924	0	0	0	0	0	0	33682.2	0.65568	0.435611	0	0	0	0	0	0	1	0	0	0	0	1	0	0	0	0	1	0	1	1	0	1	0	0	0	0	0	0
Wnt4	45.1118	0.440891	0.0853305	0	1	0	0	0	1	33.6838	1.32723	0.828856	0	0	0	0	0	0	79.8592	0.655442	0.476993	0	0	0	0	0	0	0	0	0	0	0	1	0	0	0	0	0	0	0	1	0	1	0	0	0	0	0	0
Ak4	37.1279	0.42751	0.000721539	1	1	0	1	0	1	416.849	0.767826	0.812669	0	0	0	0	0	0	25.3658	0.655079	0.684344	0	0	0	0	0	0	1	0	0	0	0	1	0	0	0	0	1	0	1	1	0	1	0	0	0	0	0	0
Fam101b	1768.05	0.758786	0.0393093	1	1	0	1	0	1	2273	0.73876	0.303038	0	0	0	0	0	0	1040.71	0.653878	0.104027	0	0	0	0	0	0	1	0	0	0	0	1	0	0	0	0	1	0	1	1	0	1	0	0	0	0	0	0
3110082I17Rik	116.979	1.31488	0.0849914	0	1	0	0	1	0	75.1187	1.19257	0.874545	0	0	0	0	0	0	9.27341	0.650177	0.806777	0	0	0	0	0	0	0	0	0	0	0	1	0	0	0	0	0	0	0	1	1	0	0	0	0	0	0	0
Cry2	171.96	0.515195	0.00223285	1	1	0	1	0	1	587.522	0.715688	0.214516	0	0	0	0	0	0	258.644	0.649862	0.556069	0	0	0	0	0	0	1	0	0	0	0	1	0	0	0	0	1	0	1	1	0	1	0	0	0	0	0	0
Tppp3	30.3859	0.514667	0.0576814	0	1	0	0	0	1	466.492	1.76813	0.529509	0	0	0	0	0	0	8.67898	0.644287	0.576384	0	0	0	0	0	0	0	0	0	0	0	1	0	0	0	0	0	0	0	1	0	1	0	0	0	0	0	0
Cd44	707.812	0.621875	5.49229e-07	1	1	0	1	0	1	905.68	0.704816	0.520598	0	0	0	0	0	0	57.2605	0.640166	0.43519	0	0	0	0	0	0	1	0	0	0	0	1	0	0	0	0	1	0	1	1	0	1	0	0	0	0	0	0
Apex1	1007.44	1.30948	0.0371882	1	1	1	0	1	0	458.506	1.21606	0.794439	0	0	0	0	0	0	93.2963	0.639886	0.58275	0	0	0	0	0	0	1	0	0	0	0	1	0	0	0	0	1	1	0	1	1	0	0	0	0	0	0	0
Rdh9	560.243	0.259195	0.0247957	1	1	0	1	0	1	659.42	0.680805	0.482171	0	0	0	0	0	0	1815.41	0.632963	0.207452	0	0	0	0	0	0	1	0	0	0	0	1	0	0	0	0	1	0	1	1	0	1	0	0	0	0	0	0
G6pc	2389.13	0.296237	0.0211552	1	1	0	1	0	1	38.1313	0.417588	0.672885	0	0	0	0	0	0	4760.36	0.630739	0.783386	0	0	0	0	0	0	1	0	0	0	0	1	0	0	0	0	1	0	1	1	0	1	0	0	0	0	0	0
Ttr	119.286	0.559243	0.00821683	1	1	0	1	0	1	199.286	0.576236	0.176871	0	0	0	0	0	0	33.4934	0.628055	0.240883	0	0	0	0	0	0	1	0	0	0	0	1	0	0	0	0	1	0	1	1	0	1	0	0	0	0	0	0
Bfsp1	160.068	0.621599	0.0361138	1	1	0	1	0	1	91.0699	0.704377	0.354566	0	0	0	0	0	0	112.267	0.624606	0.281514	0	0	0	0	0	0	1	0	0	0	0	1	0	0	0	0	1	0	1	1	0	1	0	0	0	0	0	0
Faim2	10.2734	0.286565	0.0084545	1	1	0	1	0	1	25.1285	2.17496	0.672515	0	0	0	0	0	0	0.756094	0.613505	NA	0	0	0	0	0	0	1	0	0	0	0	1	0	0	0	0	1	0	1	1	0	1	0	0	0	0	0	0
Aqp3	72.8201	0.215006	0.0695913	0	1	0	0	0	1	12.6582	0.47051	0.811185	0	0	0	0	0	0	207.831	0.610555	0.525458	0	0	0	0	0	0	0	0	0	0	0	1	0	0	0	0	0	0	0	1	0	1	0	0	0	0	0	0
D130043K22Rik	310.135	0.392789	0.000166603	1	1	0	1	0	1	32.8067	0.787937	0.915531	0	0	0	0	0	0	483.513	0.609637	0.111343	0	0	0	0	0	0	1	0	0	0	0	1	0	0	0	0	1	0	1	1	0	1	0	0	0	0	0	0
Nsun5	227.496	1.40907	0.0166734	1	1	1	0	1	0	111.902	1.11742	0.902161	0	0	0	0	0	0	30.9552	0.609041	0.837372	0	0	0	0	0	0	1	0	0	0	0	1	0	0	0	0	1	1	0	1	1	0	0	0	0	0	0	0
Lgr5	321.078	0.505015	0.019762	1	1	0	1	0	1	228.03	0.631501	0.229018	0	0	0	0	0	0	18.902	0.607741	0.754647	0	0	0	0	0	0	1	0	0	0	0	1	0	0	0	0	1	0	1	1	0	1	0	0	0	0	0	0
Sesn1	2196.34	0.466912	0.00207815	1	1	0	1	0	1	379.619	0.806352	0.771	0	0	0	0	0	0	3036.03	0.603926	0.228725	0	0	0	0	0	0	1	0	0	0	0	1	0	0	0	0	1	0	1	1	0	1	0	0	0	0	0	0
Rassf2	19.6954	209.328	0.0235256	1	1	1	0	1	0	29.5127	1.4748	0.958779	0	0	0	0	0	0	9.13395	0.598881	0.963057	0	0	0	0	0	0	1	0	0	0	0	1	0	0	0	0	1	1	0	1	1	0	0	0	0	0	0	0
Errfi1	288.993	0.405513	0.0164558	1	1	0	1	0	1	562.258	0.802112	0.155847	0	0	0	0	0	0	489.41	0.594408	0.310728	0	0	0	0	0	0	1	0	0	0	0	1	0	0	0	0	1	0	1	1	0	1	0	0	0	0	0	0
Slc16a9	504.448	0.40101	0.0778222	0	1	0	0	0	1	468.44	1.1095	0.807016	0	0	0	0	0	0	830.292	0.59287	0.476762	0	0	0	0	0	0	0	0	0	0	0	1	0	0	0	0	0	0	0	1	0	1	0	0	0	0	0	0
Rdh16	136.094	0.239914	0.000711507	1	1	0	1	0	1	713.972	0.625891	0.411947	0	0	0	0	0	0	267.927	0.580432	0.24188	0	0	0	0	0	0	1	0	0	0	0	1	0	0	0	0	1	0	1	1	0	1	0	0	0	0	0	0
Slc5a6	127.291	0.473636	0.0246278	1	1	0	1	0	1	113.387	0.812967	0.889079	0	0	0	0	0	0	155.848	0.574539	0.14196	0	0	0	0	0	0	1	0	0	0	0	1	0	0	0	0	1	0	1	1	0	1	0	0	0	0	0	0
Sh2d4a	899.654	0.66437	0.00694896	1	1	0	1	0	1	1125.57	0.791542	0.194872	0	0	0	0	0	0	171.441	0.561616	0.1218	0	0	0	0	0	0	1	0	0	0	0	1	0	0	0	0	1	0	1	1	0	1	0	0	0	0	0	0
Cxcl16	23.4551	0.00383285	0.050032	0	1	0	0	0	1	0	1	NA	0	0	0	0	0	0	59.7751	0.558363	0.959232	0	0	0	0	0	0	0	0	0	0	0	1	0	0	0	0	0	0	0	1	0	1	0	0	0	0	0	0
Cyp4a10	93.5813	0.394371	0.0692929	0	1	0	0	0	1	8.51817	0.0927214	0.308478	0	0	0	0	0	0	76.5626	0.548911	0.383175	0	0	0	0	0	0	0	0	0	0	0	1	0	0	0	0	0	0	0	1	0	1	0	0	0	0	0	0
Sema5a	1737.88	0.598329	0.0694381	0	1	0	0	0	1	1617.41	0.78569	0.407056	0	0	0	0	0	0	265.337	0.532612	0.23253	0	0	0	0	0	0	0	0	0	0	0	1	0	0	0	0	0	0	0	1	0	1	0	0	0	0	0	0
Psg25	49.4487	0.471666	0.00171249	1	1	0	1	0	1	9.96115	1.0106	0.996184	0	0	0	0	0	0	37.1669	0.529704	0.49761	0	0	0	0	0	0	1	0	0	0	0	1	0	0	0	0	1	0	1	1	0	1	0	0	0	0	0	0
Dlgap1	62.4932	0.533	0.0990633	0	1	0	0	0	1	19.2965	0.888885	0.955086	0	0	0	0	0	0	113.766	0.52614	0.333254	0	0	0	0	0	0	0	0	0	0	0	1	0	0	0	0	0	0	0	1	0	1	0	0	0	0	0	0
Fgfr4	104.211	0.542914	1.89393e-06	1	1	0	1	0	1	353.148	0.610632	0.14251	0	0	0	0	0	0	10.3594	0.526091	0.274312	0	0	0	0	0	0	1	0	0	0	0	1	0	0	0	0	1	0	1	1	0	1	0	0	0	0	0	0
Adora1	39.5176	0.36311	0.0243207	1	1	0	1	0	1	22.0774	0.851581	0.960453	0	0	0	0	0	0	4.10553	0.512355	NA	0	0	0	0	0	0	1	0	0	0	0	1	0	0	0	0	1	0	1	1	0	1	0	0	0	0	0	0
Hsd11b2	228.689	0.576739	0.00468551	1	1	0	1	0	1	7658.61	0.679501	0.180276	0	0	0	0	0	0	40.9338	0.502222	0.370923	0	0	0	0	0	0	1	0	0	0	0	1	0	0	0	0	1	0	1	1	0	1	0	0	0	0	0	0
E030010A14Rik	350.48	0.496661	0.081016	0	1	0	0	0	1	316.569	1.32794	0.767137	0	0	0	0	0	0	272.65	0.501474	0.11876	0	0	0	0	0	0	0	0	0	0	0	1	0	0	0	0	0	0	0	1	0	1	0	0	0	0	0	0
Gnmt	10.8713	0.397621	0.0585941	0	1	0	0	0	1	6.1352	0.936044	0.980754	0	0	0	0	0	0	14.2149	0.483487	0.456119	0	0	0	0	0	0	0	0	0	0	0	1	0	0	0	0	0	0	0	1	0	1	0	0	0	0	0	0
Gsdmc4	64.2961	2.08361	0.0546859	0	1	0	0	1	0	9901.55	1.20036	0.714796	0	0	0	0	0	0	33.388	0.479111	0.71963	0	0	0	0	0	0	0	0	0	0	0	1	0	0	0	0	0	0	0	1	1	0	0	0	0	0	0	0
Elfn1	7.62126	5.89787	0.0170859	1	1	1	0	1	0	2.52827	2.46329	NA	0	0	0	0	0	0	1.57478	0.45183	NA	0	0	0	0	0	0	1	0	0	0	0	1	0	0	0	0	1	1	0	1	1	0	0	0	0	0	0	0
3632451O06Rik	31.0322	0.479577	0.0134664	1	1	0	1	0	1	90.135	1.12195	0.916315	0	0	0	0	0	0	6.00464	0.447183	NA	0	0	0	0	0	0	1	0	0	0	0	1	0	0	0	0	1	0	1	1	0	1	0	0	0	0	0	0
Sdr9c7	10.7496	0.419643	0.0983876	0	1	0	0	0	1	2.27208	0.597906	NA	0	0	0	0	0	0	5.56606	0.436706	NA	0	0	0	0	0	0	0	0	0	0	0	1	0	0	0	0	0	0	0	1	0	1	0	0	0	0	0	0
Kmo	24.3549	0.201092	1.91938e-08	1	1	0	1	0	1	10.5566	1.04446	0.986693	0	0	0	0	0	0	25.649	0.429486	0.274156	0	0	0	0	0	0	1	0	0	0	0	1	0	0	0	0	1	0	1	1	0	1	0	0	0	0	0	0
Timp3	75.051	0.337683	0.00179276	1	1	0	1	0	1	669.031	1.13504	0.954177	0	0	0	0	0	0	11.8388	0.427472	0.17628	0	0	0	0	0	0	1	0	0	0	0	1	0	0	0	0	1	0	1	1	0	1	0	0	0	0	0	0
Mycn	114.379	0.502819	0.0735195	0	1	0	0	0	1	38.7291	0.642805	0.262113	0	0	0	0	0	0	8.42043	0.424682	0.357647	0	0	0	0	0	0	0	0	0	0	0	1	0	0	0	0	0	0	0	1	0	1	0	0	0	0	0	0
Kcne3	553.114	0.594718	0.0999913	0	1	0	0	0	1	768.145	0.707311	0.456029	0	0	0	0	0	0	37.2153	0.421	0.318526	0	0	0	0	0	0	0	0	0	0	0	1	0	0	0	0	0	0	0	1	0	1	0	0	0	0	0	0
Pmaip1	731.449	0.447023	0.0246287	1	1	0	1	0	1	576.194	0.692471	0.510073	0	0	0	0	0	0	2139.75	0.420157	0.297861	0	0	0	0	0	0	1	0	0	0	0	1	0	0	0	0	1	0	1	1	0	1	0	0	0	0	0	0
Vav3	77.4186	0.309383	2.86707e-09	1	1	0	1	0	1	249.623	0.848239	0.867875	0	0	0	0	0	0	42.1555	0.403861	0.168389	0	0	0	0	0	0	1	0	0	0	0	1	0	0	0	0	1	0	1	1	0	1	0	0	0	0	0	0
Slc1a2	59.1688	0.361009	3.4131e-06	1	1	0	1	0	1	14.622	0.957471	0.98362	0	0	0	0	0	0	4.59085	0.357991	NA	0	0	0	0	0	0	1	0	0	0	0	1	0	0	0	0	1	0	1	1	0	1	0	0	0	0	0	0
Rasgrp4	10.4554	0.0489501	0.0295959	1	1	0	1	0	1	99.4625	0.891442	0.987734	0	0	0	0	0	0	38.3197	0.330575	0.840097	0	0	0	0	0	0	1	0	0	0	0	1	0	0	0	0	1	0	1	1	0	1	0	0	0	0	0	0
Sgk1	2153.82	0.183404	0.0464222	1	1	0	1	0	1	3739.24	0.481671	0.185555	0	0	0	0	0	0	4498.67	0.32096	0.313017	0	0	0	0	0	0	1	0	0	0	0	1	0	0	0	0	1	0	1	1	0	1	0	0	0	0	0	0
Pck1	2795.48	0.098126	0.0168327	1	1	0	1	0	1	3047.84	0.714382	0.145942	0	0	0	0	0	0	5241.13	0.262614	0.347274	0	0	0	0	0	0	1	0	0	0	0	1	0	0	0	0	1	0	1	1	0	1	0	0	0	0	0	0
Mgrn1	6.69287	0.0134427	0.0981066	0	1	0	0	0	1	0	1	NA	0	0	0	0	0	0	26.9941	0.238511	0.828432	0	0	0	0	0	0	0	0	0	0	0	1	0	0	0	0	0	0	0	1	0	1	0	0	0	0	0	0
Hspb6	41.0498	0.883333	0.937486	0	0	0	0	0	0	373.994	16.6847	0.0409758	1	1	1	0	1	0	9.7943	6.63701	0.220687	0	0	0	0	0	0	1	0	0	0	0	1	0	0	0	0	0	0	0	0	0	0	1	1	0	1	1	0
Fgf15	1.59895	11.5418	NA	0	0	0	0	0	0	7.57599	54.2678	0.000178501	1	1	1	0	1	0	0.4116	4.26684	NA	0	0	0	0	0	0	1	0	0	0	0	1	0	0	0	0	0	0	0	0	0	0	1	1	0	1	1	0
Pln	0.914231	0.55575	NA	0	0	0	0	0	0	147.138	24.7852	0.0339445	1	1	1	0	1	0	1.22521	3.72775	NA	0	0	0	0	0	0	1	0	0	0	0	1	0	0	0	0	0	0	0	0	0	0	1	1	0	1	1	0
Lrtm2	0.574217	2.21667	NA	0	0	0	0	0	0	9.13577	4.76684	0.00683594	1	1	1	0	1	0	0.327404	3.39294	NA	0	0	0	0	0	0	1	0	0	0	0	1	0	0	0	0	0	0	0	0	0	0	1	1	0	1	1	0
Eftud2	124.905	1.04144	0.973757	0	0	0	0	0	0	62.5683	2.43571	0.0526049	0	1	0	0	1	0	28.724	3.17454	0.664774	0	0	0	0	0	0	0	0	0	0	0	1	0	0	0	0	0	0	0	0	0	0	0	0	0	1	1	0
Cbr2	0.981954	1.94868	NA	0	0	0	0	0	0	771.58	6.25947	1.94406e-09	1	1	1	0	1	0	2.01736	3.15618	NA	0	0	0	0	0	0	1	0	0	0	0	1	0	0	0	0	0	0	0	0	0	0	1	1	0	1	1	0
Cthrc1	3.79106	28.2318	NA	0	0	0	0	0	0	34.3915	11.6811	1.75677e-06	1	1	1	0	1	0	0.218611	2.49422	NA	0	0	0	0	0	0	1	0	0	0	0	1	0	0	0	0	0	0	0	0	0	0	1	1	0	1	1	0
D0H4S114	19.5006	0.985807	0.996642	0	0	0	0	0	0	625.413	2.63371	1.93142e-06	1	1	1	0	1	0	2.37045	2.28137	NA	0	0	0	0	0	0	1	0	0	0	0	1	0	0	0	0	0	0	0	0	0	0	1	1	0	1	1	0
Arhgap9	9.75668	0.45438	0.849868	0	0	0	0	0	0	10.7652	108.649	0.0496751	1	1	1	0	1	0	6.36904	2.23051	NA	0	0	0	0	0	0	1	0	0	0	0	1	0	0	0	0	0	0	0	0	0	0	1	1	0	1	1	0
Mapk4	40.6738	1.58228	0.204525	0	0	0	0	0	0	10.8759	27.8278	0.0496751	1	1	1	0	1	0	59.2413	2.09193	0.289299	0	0	0	0	0	0	1	0	0	0	0	1	0	0	0	0	0	0	0	0	0	0	1	1	0	1	1	0
Zmym5	69.66	0.717785	0.936063	0	0	0	0	0	0	59.9595	0.0109107	5.29979e-07	1	1	0	1	0	1	111.239	1.92259	0.922935	0	0	0	0	0	0	1	0	0	0	0	1	0	0	0	0	0	0	0	0	0	0	1	0	0	1	0	1
Fbxw11	8.9096	0.374545	0.875895	0	0	0	0	0	0	8.30793	3.23218e-07	3.43459e-10	1	1	0	1	0	1	15.1193	1.86456	0.959524	0	0	0	0	0	0	1	0	0	0	0	1	0	0	0	0	0	0	0	0	0	0	1	0	0	1	0	1
Gm8883	14.815	1.71148	0.163424	0	0	0	0	0	0	8.20452	4.45048	0.0283784	1	1	1	0	1	0	26.8101	1.77637	0.548735	0	0	0	0	0	0	1	0	0	0	0	1	0	0	0	0	0	0	0	0	0	0	1	1	0	1	1	0
Tmie	231.853	1.46725	0.327162	0	0	0	0	0	0	57.8711	2.38045	0.0142558	1	1	1	0	1	0	169.669	1.74259	0.403582	0	0	0	0	0	0	1	0	0	0	0	1	0	0	0	0	0	0	0	0	0	0	1	1	0	1	1	0
Srcin1	1.24004	1.1004	NA	0	0	0	0	0	0	10.5739	4.55057	0.0332619	1	1	1	0	1	0	1.74819	1.72332	NA	0	0	0	0	0	0	1	0	0	0	0	1	0	0	0	0	0	0	0	0	0	0	1	1	0	1	1	0
Bmp3	1686.38	1.6421	0.232037	0	0	0	0	0	0	3213.32	1.57884	0.0698634	0	1	0	0	1	0	155.335	1.67583	0.119394	0	0	0	0	0	0	0	0	0	0	0	1	0	0	0	0	0	0	0	0	0	0	0	0	0	1	1	0
Arhgef10	44.8902	1.23779	0.609107	0	0	0	0	0	0	76.2529	1.66399	0.099686	0	1	0	0	1	0	34.869	1.63817	0.104941	0	0	0	0	0	0	0	0	0	0	0	1	0	0	0	0	0	0	0	0	0	0	0	0	0	1	1	0
Amigo2	162.114	1.39695	0.149609	0	0	0	0	0	0	180.043	2.20874	0.00111918	1	1	1	0	1	0	83.2539	1.61841	0.104941	0	0	0	0	0	0	1	0	0	0	0	1	0	0	0	0	0	0	0	0	0	0	1	1	0	1	1	0
Gramd3	462.251	1.1537	0.761773	0	0	0	0	0	0	1319.37	2.15538	2.19827e-08	1	1	1	0	1	0	556.296	1.54363	0.178206	0	0	0	0	0	0	1	0	0	0	0	1	0	0	0	0	0	0	0	0	0	0	1	1	0	1	1	0
Coro2b	5.09596	0.866137	NA	0	0	0	0	0	0	47.3624	2.36207	0.0639269	0	1	0	0	1	0	3.03371	1.53889	NA	0	0	0	0	0	0	0	0	0	0	0	1	0	0	0	0	0	0	0	0	0	0	0	0	0	1	1	0
Plekhm3	176.193	1.23832	0.599606	0	0	0	0	0	0	131.845	1.90799	0.000133508	1	1	1	0	1	0	385.646	1.52109	0.208756	0	0	0	0	0	0	1	0	0	0	0	1	0	0	0	0	0	0	0	0	0	0	1	1	0	1	1	0
Phactr2	248.539	1.21523	0.368341	0	0	0	0	0	0	897.954	1.5809	0.0429179	1	1	1	0	1	0	470.562	1.49987	0.185816	0	0	0	0	0	0	1	0	0	0	0	1	0	0	0	0	0	0	0	0	0	0	1	1	0	1	1	0
2310046K01Rik	1105.72	1.39287	0.310393	0	0	0	0	0	0	1287.41	1.43582	0.00231873	1	1	1	0	1	0	2112.83	1.49006	0.454236	0	0	0	0	0	0	1	0	0	0	0	1	0	0	0	0	0	0	0	0	0	0	1	1	0	1	1	0
Acot5	13.0086	2.28812	0.696636	0	0	0	0	0	0	18.7111	5.00438	0.0719942	0	1	0	0	1	0	4.10873	1.46897	NA	0	0	0	0	0	0	0	0	0	0	0	1	0	0	0	0	0	0	0	0	0	0	0	0	0	1	1	0
Apol6	6.43175	0.764152	0.786802	0	0	0	0	0	0	479.869	1.44954	0.0169047	1	1	1	0	1	0	7.36979	1.44836	0.699129	0	0	0	0	0	0	1	0	0	0	0	1	0	0	0	0	0	0	0	0	0	0	1	1	0	1	1	0
Evi5l	5.90071	1.61943	NA	0	0	0	0	0	0	40.4928	0.610158	0.0985908	0	1	0	0	0	1	1.66295	1.44802	NA	0	0	0	0	0	0	0	0	0	0	0	1	0	0	0	0	0	0	0	0	0	0	0	0	0	1	0	1
Icosl	271.158	1.37318	0.410474	0	0	0	0	0	0	294.46	1.67422	5.38156e-05	1	1	1	0	1	0	345.611	1.43696	0.346082	0	0	0	0	0	0	1	0	0	0	0	1	0	0	0	0	0	0	0	0	0	0	1	1	0	1	1	0
Gtf2b	1339.82	0.96798	0.963277	0	0	0	0	0	0	635.016	1.24013	0.0101348	1	1	1	0	1	0	1782.39	1.43545	0.113584	0	0	0	0	0	0	1	0	0	0	0	1	0	0	0	0	0	0	0	0	0	0	1	1	0	1	1	0
Speg	1.25734	5.00725	NA	0	0	0	0	0	0	100.891	11.7749	0.0689123	0	1	0	0	1	0	0.871689	1.41028	NA	0	0	0	0	0	0	0	0	0	0	0	1	0	0	0	0	0	0	0	0	0	0	0	0	0	1	1	0
Tinagl1	448.053	1.27553	0.545924	0	0	0	0	0	0	2220.04	1.53129	0.0309382	1	1	1	0	1	0	1044.73	1.39312	0.518813	0	0	0	0	0	0	1	0	0	0	0	1	0	0	0	0	0	0	0	0	0	0	1	1	0	1	1	0
Zswim7	138.293	1.23678	0.609107	0	0	0	0	0	0	116.452	1.49745	0.0937245	0	1	0	0	1	0	145.659	1.38992	0.328557	0	0	0	0	0	0	0	0	0	0	0	1	0	0	0	0	0	0	0	0	0	0	0	0	0	1	1	0
Sstr2	19.2469	1.01181	0.990873	0	0	0	0	0	0	98.7325	2.04698	0.00597305	1	1	1	0	1	0	8.12892	1.36862	0.758782	0	0	0	0	0	0	1	0	0	0	0	1	0	0	0	0	0	0	0	0	0	0	1	1	0	1	1	0
Glt1d1	28.3293	1.13056	0.848982	0	0	0	0	0	0	288.545	2.18744	0.00293018	1	1	1	0	1	0	7.02087	1.32276	0.891432	0	0	0	0	0	0	1	0	0	0	0	1	0	0	0	0	0	0	0	0	0	0	1	1	0	1	1	0
Slc39a4	3587.62	1.11636	0.858361	0	0	0	0	0	0	6954.43	1.45574	0.00683594	1	1	1	0	1	0	5653.14	1.32258	0.178545	0	0	0	0	0	0	1	0	0	0	0	1	0	0	0	0	0	0	0	0	0	0	1	1	0	1	1	0
Srgap3	24.7728	1.15645	0.840184	0	0	0	0	0	0	562.453	2.43419	6.72405e-11	1	1	1	0	1	0	16.1604	1.30966	0.737124	0	0	0	0	0	0	1	0	0	0	0	1	0	0	0	0	0	0	0	0	0	0	1	1	0	1	1	0
[truncated: 445 more rows]
[truncated: 49 more columns]

## Sheet: S3 Pathways Summary
Table S3. Summary of GeneGo Pathway Enrichment Analysis
[truncated: 238 more rows]

## Sheet: S4 GO DN
Table S4. Summary of Negatively Enriched GeneGo Gene Ontology Terms
[truncated: 131 more rows]

[truncated: 4 more sheets: S5 GO UP, S6 Summary of Motif Enrich, S7 Protein Functions, S8 TF Enrichment]
